# Supplementary material for: A shared inflammatory signature across severe malaria syndromes manifested by transcriptomic, proteomic and metabolomic analyses
Source: Nat Commun. 2025 May 18;16:4620. doi: 10.1038/s41467-025-59281-5 (PMC12086225; doi:10.1038/s41467-025-59281-5)
Supplement: Supplementary file 3 — Supplementary Data 1 [file 41467_2025_59281_MOESM3_ESM.xlsx]

## Sheet: CM vs Uncomplicated, no hx
Transcript	logFC	logCPM	F	PValue	FDR	EntrezID
IL1R2	4.41093	8.72796	188.878	2.09e-15	1.75e-11	4443
FKBP5	2.57593	7.72499	108.963	4.76e-13	2e-09	2053
MMP8	4.20157	5.11089	90.0353	9.75e-12	2.73e-08	4767
CD163	4.12506	5.48919	88.6706	2.23e-11	4.68e-08	14142
MMP9	2.03731	7.79418	65.363	6.13e-10	1.03e-06	2415
OLFM4	4.47591	4.32335	54.843	5.55e-09	7.77e-06	2704
IL1R1	2.11454	5.80818	50.0991	1.37e-08	1.64e-05	4446
IL18R1	2.6069	6.34587	59.6494	2.11e-08	2.22e-05	4450
IRAK3	1.66002	8.00568	45.7864	3.74e-08	3.42e-05	1875
ADARB1	-1.60237	7.17	45.4328	4.07e-08	3.42e-05	16881
SPATC1	2.99165	4.50467	44.2425	5.43e-08	4.15e-05	15889
SAMSN1	2.34513	6.29321	46.5433	4.16e-07	0.000268478	9813
ZDHHC20	1.62426	6.01322	36.0507	4.46e-07	0.000268478	14644
RBM33	-1.3848	8.29179	36.0406	4.47e-07	0.000268478	15472
TNFRSF25	-1.36559	6.49495	35.3638	5.38e-07	0.000301334	18634
FGD4	1.60096	5.8748	34.72	6.42e-07	0.000304735	7733
	2.68868	4.76237	35.5807	6.56e-07	0.000304735	23084
KCNE1	2.41908	7.43179	49.4576	6.85e-07	0.000304735	14610
TRIB1	2.15262	4.70349	34.465	6.89e-07	0.000304735	13387
SLCO4A1	2.41055	4.48246	33.7537	8.4e-07	0.000352955	2455
CLEC5A	2.30551	4.83669	33.1884	9.85e-07	0.000394052	23908
LTF	2.56138	4.83093	33.3281	1.08e-06	0.000412056	316
PFKFB2	1.90893	5.30035	32.378	1.24e-06	0.000452877	5406
MCEMP1	2.07187	6.07425	37.5751	1.37e-06	0.000479231	15055
GYG1	1.33573	6.39673	31.531	1.58e-06	0.000531488	11067
CXCR4	1.31969	6.84618	31.3721	1.66e-06	0.000535107	5204
C1orf174	-1.45269	7.43667	31.6435	1.96e-06	0.000611163	17392
LDHA	1.4294	7.13923	31.2416	2.15e-06	0.000645854	6852
ADGRG1	-1.62758	9.74671	30.8624	2.39e-06	0.000682395	17935
NFKBIA	1.2308	6.66902	30.0004	2.47e-06	0.000682395	2401
KIF1B	1.32043	6.04378	29.9418	2.52e-06	0.000682395	729
DAAM2	3.75677	4.06049	29.826	2.63e-06	0.000689345	8765
CPD	1.7154	5.78503	31.0205	2.86e-06	0.000727244	3547
DUSP1	1.39419	7.1738	29.9371	2.94e-06	0.000727244	4995
SIPA1L2	1.88925	4.92345	28.6958	3.65e-06	0.00087721	4643
PRKG1	3.64549	4.75687	29.9465	4e-06	0.000934385	15635
PIGL	-1.85629	5.12355	28.2151	4.23e-06	0.000959868	3530
IDI1	1.33173	5.87127	27.9768	4.54e-06	0.001005	995
AGFG1	1.29589	5.93576	27.5024	5.26e-06	0.00113239	13470
G0S2	2.11669	4.61651	26.8351	6.46e-06	0.00135369	5399
CTC1	-1.16883	6.48779	26.7636	6.6e-06	0.00135369	14366
SERPINB1	1.1856	7.64768	26.3224	7.58e-06	0.00151664	406
BCL2A1	1.30962	6.80688	26.1627	8.74e-06	0.00167984	7916
HSPB1	1.4793	5.55261	25.7672	9.03e-06	0.00167984	3259
GRB10	2.25133	4.31037	25.7608	9.05e-06	0.00167984	3244
ITGAM	1.12417	7.5223	25.709	9.2e-06	0.00167984	12613
PPM1F	-1.0616	7.19167	25.5188	9.77e-06	0.00174629	2167
ANXA1	1.26549	7.75345	25.7071	1.01e-05	0.00175994	6963
CYP1B1	2.44843	4.37435	25.2742	1.06e-05	0.00179149	7556
TNRC6C	-1.31378	7.56804	25.5649	1.08e-05	0.00179149	1436
PGD	1.107	7.74508	25.182	1.09e-05	0.00179149	8230
CA4	1.89103	5.1428	25.474	1.15e-05	0.00185623	12023
APOL3	-1.22774	7.9638	24.6949	1.3e-05	0.00202556	5975
RBM47	1.17167	7.14253	24.6209	1.3e-05	0.00202556	11046
HGF	3.51364	3.66768	24.5409	1.41e-05	0.00215333	396
CLEC2D	-2.05345	11.3503	28.0817	1.51e-05	0.00225072	1077
AATBC	-2.17657	5.11294	27.385	1.53e-05	0.00225072	18599
ST6GALNAC3	2.25443	4.4775	24.036	1.57e-05	0.00227908	15290
DDIT4	1.39467	5.95517	24.3633	1.61e-05	0.00228744	12229
SMAP2	1.05753	8.36771	23.7221	1.74e-05	0.00244075	1619
TESPA1	-1.10583	7.35138	23.592	1.82e-05	0.00250528	7040
ALOX5AP	1.21933	7.76863	23.6065	2.04e-05	0.00276997	6657
TRMT1	-1.27488	9.53078	23.1685	2.09e-05	0.0027884	2993
FBRSL1	-1.14037	7.82648	22.9293	2.26e-05	0.00293251	4099
RALGAPA2	1.17258	6.33095	22.9219	2.27e-05	0.00293251	16298
RGL4	1.46475	5.30609	22.3787	2.72e-05	0.00342845	10313
KMT2D	-1.47051	8.81221	24.6413	2.73e-05	0.00342845	12046
CIITA	-1.05602	7.02415	22.1438	2.94e-05	0.00354557	14467
HIP1	1.07617	6.40781	22.1269	2.96e-05	0.00354557	5935
SULF2	-1.62059	5.23585	22.5488	3e-05	0.00354557	16651
BCL9L	-1.15114	5.53194	22.0185	3.07e-05	0.00354557	15795
TBC1D17	-1.19121	5.88328	21.9814	3.11e-05	0.00354557	3000
FNBP4	-1.09987	7.09093	21.965	3.12e-05	0.00354557	3711
ALDH1A2	1.37141	5.66154	21.9148	3.18e-05	0.00354557	6053
MCTP2	1.33299	6.77962	23.1729	3.24e-05	0.00354557	7959
ENO1	0.930834	7.71031	21.8369	3.26e-05	0.00354557	1278
GRAP	-1.01381	6.80417	21.8117	3.29e-05	0.00354557	9665
URI1	-1.39909	9.05451	23.3233	3.29e-05	0.00354557	3036
PPP1R9B	-1.06281	7.49925	21.7254	3.39e-05	0.00354748	3583
MTERF4	-1.17696	9.09422	21.7185	3.4e-05	0.00354748	5216
B4GALT5	1.0627	6.9357	21.6976	3.42e-05	0.00354748	10174
SRRM2	-1.59062	12.646	21.5975	3.54e-05	0.00362513	12175
TRABD2A	-1.31544	7.29057	23.01	3.58e-05	0.00362782	15936
ASPH	1.60375	4.9993	21.3832	3.81e-05	0.00378516	17180
SLC2A3	1.06387	8.00084	21.3649	3.83e-05	0.00378516	807
BMX	2.17631	4.2266	21.293	3.92e-05	0.00383403	2605
PLEKHO1	-0.969121	7.20022	21.208	4.04e-05	0.00390171	437
CDC25B	-1.06831	7.54719	21.1304	4.15e-05	0.00396105	2473
PPP4R3A	-0.921824	8.08061	21.0383	4.28e-05	0.00404214	2381
IRS2	2.01139	4.83731	21.861	4.37e-05	0.0040825	15736
BCL7A	-1.16932	5.94466	20.7625	4.71e-05	0.00434636	3828
CLU	1.49646	5.33055	20.5447	5.07e-05	0.0046349	5093
LAT	-1.24243	6.35888	20.8909	5.84e-05	0.00527404	18355
CD22	-1.01459	7.40855	19.8881	6.38e-05	0.00564113	313
FRMPD3	-2.38588	6.65227	26.8719	6.43e-05	0.00564113	8904
HVCN1	-1.03304	5.94156	19.8582	6.44e-05	0.00564113	5316
ETS2	1.56615	5.57251	21.1939	6.55e-05	0.00567441	10070
TPR	-1.09738	8.70503	19.748	6.7e-05	0.00574378	621
CLEC4E	1.2977	7.51346	21.4543	6.88e-05	0.00584007	11816
FBRS	-1.31836	11.1955	19.4888	7.34e-05	0.00609713	9983
SDCBP	1.03738	7.84077	19.485	7.35e-05	0.00609713	7460
RNF144B	1.03374	6.07012	19.4648	7.4e-05	0.00609713	7423
WDFY3	1.11516	5.91839	19.4181	7.52e-05	0.00613688	11018
KBTBD7	1.63616	4.71293	19.3834	7.62e-05	0.00613688	5068
NISCH	-0.834158	7.45394	19.3464	7.72e-05	0.00613688	261
STOM	1.58575	9.44254	22.2891	7.74e-05	0.00613688	9012
ACSL1	1.17864	9.89952	19.2048	8.11e-05	0.00637229	9405
PADI4	1.66036	7.48579	24.0538	8.23e-05	0.00639254	10291
CTSA	0.919515	6.39872	19.1423	8.3e-05	0.00639254	889
PGK1	0.898368	7.5444	19.1179	8.37e-05	0.00639254	2631
SHOC2	1.16295	5.58297	18.8587	9.18e-05	0.00691801	3476
CLEC4D	1.74767	5.75793	21.7999	9.22e-05	0.00691801	11818
DGKQ	-1.40442	4.92436	18.7713	9.47e-05	0.00692911	8627
PHTF1	1.28759	5.15538	18.7543	9.53e-05	0.00692911	4614
ANXA3	1.5132	6.359	21.6794	9.53e-05	0.00692911	7701
TCL1A	-1.29952	6.73735	20.1513	9.57e-05	0.00692911	2371
CCR5AS	2.07829	4.33237	18.8038	9.71e-05	0.00697315	18827
PLIN2	1.27701	5.09013	18.5692	0.000101797	0.00722447	8985
SLC26A8	1.70482	4.71377	18.5552	0.00010231	0.00722447	3984
TNK2	-0.860092	6.98656	18.4506	0.000106232	0.00739977	835
MGAM	1.02119	6.75191	18.4225	0.00010731	0.00739977	23759
CR1	1.06605	7.22983	18.5252	0.000107584	0.00739977	17469
ADAMTS2	3.70098	3.35969	18.7135	0.000108315	0.00739977	1726
LENG8	-0.894494	8.75258	18.3733	0.000109231	0.00740217	12067
SOCS1	1.71793	4.56965	18.3352	0.00011074	0.00744436	15595
SIN3B	-1.08134	5.38602	18.046	0.000122952	0.00817773	5897
CD52	-0.947191	9.3688	18.0316	0.000123595	0.00817773	12520
C3AR1	1.14776	6.65554	18.4813	0.000124587	0.00817813	13071
MXD4	-0.991384	6.6885	17.9795	0.000125951	0.00817813	5412
CEP250	-0.957319	6.76782	17.9671	0.000126521	0.00817813	5752
GPR160	1.48694	5.11767	17.9386	0.000127839	0.00820023	13493
ROCK1	0.991037	6.60402	17.913	0.000129036	0.0082143	1024
FKBP4	1.49772	5.42487	18.4651	0.000130382	0.00823762	51
VNN1	2.60558	7.11352	27.7552	0.000143911	0.00902452	4031
HOMEZ	-1.4436	6.79223	20.0539	0.000149637	0.00928682	18577
MPRIP	-0.860122	6.56312	17.4951	0.000150304	0.00928682	6666
TLR2	1.01592	7.20214	17.4389	0.000154155	0.00945522	7434
SETD1B	-0.87002	6.46893	17.3655	0.000157625	0.009598	7834
NCR1	1.41659	5.08313	17.319	0.000160345	0.00969339	16486
PLBD1	1.18796	7.26492	18.5311	0.000164165	0.00985339	5136
ILF3	-1.01163	7.84823	17.1925	0.00016799	0.0100115	6103
	-1.07087	5.62131	17.1687	0.000169471	0.0100286	21740
CKAP4	1.04344	6.49447	17.0691	0.000175824	0.0103318	7165
LY96	1.02656	6.11448	17.0304	0.000178359	0.010408	9737
TOP3B	-1.22446	5.24157	16.9952	0.000180698	0.0104718	2169
UBXN11	-0.90598	6.20952	16.9599	0.000183074	0.0105368	10128
CLC	-1.91835	4.55731	17.4018	0.000189822	0.0108221	3044
YWHAH	1.13309	5.27663	16.8272	0.000192313	0.0108221	5964
CD151	1.3761	4.66358	16.8036	0.000194008	0.0108221	14171
TBCC	-1.0668	5.85736	16.7934	0.000194743	0.0108221	5541
CTBP1	-0.971701	7.95212	16.7863	0.000195263	0.0108221	10330
RNASE2	1.76197	4.5113	16.7794	0.000195758	0.0108221	12505
MEPCE	-1.07142	7.35683	17.1013	0.000197169	0.0108289	8846
PYGL	0.942262	7.52528	16.7184	0.000200258	0.010927	2324
SLC22A15	1.26384	5.33389	16.5532	0.000212983	0.0114777	10938
CTSL	1.52354	5.62859	17.99	0.000213082	0.0114777	6964
PTPN22	0.926969	6.24337	16.5307	0.000214782	0.0114956	6823
CXCR3	-1.58041	6.1387	19.2875	0.000219029	0.0116487	15924
POLL	-1.05739	5.90487	16.4371	0.000222432	0.0117553	11719
ACSL4	1.07253	6.11828	16.4423	0.000224863	0.0118095	1039
LFNG	-0.961502	6.6924	16.3019	0.000233999	0.0121603	3228
PLXDC2	0.952183	6.70868	16.279	0.00023602	0.0121603	5051
TNFAIP3	1.10348	6.11011	16.4214	0.000237743	0.0121603	4807
RAP1A	0.834754	6.75698	16.2279	0.000240601	0.0121603	4560
TBX21	-1.22105	7.20632	17.5453	0.000241213	0.0121603	1247
IL18RAP	1.26465	6.68282	17.8111	0.000242677	0.0121603	4451
C11orf21	-0.975332	6.4253	16.2005	0.000243095	0.0121603	3786
	-0.833044	7.91911	16.2002	0.00024312	0.0121603	26192
TBC1D8	0.973346	5.84444	16.148	0.000247943	0.0123282	17762
NLRC4	1.13955	5.63909	16.1169	0.000250869	0.0124003	1913
LTB	-0.854283	7.89234	16.0955	0.000252897	0.0124274	19523
DHRS9	1.30868	5.46574	16.35	0.000259207	0.0125779	1241
TDRD9	2.523	3.89667	16.0211	0.000260106	0.0125779	9936
EIF4G3	0.974525	5.95217	16.0136	0.00026084	0.0125779	1291
FAM78A	-0.901866	6.49641	16.0024	0.000261946	0.0125779	5842
UGCG	1.15631	5.23838	15.9728	0.000264896	0.0126473	9009
LYPD2	-2.67557	3.55484	15.9966	0.000270199	0.0128276	16870
TUBGCP6	-0.916882	6.67806	15.8272	0.000279902	0.0132136	5956
CCT4	1.04703	5.99039	15.7729	0.000285731	0.0134134	4425
LCN2	2.18704	4.68081	17.694	0.000292979	0.0136772	9039
ATP6V1C1	1.09551	5.34836	15.6376	0.000300816	0.0139655	9794
QPCT	1.0382	5.98559	15.5734	0.00030826	0.0142325	4478
BCL2L1-AS1	-1.226	4.96066	15.5199	0.000314611	0.0143855	21129
DDX21	1.04682	5.52449	15.5053	0.000316367	0.0143855	11615
ITFG2	-0.835531	6.5962	15.5025	0.000316711	0.0143855	3846
PNPLA8	1.34648	4.76628	15.3896	0.000330683	0.0149394	6998
FCER2	-2.34994	7.24444	23.0091	0.000338545	0.0152128	2996
DNAJC1	1.11703	5.44882	15.2899	0.000343556	0.0152514	7294
GNAI3	1.12827	5.41616	15.2831	0.000344454	0.0152514	914
TM9SF2	0.908231	6.35587	15.2777	0.000345168	0.0152514	5604
GABBR1	-0.980352	8.1605	15.2947	0.000347468	0.0152514	17778
HAVCR2	1.08743	5.56762	15.2528	0.000348479	0.0152514	6972
PLCB2	-0.800288	7.24671	15.0626	0.000374921	0.0163236	7513
METTL7B	2.17195	4.04385	15.0655	0.000384496	0.0166164	12732
RBM28	-1.07733	7.82153	15.6072	0.000385599	0.0166164	3282
PSTPIP2	1.10174	7.43694	15.8659	0.000393784	0.0168825	9465
SMARCD3	0.989571	5.83273	14.9089	0.000397841	0.0168995	1554
ATP11B	0.9241	6.75868	14.9065	0.000398204	0.0168995	782
FCGR2B	-0.97797	7.20677	15.1356	0.000400811	0.0169247	1202
MYO1D	1.82488	4.13583	14.8665	0.000404413	0.0169914	13969
OSCAR	1.10087	6.5812	15.5719	0.000409549	0.0171032	12838
CSGALNACT2	0.885423	6.51367	14.8239	0.000411143	0.0171032	12595
TCF7	-0.857567	7.75787	14.7961	0.000415589	0.0172029	1524
TPP1	0.932323	5.73562	14.7391	0.000424872	0.017397	11764
CENPB	-1.21867	8.87663	16.0116	0.00042555	0.017397	5694
LOXHD1	2.20543	3.99043	14.7293	0.000426489	0.017397	11982
BAZ1A	0.74834	7.89941	14.7138	0.000429069	0.0174177	17250
PTBP2	1.37272	4.85643	14.7279	0.000437736	0.0176841	4720
CIZ1	-1.03655	8.36238	14.9957	0.000445197	0.017877	9034
MCTP1	1.12967	6.4823	15.4697	0.000446765	0.017877	13773
EVL	-0.817326	8.76044	14.5087	0.000464715	0.0185071	16596
LST1	-0.811713	7.96966	14.4223	0.000480645	0.0190512	17700
DIAPH2	1.05164	5.83234	14.4066	0.000483619	0.0190791	8899
PCMT1	0.944404	5.95771	14.3173	0.00050081	0.0195889	5014
TYSND1	-1.10629	5.41781	14.3038	0.000503458	0.0195889	9954
IGHV3-7	2.49717	4.41146	15.091	0.000503534	0.0195889	18195
KLHL2	1.10022	5.50847	14.2826	0.000507652	0.0196581	3661
STK11	-0.833651	8.17728	14.2551	0.000513165	0.0197804	4763
RAB27A	0.867117	6.60442	14.2173	0.000520822	0.0199839	1091
CTSG	3.88102	3.08018	14.3253	0.000524757	0.0200245	2312
TRAF1	-0.850448	6.14955	14.1887	0.000526706	0.0200245	763
ADCY3	1.1794	5.30519	14.1775	0.00052903	0.0200245	7549
MTMR3	0.811978	6.6957	14.132	0.000538578	0.0201968	2264
PTPN12	0.952137	5.5938	14.1295	0.00053911	0.0201968	5936
ESF1	-0.97204	7.34918	14.3271	0.000540793	0.0201968	1810
KPNA2	1.96793	4.01545	14.0875	0.000548078	0.0203783	14939
CREM	1.47971	4.69419	14.0547	0.000555202	0.0205523	2045
VAMP1	-0.883668	5.69646	14.0044	0.000566327	0.0207938	7749
CX3CR1	-0.915797	5.84881	14.0028	0.000566677	0.0207938	12266
HSPA1B	1.87644	4.23801	13.9477	0.000579128	0.0210823	17665
FPR2	0.937627	6.40999	13.9458	0.000579556	0.0210823	12870
HUWE1	-0.894133	7.47279	13.8854	0.00059357	0.021499	1710
MHENCR	-1.13047	5.02812	13.8694	0.000597319	0.0215419	20367
DDX17	-0.860676	9.73022	13.8408	0.00060413	0.0216945	2212
ANP32B	-1.18942	11.2268	13.8878	0.000614849	0.0219854	7345
PRKAR2B	1.99149	3.86416	13.767	0.000622045	0.0220939	89
MMP17	-1.52092	4.4741	13.7626	0.00062314	0.0220939	17248
LINC00649	-1.04548	5.86546	13.8005	0.000636114	0.0224591	21363
ADGRG3	1.26776	7.81643	15.693	0.00064447	0.0226589	15023
CD63	0.866297	8.2366	13.5829	0.000669232	0.0234315	7032
CHMP7	-0.954747	5.97736	13.5692	0.000672896	0.023462	8934
CALM1	-0.996968	9.39969	13.6725	0.000676213	0.0234802	17264
SSBP4	-0.855788	5.83008	13.5073	0.000689685	0.0238495	6246
GAS7	1.09478	6.89873	14.4835	0.000711292	0.0244904	175
ERI1	1.63937	4.18034	13.4203	0.000714049	0.0244904	2933
SH3GLB1	0.929123	6.59405	13.469	0.000722975	0.0245775	2074
DPEP2	-0.984118	7.83234	13.872	0.000724849	0.0245775	11991
LDLRAP1	-0.884753	6.81439	13.381	0.000725363	0.0245775	10115
RPL13A	-1.19633	12.6044	13.3094	0.000746459	0.0251042	8211
CDADC1	1.668	4.12747	13.2982	0.000749811	0.0251042	2678
GCLM	1.18412	4.57305	13.2962	0.000750394	0.0251042	438
CLEC7A	-0.824184	6.27831	13.2816	0.000754802	0.0251042	13157
C7orf26	-0.864905	5.74273	13.2782	0.000755846	0.0251042	8821
LMNB1	0.887191	6.34529	13.1609	0.000792276	0.0261652	4164
FOSL2	0.90302	6.31424	13.1554	0.000794017	0.0261652	1312
GIMAP2	-0.74007	7.01149	13.119	0.000805733	0.0261942	3315
SLA	0.733793	8.17253	13.1179	0.00080609	0.0261942	9873
SRCAP	-0.744888	7.40885	13.1072	0.000809553	0.0261942	1502
FAM172A	-1.28969	12.054	13.3479	0.000809675	0.0261942	4169
CD59	0.900971	6.5783	13.1044	0.000810482	0.0261942	1646
MPEG1	-0.796175	6.53191	13.0648	0.000823501	0.0265129	16956
	0.8841	5.80915	13.031	0.00083477	0.0266171	3500
PHC3	-0.811574	8.09135	13.0237	0.000837241	0.0266171	13492
RABL2A	-1.33491	4.47707	13.0703	0.00083929	0.0266171	8489
ELF1	0.814862	6.29278	13.0122	0.000841121	0.0266171	5065
FCRL6	-1.67934	4.24882	13.008	0.000842574	0.0266171	14702
HLA-DMB	-1.18577	6.00634	14.1635	0.00084913	0.0266311	21718
HLA-DRB5	-3.21168	3.91995	14.4028	0.000849354	0.0266311	17217
CBX7	-0.782383	6.21315	12.9414	0.000865516	0.0270369	2254
MAPK14	0.778922	7.34175	12.9275	0.00087038	0.0270882	3985
PER1	1.47713	4.80164	13.2349	0.000877915	0.0272218	14396
CBX8	-1.28379	4.71431	12.8848	0.000885517	0.0273566	8108
ZNF142	-1.24995	4.47063	12.8707	0.000890595	0.0274127	4442
ZNF587	-1.19369	4.78505	12.8452	0.000899839	0.0275962	17206
HLA-DQA1	-2.67892	5.10813	16.8358	0.000907044	0.0276301	16703
TMEM268	-1.11745	4.62828	12.8205	0.000908875	0.0276301	10084
IGHV4-59	2.15666	3.81453	12.8664	0.000910811	0.0276301	18956
FAAP100	-0.871627	5.94726	12.7883	0.000920803	0.0278328	15626
PLEKHG3	-1.46039	5.38973	14.2492	0.000936326	0.0282005	5834
TMED1	-1.03968	6.17086	13.2251	0.000946588	0.0284078	2079
ATP6AP2	0.963971	5.61747	12.6785	0.00096279	0.0287912	14886
RNF126	-0.96599	5.73016	12.6436	0.000976508	0.0289779	1113
RORC	-2.02381	5.2254	15.5705	0.000979189	0.0289779	8338
SH3YL1	-1.13019	4.8724	12.6314	0.000981379	0.0289779	517
EEF1D	-0.840622	9.77193	12.6278	0.000982827	0.0289779	2928
FNDC3B	0.831893	6.39515	12.6063	0.000991441	0.0291297	1311
CHSY1	1.04981	4.87891	12.5947	0.000996162	0.0291664	6476
IER3	1.56006	4.37564	12.5848	0.00100017	0.0291821	7417
PSMD1	1.12738	5.10623	12.5676	0.00100722	0.0291986	13459
HLA-F	-0.829004	8.53135	12.5664	0.00100769	0.0291986	17764
SMPD5	2.3156	3.54012	12.6026	0.00101308	0.029254	17806
TELO2	-1.06471	4.87522	12.5247	0.00102499	0.0294965	2373
ITPKC	1.28282	4.56072	12.467	0.0010494	0.030096	1699
HRH2	1.07565	5.25294	12.4319	0.00106453	0.0303324	4215
COPA	0.904954	6.15401	12.4312	0.00106486	0.0303324	5229
EEF1A1	-1.22137	13.6942	12.4023	0.00107753	0.0305894	9950
FURIN	0.810481	6.49041	12.3281	0.00111071	0.031353	7960
TERF2IP	0.869234	6.36924	12.3256	0.00111189	0.031353	11885
RGS10	-0.836944	5.97994	12.2549	0.00114459	0.0321673	9106
IL1RAP	1.61962	5.10708	13.4224	0.00116478	0.0325991	16492
UPP1	0.836884	7.29832	12.2062	0.00116772	0.0325991	15217
MAPRE1	0.983559	5.35721	12.196	0.00117258	0.0326265	2510
CAP1	0.735023	8.11709	12.1723	0.00118407	0.0328374	6390
TXN	0.915845	6.21794	12.2424	0.00119017	0.032898	7298
IGHA1	1.14559	7.06615	13.4097	0.00120399	0.0330705	18182
UBASH3A	-0.992842	5.432	12.1244	0.00120767	0.0330705	10383
DOCK4	1.09831	5.34669	12.1233	0.00120821	0.0330705	5996
HK3	0.847182	8.48391	12.1062	0.00121672	0.033195	10496
PPARG	2.32757	3.70036	12.1878	0.00122325	0.0332652	6511
MYO18A	-0.803718	6.35985	12.0817	0.00122909	0.0333162	16643
NLRP1	-0.677219	7.93263	12.0173	0.00126214	0.0340885	1937
HDAC4	0.830762	6.26396	12.0049	0.00126862	0.0340885	1028
METTL9	0.853174	7.60573	12.0679	0.00127324	0.0340885	16780
PAM	1.15278	5.04977	11.995	0.00127381	0.0340885	8696
PRICKLE3	-1.10135	4.76685	11.9741	0.00128489	0.0342759	315
EMC2	1.41313	4.4212	11.911	0.00131883	0.0347923	2910
BRD2	-0.764879	8.16853	11.905	0.00132211	0.0347923	17614
DISC1	1.16149	4.88768	11.9014	0.0013241	0.0347923	10818
PIAS1	0.768256	6.31254	11.8997	0.00132499	0.0347923	506
FBXL13	1.21313	4.65497	11.889	0.00133088	0.0347923	10522
PHC2	0.833367	8.06301	11.8853	0.00133292	0.0347923	6904
LRRFIP2	0.849185	5.50221	11.8848	0.00133323	0.0347923	2000
GNAQ	0.782557	6.11355	11.8725	0.00134002	0.0348614	9893
AXIN1	-0.997811	7.42266	12.5123	0.0013496	0.0350022	2759
RPS23	-0.782864	9.92279	11.8458	0.00135493	0.0350321	15861
LLGL2	-0.932795	5.98353	11.8068	0.001377	0.0354936	1228
DDAH2	0.989803	5.54772	11.7988	0.00138157	0.0355026	18363
	-1.12764	6.08322	12.6915	0.00139434	0.0357215	23342
MATR3	0.76477	6.34315	11.7426	0.00141419	0.0361199	361
MFAP1	1.40857	4.31114	11.7311	0.00142099	0.0361564	7892
SPTLC2	0.836836	6.61952	11.7191	0.00142807	0.0361564	2347
CD6	-0.750042	6.90941	11.7184	0.00142853	0.0361564	344
	1.44148	4.402	11.7059	0.00143597	0.0362136	6096
TSHZ3	1.17167	4.99896	11.7001	0.00143941	0.0362136	5133
	-0.852866	7.93288	11.7573	0.00145778	0.0365663	25313
HLA-DQB1	-2.40944	4.97938	14.8028	0.0014628	0.0365831	14437
RAB40C	-0.827173	5.63359	11.6023	0.00149923	0.0372375	16931
AGPS	1.31327	4.44808	11.601	0.00150003	0.0372375	383
TESK2	0.885837	5.52916	11.5975	0.00150226	0.0372375	1129
LMTK2	1.04652	5.55174	11.7122	0.00150925	0.0373006	11365
QSOX1	0.792424	6.23203	11.5756	0.00151605	0.0373588	4546
MAL	-0.86043	6.27247	11.5594	0.00152629	0.0375013	13105
	-1.31315	4.34715	11.5341	0.00154253	0.0377897	15545
HMBOX1	-0.792416	5.9112	11.4656	0.00158729	0.038758	8927
RAB31	0.825513	6.87039	11.4596	0.00159128	0.038758	12293
PKM	0.670248	7.82565	11.4429	0.00160245	0.038844	1006
RTF2	0.884174	5.67369	11.4405	0.00160406	0.038844	416
MGAM2	1.50554	4.199	11.4145	0.00164976	0.0398361	23832
RPL4	-0.964503	10.8357	11.3663	0.00165472	0.0398414	13584
AK6	-1.09962	9.50212	12.1338	0.00166705	0.0400236	1650
HLX	1.29916	4.81471	11.3136	0.00169169	0.0402872	7267
FMNL3	-1.10084	5.03041	11.3102	0.00169412	0.0402872	10583
SLC39A8	1.5931	5.41983	13.0836	0.00169426	0.0402872	7715
KXD1	-0.741762	7.08104	11.3059	0.00169721	0.0402872	3165
PRDM1	1.08115	4.74659	11.2667	0.00172538	0.0408405	776
GRN	0.76915	7.27876	11.249	0.00173824	0.0410292	487
REPS2	1.33712	4.41	11.2358	0.00174794	0.0411426	12610
EIF2S2	0.898902	5.96308	11.2036	0.00177182	0.0415883	5747
ANKS1A	0.905069	5.84066	11.1869	0.00178427	0.0417075	908
PPCS	-1.08805	4.90203	11.1835	0.00178682	0.0417075	5862
CTLA4	1.53704	4.43959	11.1326	0.00182565	0.0423317	11006
BTN3A1	-0.787305	7.22449	11.115	0.00183919	0.0423317	461
CD79B	-0.846773	7.01437	11.23	0.00184198	0.0423317	179
OTUD3	-1.11326	4.87987	11.1092	0.00184375	0.0423317	12620
SYTL3	0.894123	5.8765	11.1062	0.00184609	0.0423317	11352
GSR	0.933539	5.26943	11.1027	0.0018488	0.0423317	2939
GNA13	0.945186	5.75428	11.1402	0.00184883	0.0423317	4988
CCT8	0.986385	5.30748	11.0547	0.00188661	0.0430214	9918
ARG1	2.58223	6.04682	15.7794	0.00188919	0.0430214	4814
CCPG1	0.852847	6.15442	11.0412	0.00189741	0.0430918	24680
PCNX1	0.708354	6.52211	11.0312	0.00190548	0.0431584	2374
C15orf40	-0.993123	5.30781	10.9927	0.00193675	0.0437487	12552
CD14	0.835645	6.8254	11.0069	0.00197525	0.0444988	12738
PARP12	-0.76606	6.20162	10.9364	0.0019835	0.044565	800
HNRNPM	0.713708	6.52223	10.9076	0.00200785	0.0449918	2109
RAB7A	0.70862	7.22253	10.9003	0.00201412	0.0450124	1324
ACOX3	-0.972058	5.03776	10.8836	0.00202843	0.0451825	1715
ADGRG5	-1.01067	5.17113	10.8789	0.00203249	0.0451825	10322
SAP30BP	-0.759863	8.02936	10.8359	0.00206996	0.0458254	10551
IGLV3-27	2.01879	4.90472	12.1245	0.00207231	0.0458254	18149
CUL3	0.721299	6.08111	10.8242	0.00208027	0.0458806	528
CD5	-0.850409	5.93595	10.8112	0.00209179	0.0460138	3774
PELI1	0.852812	6.30474	10.7959	0.00210901	0.0461712	16867
ACTR3	0.724953	8.00136	10.7909	0.00210993	0.0461712	4351
PAXX	-0.825975	5.70934	10.7601	0.00213775	0.0466586	9043
NUP210	-0.672516	7.35801	10.7366	0.00215925	0.0469894	6512
TTYH2	-1.29214	4.20822	10.7682	0.0021641	0.0469894	8097
CIRBP	-1.2553	12.7972	10.819	0.00217964	0.0471807	2103
GSE1	-1.05965	4.84147	10.7097	0.00218414	0.0471807	6378
ZNF337	-0.977398	4.9364	10.6846	0.00220762	0.0475657	6277
CLTC	0.725413	6.09704	10.6397	0.00225037	0.0483628	8056
MED24	-1.14145	4.76664	10.6038	0.00228512	0.0489187	228
MIB1	1.17476	4.88402	10.5794	0.00230917	0.0489187	2564
CACYBP	0.92441	5.63316	10.579	0.0023095	0.0489187	4529
LAMP2	0.712395	6.46818	10.5779	0.00231064	0.0489187	110
PPP4R2	0.794844	5.56157	10.5722	0.00231622	0.0489187	11009
MAT2A	-0.895235	7.42305	10.9817	0.00232107	0.0489187	12393
ARMC8	1.0614	4.81163	10.5668	0.00232161	0.0489187	4242
RBM3	-0.754689	6.24576	10.5656	0.00232281	0.0489187	2658
FBXL12	-1.04704	4.58079	10.5537	0.00233466	0.0490453	5891
TPI1	0.782229	6.73841	10.5336	0.00235489	0.0492454	3916
LIMD2	-0.697284	8.45522	10.5325	0.00235591	0.0492454	7248
OLAH	2.82128	3.27853	10.6161	0.00238545	0.0497394	9496
SOD1	0.723614	6.12589	10.4869	0.00240248	0.0499552	8168
PRF1	0.767924	6.82844	10.4818	0.00240769	0.0499552	14629

## Sheet: SMA vs Uncomplicated, no hx
Transcript	logFC	logCPM	F	PValue	FDR	Entrez ID
DAAM2	4.83494	4.36723	60.2758	1.87594e-07	0.00154183	8765
LTF	3.86604	6.59086	51.8925	5.74076e-07	0.00235917	316
ARG1	2.82412	6.23742	44.1997	1.81421e-06	0.00497032	4814
THSD4	4.35101	5.33124	38.8458	4.40813e-06	0.0089451	16105
PRTN3	6.00622	3.98074	37.0389	6.06194e-06	0.0089451	16602
AZU1	4.62373	4.37245	37.8952	6.53006e-06	0.0089451	13153
LCN2	3.51587	5.62613	35.3768	8.20232e-06	0.0096307	9039
IL1R2	3.01763	8.85167	32.5887	1.3922e-05	0.0143031	4443
ZBTB16	2.71797	4.7458	31.9268	1.5853e-05	0.0144773	3707
TPST1	2.96411	5.19524	29.0902	2.82268e-05	0.0206916	12615
PRKG1	3.9413	5.85507	30.7069	2.94901e-05	0.0206916	15635
MMP8	2.95942	5.06773	28.2512	3.37032e-05	0.0206916	4767
IRS2	1.9103	5.65292	28.0869	3.49075e-05	0.0206916	15736
TMEM204	-2.17731	4.792	28.0419	3.52455e-05	0.0206916	6439
FKBP5	1.73691	8.03213	26.1655	5.31365e-05	0.0283979	2053
SPTA1	5.00382	3.61185	27.508	5.52825e-05	0.0283979	10993
CHN2	2.04815	5.28835	25.3154	6.43721e-05	0.031122	3243
MYC	-1.62855	6.25561	24.5617	7.65516e-05	0.0349543	7355
OAS3	-2.01992	7.04236	23.2532	0.000104195	0.0450724	3874

## Sheet: Conc vs Uncomplicated, no hx
Transcripts	logFC	logCPM	F	PValue	FDR	Entrez ID
OLFM4	6.9036	5.76629	81.1214	2.79185e-09	1.75021e-05	2704
XAF1	-2.38804	7.43742	36.5597	1.95063e-06	0.00276627	6574
IL1R2	4.03871	8.71305	41.2756	2.03529e-06	0.00276627	4443
DEFA1	5.00594	5.26952	38.6371	2.11193e-06	0.00276627	18054
PER1	2.87999	5.5005	35.5259	2.44416e-06	0.00276627	14396
IL1R1	3.07089	6.29066	36.7307	2.64757e-06	0.00276627	4446
PRTN3	6.27663	5.50231	36.3889	4.87775e-06	0.00414476	16602
MMP9	2.83939	8.69988	32.2912	5.28922e-06	0.00414476	2415
PFKFB2	2.87407	5.09702	31.5896	5.98812e-06	0.00417106	5406
GYG1	2.05436	6.57336	30.3224	8.09911e-06	0.00507733	11067
AATBC	-3.10744	5.74035	30.175	9.09989e-06	0.00518611	18599
FKBP5	2.2059	7.65535	28.7348	1.1944e-05	0.00623972	2053
EDIL3	6.44217	5.81966	34.9683	1.30949e-05	0.00631475	11222
ZDHHC20	2.04436	6.06472	27.5556	1.60616e-05	0.00719214	14644
ISG15	-2.22852	5.94724	26.5008	2.10566e-05	0.00880024	16079
ZBP1	-1.86226	6.6898	26.2105	2.27082e-05	0.00889734	5478
OAS3	-2.32865	6.38215	25.6638	2.8013e-05	0.0103302	3874
MX1	-1.80635	6.84212	24.6035	3.47758e-05	0.0121116	10075
ST6GALNAC3	2.84181	4.86689	24.2674	3.80861e-05	0.0125664	15290
RBFOX1	6.13623	5.46636	29.0484	4.47207e-05	0.0130357	1423
MGAM	1.85426	7.05317	23.4949	4.70543e-05	0.0130357	23759
CD163	3.25463	5.39359	25.5671	4.897e-05	0.0130357	14142
SAMSN1	1.94043	5.83242	23.3407	4.91043e-05	0.0130357	9813
IRAK3	1.7478	7.99664	23.1477	5.18054e-05	0.0130357	1875
DNAJB1	1.64457	6.72362	23.1353	5.19848e-05	0.0130357	6491
AGAP1	5.12337	4.62566	23.9636	5.58153e-05	0.0134579	10116
ATP8B4	2.69028	4.8991	22.6647	5.9293e-05	0.0137669	2859
RGL4	2.04324	5.59447	22.3126	6.5484e-05	0.0145184	10313
OAS1	-1.66659	7.09118	22.2234	6.7161e-05	0.0145184	1821
TNFRSF25	-1.7382	6.53468	21.8377	7.49608e-05	0.0152877	18634
ZBTB16	3.74827	4.8263	22.3005	7.55974e-05	0.0152877	3707
ALDH1A2	1.77722	5.96988	21.6431	7.92644e-05	0.0155284	6053
HCP5	-1.528	7.41755	21.4167	8.46064e-05	0.0158137	18077
ELANE	4.82921	6.40961	29.7663	8.57656e-05	0.0158137	16930
KMT2D	-2.19116	9.17032	20.945	9.70267e-05	0.0173789	12046
LCN2	3.5401	5.63197	23.7985	0.000113608	0.0197836	9039
ZDHHC19	3.34787	5.79494	23.6263	0.000124292	0.0210591	11133
TBX21	-1.65655	6.669	19.4217	0.000152564	0.0251691	1247
	3.14404	4.86037	19.5844	0.000158224	0.0254334	23084
LGALS9	-1.58033	7.67567	19.0616	0.0001702	0.026166	12411
CCPG1	1.3933	6.19604	19.0438	0.000171129	0.026166	24680
LGALS2	-3.35753	4.58108	19.3976	0.000178247	0.0266054	2179
WDFY3	1.53177	5.89879	18.7883	0.000185047	0.0269782	11018
C4B	-3.49497	4.67786	18.3009	0.000215118	0.0306494	18962
TAGLN	-1.97618	5.53479	18.1692	0.000224115	0.0312217	9195
AGBL4	5.79844	4.31413	20.0682	0.000236281	0.032201	15774
ITGA2B	2.29165	6.27145	18.4927	0.000263725	0.0347762	112
ADGRG1	-2.1866	9.65452	17.5267	0.000274253	0.0347762	17935
IRF5	-1.58199	5.95899	17.5266	0.000274259	0.0347762	6015
IFI6	-1.5066	7.19213	17.4468	0.00028129	0.0347762	5814
AGFG1	1.59925	5.77799	17.4287	0.000282914	0.0347762	13470
FCGR2B	-1.65948	7.04732	17.3248	0.000292411	0.0352524	1202
HAPLN3	-1.72088	5.96279	16.9763	0.000326878	0.0386641	7945
UGCG	1.75221	5.36193	16.8001	0.000345964	0.0398577	9009
LLGL2	-2.06435	5.74132	16.8215	0.000349684	0.0398577	1228
UPB1	2.30077	4.90556	16.7559	0.000372367	0.0413781	2160
LSM7	-1.53846	7.55572	16.541	0.000376224	0.0413781	6220
MFNG	-1.36907	6.40648	16.4751	0.00038437	0.0415451	2173
RASSF1	-1.55423	6.77719	16.1158	0.000432275	0.045931	1029
ADGRL3	5.58387	4.10885	17.7257	0.000441507	0.0461301	9260
MMP8	3.58823	5.46412	19.4238	0.000462499	0.0468539	4767
LDHA	1.46729	7.48479	15.8977	0.000464476	0.0468539	6852
ARG1	3.32589	6.18779	20.9317	0.000470856	0.0468539	4814
TRIM56	-1.37397	7.60144	15.6892	0.000497671	0.0478332	12605
AZU1	4.30378	5.40814	18.3773	0.000502701	0.0478332	13153
RORC	-1.93218	6.03098	15.7596	0.000503587	0.0478332	8338
VNN1	2.00496	6.69298	16.675	0.000527056	0.0493152	4031

## Sheet: CM vs Uncomplicated, w hx
Transcript	logFC	logCPM	F	PValue	FDR
IL1R2	4.13296	9.0726	78.3488	2.15e-09	1.51e-05
CD163	3.35886	5.35088	53.6947	7.86e-08	0.000277087
FKBP5	2.17766	7.86465	45.2151	3.55e-07	0.000833938
MCEMP1	2.75306	6.32123	43.3836	5.04e-07	0.000887209
SAMSN1	2.59863	6.66224	39.6072	1.07e-06	0.0015052
SOCS3	2.07059	6.74558	36.6004	2.01e-06	0.00223131
TRABD2A	-1.82171	7.01662	36.1413	2.22e-06	0.00223131
KCNE1	2.62837	7.61468	35.313	5.58e-06	0.00438955
SPATC1	2.96974	4.7891	32.0073	5.61e-06	0.00438955
IL10	3.48641	4.45203	30.1589	8.68e-06	0.00611787
ETS2	1.90628	5.90213	28.9638	1.16e-05	0.00708807
AATBC	-2.96986	4.63401	28.4959	1.3e-05	0.00708807
MMP8	3.66309	6.04344	34.4659	1.31e-05	0.00708807
TRIB1	2.78476	5.05949	26.5452	2.14e-05	0.0104528
CCR5AS	3.56778	4.52074	26.3868	2.22e-05	0.0104528
DAAM2	4.49612	3.7996	24.8817	3.3e-05	0.0138988
S100A12	2.31259	9.91326	24.8271	3.35e-05	0.0138988
BMX	2.75967	4.52314	24.267	3.9e-05	0.0152591
PFKFB3	1.75595	7.53962	23.6756	4.58e-05	0.0161398
OLFM4	4.08556	4.2019	23.6734	4.58e-05	0.0161398
CYSTM1	1.69699	7.40942	23.3997	4.94e-05	0.0162445
SERPINB1	1.73017	7.74695	23.3031	5.07e-05	0.0162445
ENSG00000254420	2.60827	5.04949	22.9907	5.53e-05	0.0166054
ADCY3	2.09577	5.23589	22.9098	5.66e-05	0.0166054
SLC2A4RG	-2.14096	4.9314	22.2939	6.72e-05	0.0182272
TNFAIP3	1.74615	6.45954	22.2915	6.72e-05	0.0182272
MMP9	1.84764	8.05681	21.915	7.48e-05	0.0195277
LAT	-1.60324	6.11645	21.7725	7.79e-05	0.0196102
MAL	-1.7879	5.92747	21.4797	8.47e-05	0.02059
TLR2	1.48528	7.43787	21.0238	9.67e-05	0.0221062
BCL9L	-1.81423	5.44304	20.9251	9.95e-05	0.0221062
GAS7	1.46379	7.02735	20.8935	0.000100383	0.0221062
TGFBI	-2.33366	4.66069	20.6459	0.000107908	0.0230432
HVCN1	-1.44648	5.77013	20.3091	0.000119137	0.0241568
ARG1	3.34341	6.40172	27.0076	0.000119979	0.0241568
IDI1	1.52338	6.01691	20.1743	0.000123977	0.0242684
CYP1B1	2.60054	4.29359	19.9634	0.000131983	0.0244945
CASS4	-2.08412	4.82412	19.9149	0.000133902	0.0244945
CCRL2	2.44462	4.92381	19.8736	0.000135559	0.0244945
CLEC5A	2.93822	5.14478	21.0905	0.000141536	0.0249351
SLC2A3	1.59186	8.18725	19.6064	0.000146837	0.025238
IRAK3	2.29048	8.31688	20.7145	0.000174835	0.0293348
CLC	-2.55757	4.92209	18.9327	0.000180012	0.0295011
ACSL1	1.84396	10.1788	18.7325	0.000191366	0.0303499
GRB10	2.26826	4.51221	18.6912	0.000193805	0.0303499
PGD	1.27238	7.9199	18.5692	0.000201205	0.030423
ALOX5AP	1.42296	7.83566	18.5418	0.000202906	0.030423
IL18RAP	1.92281	7.03369	19.5168	0.000223633	0.0328322
IL18R1	2.75773	6.70872	22.5153	0.00024577	0.0353264
CA4	1.72721	5.48882	17.8609	0.000250649	0.0353264
PFKFB2	2.50672	5.84712	20.1308	0.000273394	0.0377767
GPR84	2.7311	5.10888	18.7105	0.000279749	0.0379114
AGFG1	1.30724	6.2271	17.3759	0.000292004	0.0388255
LCN2	2.68426	5.26655	18.7267	0.000298281	0.0389257
LTF	2.491	5.2578	17.7761	0.000308497	0.0390061
RGL4	1.72623	5.58122	17.1396	0.000314769	0.0390061
HK3	1.58013	8.59994	17.1323	0.000315502	0.0390061
LDHA	1.36519	7.08051	17.0465	0.000324256	0.0393971
BCL11B	-1.31654	6.50744	16.8628	0.000343909	0.0410767
DGKG	-1.96365	5.32484	16.7279	0.000359147	0.0421818
HGF	3.50659	3.78835	16.5677	0.000378214	0.0424435
VNN1	2.79869	7.50735	21.1304	0.000386207	0.0424435
SH3BP5	1.22844	6.34327	16.4784	0.000389304	0.0424435
RORC	-2.36016	5.42108	17.5423	0.000390348	0.0424435
CKAP4	1.59023	6.65033	16.4611	0.00039149	0.0424435
BAZ1A	1.24359	7.86767	16.2361	0.000421224	0.0447323
C3AR1	1.53202	6.55616	16.2066	0.000425296	0.0447323
TNFRSF25	-1.48777	6.34977	16.1569	0.000432263	0.0447965
ADARB1	-1.54805	6.72459	16.0141	0.000455613	0.0465319
CDKN1C	-3.25133	4.13401	15.9509	0.000462462	0.0465567
CSGALNACT2	1.20863	6.65543	15.7777	0.000489618	0.0485963
MME	-1.67089	5.88676	15.6783	0.000505969	0.0495217

## Sheet: Conc vs Uncomplicated, w hx
Transcript	logFC	logCPM	F	PValue	FDR
MPO	8.77337	7.39781	78.6783	9.8e-09	3.52e-05
IFI44L	-6.48837	6.07735	60.0866	9.61e-08	0.00015697
ELANE	9.93027	6.41091	65.7859	1.31e-07	0.00015697
ISG15	-4.3401	7.29821	49.7214	4.37e-07	0.000392027
EDIL3	8.73822	6.10081	52.521	6.81e-07	0.000489171
IFIT1	-5.31542	5.79639	45.2395	9.02e-07	0.000539867
ZDHHC19	4.68143	5.6498	43.9903	1.11e-06	0.000571486
OAS3	-3.70515	6.23057	42.0129	1.57e-06	0.000704397
IL1R2	4.33652	8.2102	40.1949	2.18e-06	0.000870497
PRTN3	8.95038	5.5121	43.4932	2.53e-06	0.000907025
CTSG	8.93838	5.50694	40.596	4.01e-06	0.00130891
MMP9	4.09697	8.48897	36.1668	4.63e-06	0.00138367
RBFOX1	6.66013	5.71595	37.7134	5.36e-06	0.00148064
IFIT3	-3.39068	7.10138	34.4481	6.49e-06	0.00166481
MMP8	5.39561	5.10893	32.0074	1.07e-05	0.00256309
OLFM4	4.56542	5.73139	31.4457	1.21e-05	0.00270523
BPI	4.60215	5.87472	30.8466	1.37e-05	0.00276087
ARG1	3.48239	5.93949	30.6569	1.43e-05	0.00276087
XAF1	-3.15874	6.87223	30.5476	1.46e-05	0.00276087
CD163	5.54589	4.98761	30.1448	1.59e-05	0.00286215
IFI6	-2.797	7.60713	28.1756	2.47e-05	0.00396224
LTF	3.8446	6.65848	28.0882	2.53e-05	0.00396224
RILP	-3.18774	5.70871	28.0535	2.54e-05	0.00396224
RSAD2	-3.78404	5.67238	27.4565	2.91e-05	0.00435246
HELZ2	-2.9106	5.90431	26.9151	3.3e-05	0.00473605
IGHV3-23	3.36608	5.64893	26.3243	3.79e-05	0.00522984
MX1	-3.13308	7.1749	26.0512	4.04e-05	0.00537207
IFIT2	-3.27198	6.82267	25.9239	4.24e-05	0.00543802
LY6E	-2.4886	7.27136	23.9818	6.68e-05	0.00826501
MT2A	-2.75382	5.79633	23.4718	7.58e-05	0.0086635
HAGH	-3.0637	7.30536	23.7967	7.7e-05	0.0086635
ZBP1	-2.79522	6.39969	23.2909	7.94e-05	0.0086635
ENSG00000260592	-3.03078	7.75455	23.3422	7.96e-05	0.0086635
STAT2	-2.53725	7.0644	22.8208	8.94e-05	0.00923461
APOL6	-3.03059	6.10994	22.8569	9e-05	0.00923461
DEFA4	3.76132	8.33359	22.5657	0.000106947	0.010665
FKBP5	2.47047	7.12352	21.7768	0.00011715	0.0113667
VNN1	2.83134	6.10684	21.4019	0.000129289	0.0121478
LCN2	3.36882	5.58831	21.3244	0.000131967	0.0121478
TUBB2A	-3.03887	6.27011	21.4533	0.000141928	0.012738
DDIT4	3.17478	5.31048	20.7427	0.00015411	0.013494
HBM	-3.00294	7.71373	19.9415	0.000217061	0.0181733
LGALS3	-2.74938	7.9847	19.4851	0.000217674	0.0181733
UBXN6	-2.34062	7.89313	19.1326	0.000239638	0.0193572
MYL4	-3.77213	9.37087	19.3675	0.000242639	0.0193572
TBC1D14	3.69911	9.61127	18.682	0.00027421	0.0214003
MCEMP1	2.74583	6.238	18.5837	0.000281948	0.021536
OAS1	-2.32079	7.33823	17.9279	0.000337603	0.0251149
CDC34	-2.15495	7.43759	17.8752	0.000342794	0.0251149
GAS7	2.57651	5.74613	17.5838	0.000373096	0.0267883
EMC3	-2.47332	6.66453	17.4819	0.000384378	0.0270572
GPR146	-3.46368	4.95766	17.2405	0.000412611	0.028486
FGFR1OP2	-2.33875	6.83248	16.865	0.000461167	0.0312375
LGALS9	-2.37501	7.64576	16.6764	0.000487878	0.0324349
LDHA	2.2942	6.75469	16.5067	0.000513381	0.0335098
SERPING1	-2.32787	6.01034	16.2853	0.000548852	0.0351853
IRF7	-2.26379	7.15253	16.2173	0.00056028	0.0352878
HSH2D	-2.11769	6.94197	16.0329	0.000592616	0.0366809
IRAK3	2.42362	7.18689	15.8947	0.000622134	0.0372989
BLVRB	-2.38538	8.37159	15.8673	0.00062338	0.0372989
GFUS	-2.66358	8.46169	15.7647	0.000647404	0.0381013
RGS10	-2.27468	6.1367	15.387	0.000723006	0.0418644
ENO1	1.95133	7.43944	15.0891	0.000793497	0.0452167
IL1R1	2.78734	5.27683	15.0183	0.000811319	0.0453844
ITGA2B	2.19385	6.48373	14.9778	0.000821723	0.0453844
ALPL	2.31902	7.67811	14.7044	0.000904001	0.0489259
PLBD1	2.07007	6.60203	14.6444	0.000913102	0.0489259
