# Supplementary material for: A shared inflammatory signature across severe malaria syndromes manifested by transcriptomic, proteomic and metabolomic analyses
Source: Nat Commun. 2025 May 18;16:4620. doi: 10.1038/s41467-025-59281-5 (PMC12086225; doi:10.1038/s41467-025-59281-5)
Supplement: Supplementary file 4 — Supplementary Data 2 [file 41467_2025_59281_MOESM4_ESM.xlsx]

## Sheet: CM vs SMA
Transcript	logFC	logCPM	F	PValue	FDR
H1-2	1.86102	6.688	41.0218	6.51554e-08	0.000415235
H1-0	2.36675	6.24671	32.44	9.96724e-07	0.00155366
RHCE	3.33185	6.22985	32.2399	1.14564e-06	0.00155366
RHD	4.09653	6.64193	31.967	1.24054e-06	0.00155366
SLC2A1	2.96305	7.84534	31.5772	1.35004e-06	0.00155366
SLC6A19	5.27949	7.92707	31.4055	1.46273e-06	0.00155366
ACP5	2.10502	6.67981	30.1242	1.88265e-06	0.00171402
CARHSP1	1.06347	6.32625	27.2646	3.83716e-06	0.00267424
HMBS	2.17497	5.91024	27.7045	4.20184e-06	0.00267424
CCS	1.31437	6.18807	26.7064	4.61321e-06	0.00267424
BSG	2.29516	10.4737	26.5177	5.11343e-06	0.00267424
MAP3K20	1.76643	5.62417	26.5099	5.43054e-06	0.00267424
MED25	1.42511	6.29338	26.2602	5.45507e-06	0.00267424
NME4	1.07613	5.21969	24.5587	9.50511e-06	0.00416549
ANK1	2.62643	7.23821	25.1739	9.80422e-06	0.00416549
FIS1	1.56232	7.397	24.0441	1.17901e-05	0.00469616
SLC1A5	2.38181	7.18209	23.5186	1.69188e-05	0.0060554
TMCC2	3.16593	7.84297	23.3178	1.84505e-05	0.0060554
MYO7B	1.11984	4.31185	22.4944	1.94779e-05	0.0060554
UROD	1.4087	5.5918	22.5412	1.96461e-05	0.0060554
KLF1	2.75869	6.50367	23.0838	1.99536e-05	0.0060554
BMP2K	2.51085	7.28095	22.889	2.09036e-05	0.0060554
HPS1	1.51257	7.22535	21.4737	2.95486e-05	0.00806471
GBP3	-1.26313	4.85697	21.1964	3.09549e-05	0.00806471
OSBPL5	1.19812	5.50479	21.136	3.16363e-05	0.00806471
ENSG00000154035	2.03574	6.39997	21.512	3.30806e-05	0.00810855
KRT1	3.01655	7.20234	21.3576	3.59073e-05	0.00821515
H2BC21	-1.31334	4.90036	20.772	3.60935e-05	0.00821515
OSBP2	2.49392	6.85281	20.8833	4.19709e-05	0.00921133
PITHD1	1.41102	6.03758	20.4171	4.3361e-05	0.00921133
H2AJ	1.92622	8.46936	20.2999	4.74657e-05	0.00946276
UBE2O	1.56544	6.32988	20.1801	4.90196e-05	0.00946276
GMPR	2.68049	9.15298	20.3723	4.98138e-05	0.00946276
SMOX	1.95528	6.09651	20.3047	5.04839e-05	0.00946276
CNPPD1	1.669	7.50408	19.9845	5.26045e-05	0.00946572
SELENOT	-0.786328	5.97307	19.6994	5.34702e-05	0.00946572
FCER2	1.91292	6.91394	19.8703	5.83672e-05	0.0100534
GPX4	1.27508	6.95504	18.8989	7.34327e-05	0.0121681
RAD23A	1.50602	7.92248	18.9282	7.44636e-05	0.0121681
ATP8B2	-0.934681	5.11649	18.517	8.31536e-05	0.0132484
FOXO3	1.25024	6.28182	18.3833	8.96841e-05	0.0137246
ITGA2B	1.89625	6.42696	18.5988	9.31947e-05	0.0137246
HK1	1.27695	7.90108	18.1936	9.41458e-05	0.0137246
CITED2	2.19089	6.91469	18.5785	9.47565e-05	0.0137246
STK11	1.78578	9.01381	18.2137	9.88204e-05	0.0139952
RUNDC3A	2.85733	5.89803	18.3314	0.000105132	0.0145653
CHN2	1.73199	4.81777	17.5927	0.000127849	0.0173358
EPB42	2.33232	7.99212	17.6017	0.00013571	0.0179596
GFUS	1.84376	8.29766	17.4366	0.000138086	0.0179596
WDR81	0.936157	6.07065	17.0154	0.000147638	0.0185514
PNP	1.52453	6.9985	17.2043	0.000148457	0.0185514
PNPLA2	1.21318	7.39164	16.8787	0.000157236	0.019244
CIZ1	1.69082	9.16261	16.8884	0.000162228	0.019244
TESC	1.67122	6.5225	16.9966	0.000166748	0.019244
NPRL3	1.50419	6.72399	16.8873	0.000167948	0.019244
ELOF1	1.52976	7.28734	16.8516	0.000169098	0.019244
PIGL	1.25154	4.42097	16.535	0.000177981	0.0193145
TERF2IP	0.92766	7.02086	16.5275	0.000178506	0.0193145
AHSP	2.26003	8.52601	16.8639	0.00017881	0.0193145
CA1	2.45671	8.32006	16.7814	0.000185067	0.0196572
UCP2	1.01478	8.10898	16.252	0.000198855	0.0204459
ASCC2	2.15373	9.51516	16.3883	0.000207773	0.0204459
EPN1	0.900618	6.35366	16.0881	0.000212107	0.0204459
LRRC8A	1.93803	6.16256	16.4062	0.000212606	0.0204459
EDEM1	-0.913645	5.39203	16.0684	0.00021376	0.0204459
PIGQ	1.17478	4.77456	16.0624	0.000214265	0.0204459
VPS28	0.825035	6.43205	16.0543	0.00021495	0.0204459
SLC14A1	2.19422	5.23575	16.2931	0.000221946	0.0208009
EIF2AK1	1.10761	6.86128	15.7408	0.000244672	0.0225984
SPTB	2.16694	5.64131	15.9474	0.00025417	0.0231403
CCDC93	-0.935523	4.9401	15.589	0.00025845	0.0231986
HBD	2.59975	10.6985	15.7133	0.000273502	0.0242087
IL7R	-0.819747	7.01871	15.284	0.000291897	0.0252399
RNF187	1.20828	6.38092	15.3608	0.000293073	0.0252399
BAG1	1.40533	7.57259	15.343	0.000298854	0.0253534
TMEM123	-0.748358	6.70497	15.1962	0.000302347	0.0253534
AFF3	1.24787	8.01449	15.1424	0.000313199	0.0259223
SIAH2	1.17953	7.30094	15.0434	0.000326432	0.0266711
TMEM63B	1.10414	5.28921	14.9203	0.000337861	0.0272556
EMC3	1.0468	6.64457	14.8262	0.000351537	0.0277853
JAZF1	0.700986	5.7466	14.8101	0.000353148	0.0277853
TRIM25	-1.00178	7.79775	14.7077	0.00036807	0.0282016
RAP1GAP	2.67974	6.35817	14.9489	0.000376654	0.0282016
SEC62	0.830617	7.87342	14.6307	0.000379726	0.0282016
CAMK1D	0.762691	6.70213	14.6283	0.000380102	0.0282016
RBM38	1.6751	8.73729	14.7634	0.000382921	0.0282016
IGF2BP2	2.08083	5.14667	14.8673	0.000384989	0.0282016
ASMTL	1.05684	5.96218	14.5439	0.000395936	0.0284329
TBCD	1.49658	7.91648	14.6642	0.00039707	0.0284329
ZNF101	-0.730716	5.20186	14.4815	0.000403426	0.028567
UBAC1	1.01505	5.46304	14.36	0.000423881	0.0296857
PPT1	-0.714289	6.58087	14.2604	0.000441453	0.0305802
FAXDC2	2.36863	6.34239	14.4121	0.000464992	0.0318644
ATG14	1.1243	4.30351	14.0201	0.000487059	0.0329073
TMEM273	-1.09812	4.30121	14.0016	0.000490762	0.0329073
CNIH1	-0.967449	4.4028	13.9772	0.0004957	0.0329073
MPP1	1.55169	7.88119	13.9628	0.000533015	0.0350196
SMIM1	2.15973	5.9081	14.012	0.000544906	0.0354356
SEC14L1	1.25798	8.70605	13.6758	0.000565756	0.0364198
MPO	1.91639	5.51998	13.8235	0.000582258	0.0371073
SLC4A1	2.44303	9.20206	13.726	0.000606939	0.0382972
BLVRB	1.6649	8.44039	13.6262	0.000613113	0.0383075
AKAP8L	0.575096	6.2553	13.3919	0.000631228	0.0383406
FZR1	1.20841	5.77306	13.4693	0.000632925	0.0383406
TAGAP	-0.58343	6.5806	13.3751	0.000635643	0.0383406
HLA-DRB1	1.0979	5.58891	13.4024	0.000637707	0.0383406
RANBP10	1.09141	5.92326	13.3405	0.000655122	0.0388294
GPX1	1.53004	9.19403	13.3629	0.000661525	0.0388294
UNC45A	0.757848	6.15198	13.2647	0.000665517	0.0388294
CD164	-0.685746	6.98216	13.2139	0.000679764	0.0388294
MXD4	1.0798	6.89096	13.2241	0.000686619	0.0388294
XPO7	1.18517	5.60099	13.2525	0.000686656	0.0388294
TMEM126B	-0.956951	3.99877	13.1665	0.000693336	0.0388294
GSPT1	1.41678	7.94619	13.277	0.000695651	0.0388294
FECH	1.80288	5.84259	13.3638	0.000700672	0.0388294
IGHD	1.16098	7.12739	13.153	0.000714974	0.0392804
CACYBP	-0.949117	5.71282	13.0443	0.000729652	0.0397442
UBB	1.80157	12.4267	12.9705	0.000753335	0.0406865
ARID1B	0.726639	6.75752	12.9108	0.000771626	0.0407567
ENSG00000138293	1.48767	8.51099	13.0142	0.000773598	0.0407567
PATL1	-0.844102	4.93326	12.8948	0.000776814	0.0407567
ENSG00000261840	1.86643	7.49204	13.0805	0.000786107	0.0407567
STAP1	1.17724	5.95437	12.9462	0.000786612	0.0407567
HACD4	-0.918793	5.24992	12.8173	0.000802526	0.041246
NFIX	1.98054	5.96346	13.0104	0.000815461	0.0415755
USP47	0.766101	6.88449	12.7269	0.000833646	0.0421204
ANP32B	1.48185	11.865	12.6878	0.00084749	0.0421204
MORF4L2	-0.778307	4.93097	12.6839	0.000848893	0.0421204
NCL	1.67407	13.1168	12.6736	0.000852586	0.0421204
NUTM2A-AS1	0.876089	6.24867	12.58	0.000886916	0.0430727
HSPH1	-1.69499	5.7874	12.7828	0.000887799	0.0430727
SELENOW	-0.740365	5.49058	12.5473	0.000899262	0.0430727
SUPT5H	0.794698	7.47672	12.5421	0.000901255	0.0430727
STX5	0.467199	6.02642	12.5306	0.000905655	0.0430727
UBXN11	0.746599	6.3669	12.4949	0.000919433	0.0434041
TRIM58	2.41751	6.87852	12.62	0.000956557	0.0437542
FKBP8	1.71879	11.5138	12.4281	0.000956663	0.0437542
ZER1	0.712023	6.79219	12.401	0.000956743	0.0437542
BCL11A	0.874807	5.72001	12.396	0.000958765	0.0437542
PHACTR1	-0.902065	4.60759	12.3732	0.0009681	0.0437542
ATP5F1B	1.25029	10.2334	12.3686	0.000969965	0.0437542
TRAK2	1.02148	5.42464	12.3653	0.000976723	0.0437542
HBM	1.99226	8.31568	12.5381	0.000981775	0.0437542
TPGS2	0.787244	5.25924	12.2976	0.000999689	0.0442432
GET3	0.864498	6.00325	12.2122	0.00103668	0.0452141
POLR1D	0.965982	6.98447	12.2041	0.00104169	0.0452141
LYL1	1.29782	7.30339	12.277	0.00105388	0.0452141
ZADH2	-0.776415	4.17164	12.1717	0.00105471	0.0452141
SELENBP1	2.25577	8.46526	12.3773	0.0010571	0.0452141
PSMF1	1.07708	7.66633	12.1627	0.00106907	0.0452893
HBQ1	2.08104	7.04609	12.341	0.00107307	0.0452893
CDC34	1.46964	7.59329	12.2235	0.00109726	0.0460054
TSPAN5	1.17711	5.8271	12.0647	0.00114044	0.0475035
GPBP1	-0.513575	6.23031	11.969	0.00115005	0.0475925
SPSB3	0.778184	5.99486	11.9493	0.00115983	0.047615
SPCS3	-0.640942	6.46007	11.9378	0.00116553	0.047615
WBP2	0.933643	7.51832	11.8882	0.00119057	0.0476838
ATP5F1D	1.02254	6.67376	11.9165	0.00119138	0.0476838
INO80B	0.821421	4.69474	11.8787	0.00119543	0.0476838
BCL7A	0.898579	5.64635	11.8754	0.00119715	0.0476838
PA2G4	0.918742	5.9348	11.8239	0.00122502	0.0484909
POLL	0.790167	5.50588	11.793	0.00124025	0.0487909
BPGM	1.76249	7.81157	11.9265	0.00126559	0.0492566
TMED2	-0.63184	6.05296	11.7423	0.00126755	0.0492566
MSL1	-0.865826	6.36219	11.7116	0.00128443	0.0496102
