# Supplementary material for: A shared inflammatory signature across severe malaria syndromes manifested by transcriptomic, proteomic and metabolomic analyses
Source: Nat Commun. 2025 May 18;16:4620. doi: 10.1038/s41467-025-59281-5 (PMC12086225; doi:10.1038/s41467-025-59281-5)
Supplement: Supplementary file 5 — Supplementary Data 3 [file 41467_2025_59281_MOESM5_ESM.xlsx]

## Sheet: Proteomics, CM vs Uncompl
Protein	FC	LogFC	pvalue
SERPIND1	0.685081	-0.545653	0.00164709
TIMP1	3.47724	1.79794	0.00170636
APOM	0.49094	-1.02638	0.00198647
CD14	1.55677	0.638552	0.00199869
CAT	3.54551	1.82599	0.00270298
PLG	0.851527	-0.231876	0.00326003
LBP	2.37676	1.249	0.00362134
ACTBL2	3.37096	1.75316	0.00370106
THBS1	0.360904	-1.47031	0.004671
HSP90B1	1.62037	0.696321	0.00523409
PPBP	0.457433	-1.12837	0.00555471
SERPINF1	1.29856	0.376917	0.00569535
VCAM1	1.56707	0.648069	0.00614772
VASN	1.65627	0.727935	0.00649462
SERPINA3	2.11449	1.08031	0.00760098
C3	0.720939	-0.472052	0.00924446
CPN1	1.41158	0.497313	0.0102317
PF4	0.49575	-1.01232	0.0109019
CFP	0.581319	-0.782599	0.0129117
ICAM1	3.04201	1.60502	0.0136646
ACTA1	3.37577	1.75521	0.0158584
ACTB	4.56487	2.19057	0.0167525
LCP1	2.0707	1.05012	0.0170467
SERPINA10	1.62354	0.699143	0.0188091
LILRA3	1.44816	0.534225	0.019129
ENPP2	1.73721	0.796772	0.0192933
C1QB	0.683573	-0.548833	0.01978
TTR	0.740274	-0.43387	0.0198714
PRG4	1.78129	0.832924	0.0239229
A1BG	1.16309	0.217965	0.0246303
LGALS3BP	1.48033	0.565921	0.0255873
GSN	0.773272	-0.370952	0.0273528
LRG1	1.46653	0.552403	0.03527
FCN2	2.01567	1.01126	0.0374244
F9	1.62423	0.699753	0.037587
MBL2	0.517394	-0.950665	0.0386363
LUM	0.710381	-0.493335	0.0387008
GC	1.19469	0.256641	0.0419661
HRG	0.821865	-0.283027	0.0447533
VWF	1.66573	0.736154	0.0458136
ITIH3	1.40022	0.485658	0.0462753
SERPING1	1.35579	0.439131	0.047361
SHBG	0.71715	-0.479653	0.0478391
APOC1	0.528652	-0.91961	0.0527081
QSOX1	1.31133	0.391026	0.0585101
GPLD1	0.532787	-0.90837	0.0603179
VTN	1.23147	0.300381	0.0619119
CD163	1.3869	0.471868	0.0651709
C1QA	0.765102	-0.386275	0.0661501
CST3	1.90606	0.930593	0.0678714
AGT	1.5791	0.659101	0.0713113
ORM1	1.38072	0.465416	0.0752512
APOD	0.711737	-0.490584	0.0759769
APOC2	0.634438	-0.656448	0.0768991
IGHV3-49	1.55488	0.636799	0.077623
IGHV3-7	1.26839	0.342997	0.0786488
PGLYRP2	0.78653	-0.346427	0.0814246
CLU	0.860784	-0.216277	0.0824589
SAA2	2.40017	1.26313	0.0921844
LDHB	1.97536	0.982118	0.092644
ITIH4	1.22903	0.29752	0.093293
FBLN1	0.828541	-0.271355	0.0948952
GPX3	1.25396	0.32649	0.0959241
SAA4	0.553583	-0.853128	0.0968933
HABP2	0.75683	-0.401959	0.0987623
CFH	0.885007	-0.17624	0.103047
APOA1	0.792122	-0.336206	0.10551
F13B	0.708975	-0.496193	0.105674
COMP	0.632407	-0.661075	0.108089
B2M	1.60084	0.678833	0.119072
PLTP	1.39238	0.477555	0.121287
F10	1.33824	0.420337	0.125171
CPN2	1.14647	0.197202	0.132046
SERPINF2	1.14231	0.191955	0.138482
PIGR	2.24976	1.16977	0.141457
HBB	2.06674	1.04736	0.145541
AFM	0.811715	-0.300954	0.148993
KLKB1	0.873884	-0.194486	0.149836
TGFBI	1.26689	0.341295	0.152628
LCAT	0.864768	-0.209614	0.160579
F2	0.895466	-0.15929	0.161217
HBA2	1.76365	0.818561	0.168477
C1QC	0.803029	-0.316476	0.168855
SAA1	1.69305	0.759628	0.175271
PRDX2	1.97112	0.979014	0.175405
CFB	1.19158	0.252877	0.178504
HBD	2.57757	1.36601	0.179714
ITIH2	0.931138	-0.102933	0.184328
JCHAIN	1.36583	0.449776	0.186535
PZP	0.753261	-0.408778	0.190125
HPX	0.866726	-0.206353	0.191089
FCN3	1.20973	0.27468	0.198306
MASP1	1.21148	0.276769	0.200332
HP	0.388246	-1.36496	0.20139
FN1	0.75896	-0.397905	0.20534
C4BPB	0.881656	-0.181712	0.209971
APOL1	0.792292	-0.335896	0.22297
APOE	1.26634	0.34067	0.226235
PROS1	0.912357	-0.132329	0.228257
TTN	1.47907	0.56469	0.232711
SELL	1.11097	0.151825	0.233487
IGFALS	0.808383	-0.306889	0.238068
ECM1	0.870109	-0.200731	0.244116
IGHV3-72	1.13011	0.176468	0.24643
C4A	0.717508	-0.478932	0.259109
APCS	1.43713	0.523188	0.262929
C5	0.887055	-0.172905	0.269587
ALDOA	4.74612	2.24675	0.269807
IGHV3-15	1.36594	0.449897	0.277812
C2	0.861519	-0.215045	0.282749
APOA2	0.811037	-0.302161	0.284529
AZGP1	1.25946	0.332802	0.292697
AHSG	0.879591	-0.185095	0.303573
HBG1	2.31952	1.21383	0.303928
BCHE	0.8347	-0.260671	0.306158
FCGBP	0.532346	-0.909565	0.3071
IGHG4	1.28221	0.35863	0.3089
SERPINA6	1.04841	0.0682001	0.314449
CRP	10.9817	3.45703	0.315181
AMBP	1.08956	0.123752	0.320145
C1RL	1.09525	0.131257	0.327385
CPB2	1.17986	0.238618	0.33343
FGG	8.28267	3.0501	0.333818
APOA4	1.21489	0.280826	0.339116
FGB	7.33705	2.8752	0.339329
IGFBP3	0.781095	-0.356429	0.340589
FGA	6.65903	2.73531	0.342408
F12	0.769213	-0.378544	0.345154
IGHA1	1.19084	0.251985	0.376857
IGHG3	0.751544	-0.41207	0.38447
CFI	0.922646	-0.116151	0.410067
F5	1.09999	0.137496	0.411422
IGHM	1.19098	0.252153	0.420643
EFEMP1	0.910009	-0.136047	0.436931
IGHD	0.650819	-0.619671	0.440213
C1S	0.903592	-0.146257	0.44984
APOH	0.917511	-0.124203	0.450428
TF	0.941661	-0.0867204	0.451686
GGH	1.17219	0.229206	0.456243
CFHR2	0.80637	-0.310487	0.474807
PON1	0.904365	-0.145023	0.515228
C1R	0.932285	-0.101157	0.565222
ITIH1	0.960879	-0.0575732	0.57138
IGHA2	1.25024	0.322203	0.580783
HCN3	0.933452	-0.0993515	0.608091
CFHR1	1.13744	0.185786	0.608305
CP	1.04616	0.0651002	0.638871
HPR	0.908062	-0.139137	0.642928
C6	0.958361	-0.0613584	0.664433
IGHV1OR15-1	0.867886	-0.204422	0.673442
RBP4	1.19723	0.259704	0.676387
ECPAS	1.0438	0.0618429	0.684591
APOC3	0.936105	-0.095258	0.705454
APOF	1.07368	0.102559	0.708523
FETUB	1.07692	0.106915	0.709804
ATRN	0.974449	-0.037341	0.727186
CD5L	0.931439	-0.102467	0.730608
ORM2	0.9507	-0.0729374	0.739417
SERPINC1	0.961792	-0.0562028	0.746433
ALB	1.01697	0.0242725	0.758855
HGFAC	0.957858	-0.0621164	0.764178
CDH5	0.958173	-0.0616414	0.773202
C7	1.01096	0.0157274	0.791839
IGHG1	0.969945	-0.0440251	0.810095
CLEC3B	1.02394	0.0341318	0.816389
TNXB	0.970193	-0.043656	0.847362
C4BPA	0.98482	-0.022068	0.848748
C8B	1.02163	0.030876	0.849599
A2M	1.01506	0.0215686	0.881647
IGHG2	1.02358	0.0336248	0.890746
C8G	0.985056	-0.0217218	0.892197
SLC6A2	1.015	0.0214778	0.89945
C8A	0.989855	-0.014711	0.921507
C9	1.01062	0.015247	0.940687
SERPINA1	0.970918	-0.0425783	0.953793
APOB	1.00978	0.0140477	0.95914
BTD	0.993211	-0.00982823	0.962648
KNG1	1.00302	0.00435344	0.970362

## Sheet: Metabolomics, CM vs Uncompl
Name	logFC	pvalue	adjpvalue
5-hydroxy-2,2,6,6-tetramethyl-4-{2-methyl-1-[2,4,6-trihydroxy-3-(2-methylpropanoyl)phenyl]propyl}cyclohex-4-ene-1,3-dione	4.03	6.84665e-06	0.000986397
3-Hydroxybutyric acid	2.54	1.46283e-05	0.00142351
β-Estradiol-17β-glucuronide	3.91	6.91597e-05	0.00306744
Cortisol	1.59	1.99784e-06	0.00361362
Prostaglandin A2	3.43	0.000124878	0.00417296
Ethopabate	3.88	1.11973e-05	0.00460956
Formiminoglutamic Acid	4.64	9.5991e-06	0.00460956
3-(3,4-Dihydroxyphenyl)-N-(3-oxopropyl)propanamide	2.38	0.000183925	0.00475626
17(S)-HpDHA	3.2	0.000108501	0.00491871
DL-Phenylalanine	0.94	0.000196787	0.00525415
Glyceraldehyde	0.48	0.000199606	0.00525415
β-D-Glucopyranuronic acid	2.09	0.000169085	0.00525415
trans-Cinnamic acid	1.14	0.000207454	0.00529007
Taurochenodeoxycholic acid	2.92	0.000238368	0.00536506
alpha.-Aminoadipic acid	2.24	0.000246926	0.00578432
N-{3-[(4-Acetamidobutyl)amino]propyl}acetamide	2.16	2.4636e-05	0.0060851
Î²-D-Ribofuranosylcreatine	2.86	2.19995e-05	0.0060851
Paracetamol	6.24	0.000364524	0.00646635
3-(4-Methyl-3-pentenyl)thiophene	1.04	0.000374667	0.00650486
Levulinic acid	1.48	0.00043991	0.00771778
paracetamol sulfate	7.43	0.000432114	0.00771778
(3S)-3-(Pentanoyloxy)-4-(trimethylammonio)butanoate	1.49	8.28527e-05	0.00773933
(R)-3-hydroxybutyrylcarnitine	3.69	7.46812e-05	0.00773933
2-(3,4-dihydroxyphenyl)acetamide	3.22	6.37013e-05	0.00773933
3-Hydroxy-3-[(3-methylbutanoyl)oxy]-4-(trimethylammonio)butanoate	1.59	6.39759e-05	0.00773933
Oryzalin metabolite	1.5	4.37394e-05	0.00773933
L-Threonic acid	1.83	0.000500462	0.00794417
6-[(6-Aminohexanoyl)amino]hexanoic acid	-2.99	0.000506775	0.00796058
Eslicarbazepine acetate	2.69	0.000156121	0.00842586
phenacetin	3.36	0.00012747	0.00842586
2-Oxoglutaric acid	2.1	0.000541155	0.00849197
5-AVA	0.92	0.000611059	0.00878132
Chlorphentermine	6.91	0.000589301	0.00878132
O-Acetylserine	0.77	0.000637605	0.00881841
Glucoheptonic Acid	1.11	0.000652384	0.00887242
O-adipoylcarnitine	2.2	0.000188076	0.00893363
Fuberidazole	2.92	0.000219073	0.0093476
L-Phenylalanine	0.76	0.000226233	0.0093476
Methacrifos	2.17	0.000674753	0.00967986
metominostrobin	1.6	0.000285175	0.0100626
Pyruvic acid	1.22	0.000833579	0.0104646
DL-Lactic Acid	0.54	0.00090401	0.010983
D-(-)-Mannitol	6.93	0.000929185	0.0109886
1,2-dioleoyl-sn-glycero-3-phospho-(1'-sn-glycerol)	1.62	0.000929028	0.011453
Glucic acid	1.79	0.00099757	0.0121317
Tiglylcarnitine	1.18	0.000407526	0.013271
Zalcitabine	1.79	0.000408337	0.013271
12,13-DiHOME	1.59	0.00143223	0.0145802
Creatine	0.84	0.00154154	0.0146267
L-(+)-Alanine	0.82	0.00165627	0.0151856
N-(tert-Butoxycarbonyl)-L-leucine	1.07	0.000528915	0.0151909
(6R,8Z)-6-Hydroxy-3-oxo-8-tetradecenoic acid	1.47	0.00153348	0.0153145
Hexanoylcarnitine	1.54	0.000640542	0.0158432
L-gamma-Glutamyl-L-leucine	1.52	0.000641219	0.0158432
8-iso Prostaglandin A2	2.79	0.00167735	0.016319
Linoleic Acid	-0.79	0.00175945	0.0166871
4-Aminophenol	3.66	0.000746474	0.0167617
Phosphatidylinositol-1,2-dipalmitoyl	1.51	0.00200502	0.0176895
L(+)-2-Aminobutyric acid	0.68	0.000861393	0.0180309
methyl 2-ethyl-4-[(3R,4R,5S)-5-hydroxy-4,5-dimethyl-2-oxooxolan-3-yl]-2-methyl-3-oxobutanoate	0.73	0.000919844	0.0183227
N1,N12-Diacetylspermine	1.59	0.000918426	0.0183227
Pyrrolidine	1.01	0.000951202	0.0186466
Sulfuric acid	0.59	0.00221663	0.0187791
2-methoxyacetaminophen sulfate	6.01	0.00241572	0.0197456
2-Hydroxyvaleric acid	1.42	0.00248483	0.019826
(1R,5S,6S)-3-(hydroxymethyl)-5-{[(2Z)-2-methylbut-2-enoyl]oxy}-2-oxo-6-(propan-2-yl)cyclohex-3-en-1-yl (2E)-4-hydroxy-2-methylbut-2-enoate	3.38	0.00256716	0.0201567
Indole	0.77	0.00106255	0.0202515
Tetrahydro-2-furanylmethyl hydrogen sulfate	-0.5	0.00272543	0.0207846
3-Carboxyindole	1.82	0.00115776	0.0213408
7,15-bis(3,4-dimethoxyphenyl)-19-oxa-4,18-diazahexacyclo[10.6.1.0Âa,âa.0Âl,â·.0Âaâ°,Âaâµ.0Âaâ´,Âaâ¸]nonadec-8-en-12-ol	3.27	0.00307156	0.0228025
Dihydrouridine	1.95	0.00141718	0.0236516
9(S)-HPODE	1.77	0.00330428	0.0240741
Homocarnosine	1.52	0.00353449	0.0248633
phe-ile	-2.22	0.00350518	0.0250512
Nervonic acid	0.89	0.00360102	0.0256148
(2E,2'E)-N,N'-1,4-Butanediylbis[3-(3,4-dihydroxyphenyl)acrylamide]	-0.6	0.0037571	0.0259813
Leu-pro	1.83	0.0017158	0.0260775
Nepafenac	2.01	0.00171507	0.0260775
Triethanolamine	1.41	0.00173146	0.0260775
2-Aminoadipic acid	0.65	0.00380306	0.0260781
3-oxopalmitic acid	1.44	0.00407098	0.0276826
Hostmaniane	3.14	0.00423686	0.0283964
Valylvaline	1.43	0.00202197	0.0290364
2-methylbutyrylcarnitine	1.77	0.000209688	0.0295353
3-Hydroxytetradecanedioic acid	2.32	0.00450157	0.0297736
3-Mercaptohexyl butyrate	1.31	0.00235878	0.0318954
Acetyl-L-carnitine	1.37	0.00240184	0.0318954
Propionylcarnitine	1.37	0.00237641	0.0318954
(1R,4R,13R,14S)-13-Hydroxy-9-(1-hydroxyethyl)-3-[5-(3-hydroxyphenyl)-5-methoxy-2-pentanyl]-4,14,16,16-tetramethyl-2,6,10,17-tetraoxatricyclo[11.3.1.1~1,5~]octadecane-7,11-dione	7.54	0.0052795	0.0326148
N-[2-Hydroxy-4-(sulfooxy)phenyl]acetamide	7.98	0.00253623	0.0326877
11-methyl-2,7-dimethylidene-6,12-dioxo-5,14-dioxatricyclo[9.2.1.0â´,â¸]tetradec-1(13)-en-9-yl 2-methylprop-2-enoate	6.49	0.00277863	0.0343161
Heterodendrin	0.74	0.00296316	0.0346492
5-Nitro-2-(3-phenylpropylamino)benzoic acid	1.33	0.002902	0.0346492
ile-pro	1.59	0.00285165	0.0346492
N6,N6,N6-Trimethyl-L-lysine	1.42	0.00290817	0.0346492
5-oxo-delta-bilirubin	1.69	0.00303086	0.0346584
3-tyrosine	5.7	0.0030825	0.0349256
3-Phenyllactic acid	1.52	0.00624034	0.0351136
isonixin	2.15	0.00633025	0.0352847
3-Butynoic acid	1.09	0.00327132	0.0355053
afegostat	0.93	0.00342116	0.0355053
L-Norleucine	0.72	0.00330917	0.0355053
N6-Acetyl-L-lysine	0.93	0.00342116	0.0355053
Glycerylphosphorylethanolamine	1.26	0.00371875	0.0370376
Tetradecanedioic acid	2.06	0.00685736	0.0371975
(4S)-4-[(2E)-2-Octenoyloxy]-4-(trimethylammonio)butanoate	1.68	0.000821856	0.0384574
L-Arginine	-1.04	0.000708636	0.0384574
N-(2-hydroxyphenyl)acetamide	8.98	0.000895237	0.0384574
Phe-Tyr	1.84	0.000869541	0.0384574
Carnosine	1.02	0.00389253	0.0384582
3-Methylenenorleucine	1.13	0.00407762	0.0390377
9-Hydroxyoctadecanoic acid	0.94	0.0075354	0.0391841
3-hydroxyoctanoylcarnitine	0.66	0.00417174	0.03933
Pyridoxal	5.92	0.00448647	0.0413492
(10S)-Juvenile hormone III diol	1.43	0.00680789	0.0424064
Nicotinyl alcohol	5.19	0.001277	0.0438291
Prostaglandin A3	2.56	0.00718911	0.0441076
L-Azaserine	2.52	0.00139352	0.0442666
Pipecolic acid	1.76	0.00505247	0.0443381
Oleic Acid	-0.57	0.00897666	0.044529
2-Methylglutaric acid	1.14	0.00773034	0.0460876
4-Hydroxyprolylleucine	2.21	0.00762617	0.0460876
Atagabalin	1.65	0.00573693	0.0472341
Ethylparaben	1.98	0.0104314	0.0479591
Allopurinol	-3.27	0.00616043	0.0493514
Palmitoleic acid	1.77	0.0109239	0.0496181
N1-Acetyl-5-methoxykynuramine	1.49	0.00640024	0.0503458
S-(Hydroxyphenylacetothiohydroximoyl)-L-cysteine	5.23	0.00652515	0.0510036
trans-Azobenzene	0.63	0.00691533	0.0530462
DEET	0.31	0.00721555	0.0543366
PILOSINE	1.59	0.00203054	0.0566653
(2S)-4-(Methylsulfanyl)-2-({[(3S,4S,5R)-2,3,4-trihydroxy-5-(hydroxymethyl)tetrahydro-2-furanyl]methyl}amino)butanoic acid	1.27	0.0102865	0.0567148
6-Hydroxypentadecanedioic acid	0.97	0.0142054	0.0575855
ethyl argininate	-0.91	0.00222432	0.0599672
YV8195000	1.4	0.00818413	0.0601631
Valine	0.52	0.00856069	0.0621909
1-Methylhistidine	0.52	0.00883417	0.0627431
2-AB	2.01	0.00883694	0.0627431
1-Heptanethiol	0.69	0.00891302	0.0629005
(+)-Lacosamide	0.71	0.00927263	0.0646989
1-[(11Z,14Z)-icosadienoyl]-2-[(4Z,7Z,10Z,13Z,16Z)-docosapentaenoyl]-sn-glycero-3-phosphoethanolamine	-0.18	0.0190391	0.0693501
(15Z,19R)-25-Amino-22-hydroxy-22-oxido-17,21,23-trioxa-22lambda~5~-phosphapentacos-15-en-19-yl (5Z,8Z,11Z,14Z,17Z)-5,8,11,14,17-icosapentaenoate	-1.62	0.00297411	0.0716185
Val-lys	1.45	0.0109556	0.0743416
MFCD00059633	1.52	0.0153516	0.0778071
Methyleneoxindole	0.52	0.0235705	0.0791633
5-Methoxy-3-indoleaceate	0.67	0.0241075	0.0806079
5-Aminovaleric acid	0.71	0.0243042	0.0810856
JR1320000	0.64	0.0248833	0.0819303
6-Oxohexanoic acid	1.34	0.0170074	0.0846224
Vernolate	1.16	0.012706	0.0848213
(2R)-2-[(7Z,10Z,13Z,16Z,19Z)-7,10,13,16,19-Docosapentaenoyloxy]-3-[(5Z,8Z,11Z,14Z,17Z)-5,8,11,14,17-icosapentaenoyloxy]propyl 2-(trimethylammonio)ethyl phosphate	-1.56	0.0039335	0.0859656
N-Acetyl-L-histidine	0.82	0.0179009	0.087468
Cholic acid	-1.09	0.0278807	0.0881426
lentiginosine	-2.94	0.0138942	0.0889145
6-Oxo-pipecolinic acid	0.41	0.0297082	0.0927109
Fesoterodine	1.83	0.00471848	0.0928957
leu-asp	1.01	0.0199649	0.094717
NP-020823	2.45	0.00508275	0.0955394
NP-013229	1.72	0.00519529	0.0957601
2-(alpha-D-mannosyl)-D-glyceric acid	-2.63	0.0155302	0.0958991
(9R,10R)-10-hydroxy-8,8-dimethyl-9-{[(2S,3R,4S,5S,6R)-3,4,5-trihydroxy-6-(hydroxymethyl)oxan-2-yl]oxy}-2H,8H,9H,10H-pyrano[2,3-h]chromen-2-one	-0.62	0.0206226	0.0961604
3-Hydroxy-3-methylbutanoic acid	0.92	0.0205645	0.0961604
2-Hydroxycaproic acid	0.78	0.0315948	0.0962523
ala-ile	1	0.0158392	0.0973207
NP-012534	0.76	0.033124	0.0999019
p-Hydroxyphenylacetothiohydroximate	5.49	0.0220217	0.10039
thr-ile	0.59	0.0168585	0.101069
Aloesin	1.8	0.00581141	0.102266
(+)-ALLO-OCTOPINE	1.23	0.0178789	0.103343
1-Methylnicotinamide	1.62	0.0176449	0.103343
Leu-Val	1.15	0.0182989	0.103443
N8-Acetylspermidine	0.96	0.0196224	0.108186
gamma-Glu-gln	-0.51	0.0247226	0.10846
Diclofenac	0.56	0.0383777	0.111941
(4E)-2-Amino-3-oxo-4-nonenoic acid	1.46	0.0208706	0.112555
guaiacol sulfate	-2.08	0.0388914	0.113002
Decanoylcarnitine	1.02	0.00788487	0.119575
3-hydroxy-3-(3-hydroxyphenyl)propanoic acid-O-sulphate	0.93	0.0285519	0.122623
Dodecanedioic acid	1.63	0.0435438	0.123197
Diazepam	0.32	0.0240905	0.123965
C7-HSL	0.45	0.0243355	0.124678
5-Butyloxazole	0.78	0.0093833	0.126073
Adaprolol	1.55	0.00930609	0.126073
hexobarbital	2.12	0.00923952	0.126073
1-(9H-beta-Carbolin-1-yl)-1,4-butanediol	2.05	0.045472	0.127058
N~6~,N~6~-Dimethyllysine	1.08	0.0251896	0.128021
10-Undecenoic acid	1.4	0.0477195	0.131316
NP-021030	0.6	0.0263347	0.132209
DL-Glutamic acid	0.42	0.0487137	0.132802
Bendazac	2.84	0.0274651	0.136325
Fospropofol	2.12	0.0274859	0.136325
N-Acetyl-L-glutamic acid	-0.82	0.0328273	0.136669
L-Histidine	0.29	0.0286342	0.14033
N-Acetyl-D-galactosamine 4-sulfate	0.47	0.034689	0.141531
phenylheptatriyne	0.93	0.0112951	0.142911
Diethyl (2R,3R)-2-hydroxy-3-methylsuccinate	0.57	0.0361643	0.14609
N-Acetyl-L-carnosine	1.15	0.0302426	0.147045
Myristic Acid	1.74	0.0562425	0.148276
1-alpha-D-galactosyl-sn-glycerol 3-phosphate	0.9	0.0371193	0.149209
KYNURAMINE	1.05	0.0121609	0.149224
Glu-Gly	-0.92	0.0388996	0.152606
O-Ethyl (4-hydroxyphenyl)carbamothioate	6.06	0.0319878	0.153716
NP-020583	0.14	0.0334226	0.158757
3,4-Diaminopyridine	0.25	0.0341636	0.159215
3,4-Dihydroxyphenylpropionic acid	0.51	0.043304	0.160618
4-Vinylcatechol	0.51	0.043304	0.160618
N-Undecanoylglycine	-0.76	0.043249	0.160618
4,4'-Propylenebis(2,6-piperazinedione)	0.25	0.0455617	0.165237
2-Methyl-5-propyloxazole	0.59	0.0358779	0.165952
Aminolevulinic acid	0.45	0.0463268	0.166531
NP-022068	1.19	0.046299	0.166531
(5R)-5-[(1R)-1,2-Dihydroxyethyl]-4-hydroxy-2-oxo-2,5-dihydro-3-furanyl hydrogen sulfate	1.23	0.0474596	0.16864
Stearoyl Ethanolamide	0.9	0.0153929	0.170234
cis-2-Carboxycyclohexyl-acetic acid	0.39	0.0376746	0.172327
lys-leu	0.61	0.0381199	0.173055
11(Z)-Eicosenoic acid	0.17	0.0708035	0.173331
Arachidonic acid	1.55	0.0161508	0.174733
NP-017176	0.21	0.0389156	0.175404
5-hydroxyisouric acid	0.31	0.0519582	0.180416
Epithienamycin B	3.74	0.0536459	0.183929
Osbond acid	0.35	0.0776582	0.184423
(1S)-6,7-Dihydroxy-1-methyl-1,2,3,4-tetrahydro-1-isoquinoliniumcarboxylate	1.09	0.0546938	0.185187
Elaeokanine C	-0.38	0.0428963	0.185884
HIAA	1.03	0.0555953	0.18669
Glycylglycylglycine	0.33	0.0442255	0.189648
13-Hydroxy-9-methoxy-10-oxo-11-octadecenoic acid	0.14	0.0444227	0.189834
16-Hydroxyhexadecanoic acid	0.26	0.0811966	0.190427
Cortisone	0.62	0.0186279	0.193808
Ceramide (d18:1/24:0)	1.35	0.0188771	0.195719
UROBILIN, (-)-	5.6	0.0194224	0.196255
Tanespimycin	0.77	0.0865253	0.198903
NP-008993	0.54	0.0608797	0.200013
DL-3-Aminoisobutyric acid	1.55	0.0485068	0.200779
1-Stearoyl-2-hydroxy-sn-glycero-3-PE	-0.42	0.0882544	0.201039
2-Keto-glutaramic acid	-0.3	0.0622952	0.202257
PC	1.06	0.0495774	0.202395
3-Oxotetradecanoic acid	0.7	0.0639321	0.203783
Methyl alpha-aspartylphenylalaninate	0.99	0.0519166	0.204194
methyprylon	1.46	0.0518866	0.204194
9-Decenoylcarnitine	0.65	0.0221328	0.207651
N-Oleoyl dopamine	0.4	0.0924014	0.207662
4-HOBA	1.45	0.0232252	0.209799
L-Homocysteic acid	0.16	0.0966524	0.214973
Gly-Leu	0.57	0.0585062	0.216982
glu-asp	0.54	0.0710343	0.222938
5-hydroxy-2,2,6,6-tetramethyl-4-{2-methyl-1-[2,4,6-trihydroxy-3-(2-methylpropanoyl)phenyl]propyl}cyclohex-4-ene-1,3-dione	0.76	0.025495	0.22319
Shikonin	-8.42	0.0257109	0.223797
4-guanidinobutanal	-0.62	0.0618764	0.225041
2,4-Diacetamido-2,4,6-trideoxy-alpha-D-mannopyranose	1	0.0622514	0.225289
1-(1Z-octadecenyl)-2-(4Z,7Z,10Z,13Z,16Z-docosapentaenoyl)-sn-glycero-3-phosphoethanolamine	-1.32	0.0261434	0.226273
1-Naphthol	-0.94	0.0729026	0.227925
Traumatic Acid	0.18	0.0640822	0.228733
N-octodecanoylsphinganine	0.82	0.0270778	0.2297
Benzenol	0.68	0.0279412	0.234361
(2S)-3-(1H-Imidazol-4-yl)-2-({[(3S,4S,5R)-2,3,4-trihydroxy-5-(hydroxymethyl)tetrahydro-2-furanyl]methyl}amino)propanoic acid (non-preferred name)	0.81	0.110858	0.237463
melamine	-1.54	0.0689018	0.239027
3,4-Dihydroxyphenylglycol O-sulfate	0.8	0.0823276	0.241652
Colfosceril palmitate	0.9	0.0708948	0.243209
16-{[(2R,3R,4S,5S,6R)-4,5-dihydroxy-6-(hydroxymethyl)-3-{[(2S,3R,4R,5R,6S)-3,4,5-trihydroxy-6-methyloxan-2-yl]oxy}oxan-2-yl]oxy}-5',7,9,13-tetramethyl-5-oxaspiro[pentacyclo[10.8.0.0Â?,âa.0â´,â¸.0ÂaÂl,Âaâ¸]icosane-6,2'-piperidine]-3-one	0.96	0.0302178	0.245191
Glutaurine	0.52	0.084285	0.246511
His-Trp	-2.18	0.0308757	0.246538
6-O-Sulfo-alpha-D-galactopyranose	0.79	0.0879949	0.25283
Bufa-20,22-dienolide	1.25	0.0765003	0.257433
(2R,3R)-3,5-dihydroxy-2-(4-hydroxyphenyl)-7-methoxy-3,4-dihydro-2H-1-benzopyran-4-one	0.49	0.0331707	0.257806
N-acetyl-L-2-aminoadipic acid	1.02	0.0916039	0.260425
11(Z),14(Z)-Eicosadienoic Acid	0.43	0.127809	0.265112
Hypoxanthine	-0.63	0.098519	0.267081
4-Hydroxy-3- methoxyphenylglycol sulfate	1	0.10065	0.270167
N-Phenylacetylglutamine	0.68	0.136976	0.277729
Succinic acid	0.15	0.103913	0.277934
Dibutyl malate	0.93	0.107433	0.282791
1-(4Z,7Z,10Z,13Z,16Z,19Z-docosahexaenoyl)-sn-glycero-3-phosphocholine	-0.6	0.0407374	0.288936
Indole-3-butyric acid	0.6	0.0916477	0.294752
Docosahexaenoic acid	1.11	0.115779	0.296163
Sucrose	0.42	0.115587	0.296163
Tiglylglycine	0.58	0.118586	0.301452
MFCD00020424	-1.17	0.0980618	0.302766
(2R)-3-[(8Z,11Z,14Z)-8,11,14-Icosatrienoyloxy]-2-[(6Z,9Z,12Z,15Z)-6,9,12,15-octadecatetraenoyloxy]propyl 2-(trimethylammonio)ethyl phosphate	-1.43	0.0440258	0.303666
(Ac)2-L-Lys-D-Ala	0.16	0.0997552	0.304945
1-(4-Methoxyphenyl)-4-methyl-3-pentanol	-0.49	0.0996566	0.304945
1,1,6-Trimethyl-1,2-dihydronaphthalene	-0.52	0.101474	0.307911
Hexylbenzene	-0.5	0.101894	0.308428
acromelic acid A	-2.65	0.10328	0.310234
6-iminocyclohexa-2,4-dienone	-1.74	0.104526	0.311547
11-keto Testosterone (CRM)	-0.94	0.162807	0.312625
Cmp_172	0.88	0.0468601	0.313731
N-[(2S)-2-Hydroxypropanoyl]-L-leucine	1.09	0.0478481	0.317499
Guanidinosuccinic acid	0.52	0.0480237	0.317543
(−)-trans-Methyl dihydrojasmonate	-0.34	0.10847	0.318954
Nervonic ceramide	1.59	0.0488083	0.320144
SMH	0.71	0.0492898	0.320144
sulfadimethoxine	-6.09	0.169983	0.320174
Hept-2-ulose	-0.75	0.172924	0.324006
DL-TYROSINE	0.21	0.174454	0.325406
Palmitic acid	-0.33	0.176629	0.328025
DC2810000	-0.1	0.112671	0.328182
(E,E)-2,4-Dodecadienal	-0.56	0.113783	0.329092
8-Hydroxyoctanoic acid	0.92	0.17797	0.329299
guaiacol sulfate	-1.13	0.136388	0.333212
L-(+)-Valine	-0.25	0.115887	0.334268
1,3,5-Heptatriene	-0.59	0.118929	0.338775
Deoxycholic acid	0.07	0.185211	0.338953
2-Hydroxy-5-(3-oxobutyl)phenyl hydrogen sulfate	-0.62	0.140213	0.339508
Sedanolide	-0.15	0.119648	0.339691
15-keto Prostaglandin E1	-1.78	0.186942	0.341294
apronalide	-1.55	0.120941	0.34179
(2S)-3-(4-Hydroxyphenyl)-2-({[(3S,4S,5R)-2,3,4-trihydroxy-5-(hydroxymethyl)tetrahydro-2-furanyl]methyl}amino)propanoic acid (non-preferred name)	-1.08	0.121884	0.342107
1-Linoleoyl-2-Hydroxy-sn-glycero-3-PC	-1.91	0.121762	0.342107
Sepiapterin	0.42	0.189109	0.343585
Dihomo-?-Linolenic Acid	0.44	0.190047	0.344829
Phenylacetaldehyde	0.42	0.144871	0.345657
Uric Acid	-0.49	0.19307	0.347435
11,12-Epoxy-(5Z,8Z,11Z)-icosatrienoic acid	-0.4	0.197809	0.351764
3-Hydroxydecanoic acid	0.8	0.197732	0.351764
elymoclavine	2.12	0.153307	0.360514
acetyltaurine	0.47	0.15568	0.361714
Homovanillic acid sulfate	0.39	0.157806	0.361714
Suberic acid	0.47	0.155354	0.361714
Paraldehyde	0.9	0.15873	0.361797
Vitamin C	0.77	0.158443	0.361797
mebutamate	0.53	0.132345	0.362936
12-epi Leukotriene B4	0.33	0.207427	0.363722
(2E,4Z)-N-Isobutyl-2,4-octadecadienamide	0.8	0.061306	0.367144
1-palmitoyl-2-oleoyl-sn-glycero-3-phosphoethanolamine	0.83	0.0622685	0.370386
DPH	0.35	0.0626662	0.370522
Taurodeoxycholic Acid (sodium salt)	0.85	0.0633039	0.370522
3-(3,4-Dimethoxyphenyl)-5-hydroxy-8-(3-hydroxy-3-methylbutyl)-4-oxo-4H-chromen-7-yl beta-D-glucopyranoside	1.18	0.136429	0.371122
L-Serine	-0.1	0.166016	0.371147
3-Dehydroquinic acid	1.1	0.168997	0.371702
4-phenolsulfonic acid	0.51	0.167592	0.371702
5-Nitrilonorvaline	-0.31	0.168586	0.371702
(2R)-3-sulfopropanediol	0.48	0.170841	0.372744
5-Acetyl-2,4-dimethylthiazole	2.94	0.137645	0.373609
N-docosanoylsphinganine	0.22	0.0650281	0.374853
9-Hexadecenoylcarnitine	1.47	0.0653115	0.375169
HC blue 2	1.29	0.143056	0.381585
(2R)-1-[(5Z,8Z,11Z,14Z)-5,8,11,14-Icosatetraenoyloxy]-3-(phosphonooxy)-2-propanyl (15Z)-15-tetracosenoate	0.27	0.220797	0.381837
2-Naphthalenesulfonic acid	-0.52	0.178165	0.383596
glu-ser	-1.22	0.179484	0.384407
Juniperic acid	0.44	0.181677	0.385061
octinoxate	0.05	0.146738	0.389724
Oxagrelate	-0.49	0.189259	0.389989
D-(-)-Glutamine	-0.3	0.190764	0.390992
Sulfosalicylic Acid	-1.43	0.195625	0.39808
4-(Hydroxymethyl)benzenesulfonic acid	-1.32	0.196652	0.398183
Creatinine	0.18	0.152679	0.399135
Glycylglutamine	0.71	0.152238	0.399135
2-Amino-5-[(2-amino-4-carboxybutanoyl)amino]-5-oxopentanoic acid (non-preferred name)	-0.22	0.154609	0.400946
NP-013854	-1.75	0.235043	0.400956
Stercobilin	2.58	0.156332	0.403237
NP-020515	0.91	0.203144	0.404306
ZINGEROL	0.69	0.240853	0.405364
Dinitolmide	0.7	0.0734973	0.405662
2-Hydroxycinnamic acid	0.25	0.159863	0.407075
Salbutamol	0.74	0.0745185	0.408627
Daidzein	-0.05	0.161363	0.408832
EPERVUDINE	0.08	0.161555	0.408832
1,2-dioleoyl-sn-glycero-3-phospho-N-methylethanolamine	0.69	0.164186	0.411802
2-Aminoacetophenone	0.35	0.164822	0.411802
DL-Arginine	-1.89	0.078615	0.418439
(2S)-2-Piperazinecarboxamide	-0.78	0.170732	0.420067
4-(4-hydroxy-2,6,6-trimethyl-3-{[(2R,3R,4S,5S,6R)-3,4,5-trihydroxy-6-(hydroxymethyl)oxan-2-yl]oxy}cyclohex-1-en-1-yl)butan-2-one	-0.49	0.175622	0.422795
4-oxododecanedioic acid	0.59	0.174206	0.422795
methyl 2-{4a,6,10a-trihydroxy-1-methyl-5,10-dioxo-1H,3H,4H,4aH,5H,10H,10aH-naphtho[2,3-c]pyran-3-yl}acetate	0.66	0.172678	0.422795
(Z)-dehydrobutyrine	0.17	0.176011	0.422905
(2R)-1-(Docosanoyloxy)-3-(phosphonooxy)-2-propanyl (4Z,7Z,10Z,13Z,16Z,19Z)-4,7,10,13,16,19-docosahexaenoate	0.84	0.255218	0.424117
Sebacic acid	0.42	0.256792	0.425541
2,2'-Iminodipropan-1-ol	-0.29	0.17942	0.4257
L-Pyroglutamic acid	0.43	0.182247	0.4257
p-Cresylsulfate	-1.43	0.257648	0.426023
p-Cresol	-1.15	0.258697	0.427289
(2Z)-3-Phenyl-1-(1-pyrrolidinyl)-2-propen-1-one	-0.67	0.0819605	0.428154
Amide C18	0.34	0.0828833	0.429669
2-C-methylerythritol 4-phosphate	-0.23	0.261513	0.430525
Glucosylceramide (d18:1/24:0)	0.55	0.0840834	0.431397
N,N-Bis(2-hydroxyethyl)dodecanamide	0.25	0.0839291	0.431397
Palmitoyl sphingomyelin	0.4	0.186814	0.432861
5-Octyl-2-oxotetrahydro-3-furancarboxylic acid	0.59	0.224348	0.43381
1-Piperideine	0.16	0.189451	0.436654
Phenanthrene	0.53	0.190281	0.437315
Cholesta-3,5-dien-7-one	0.65	0.0868686	0.438158
Terodiline	-0.45	0.192577	0.438807
N6-METHYLLYSINE	0.35	0.231783	0.442784
Δ17-6-keto prostaglandin F1α	-0.74	0.275225	0.445799
Lignoceric acid	-0.01	0.276078	0.446223
L-alpha-Glycerylphosphorylcholine	0.42	0.203721	0.454142
DL-Carnitine	-0.4	0.205316	0.454418
promazine sulfoxide	0.2	0.210439	0.461347
Z-Leu-OH	1.34	0.0952445	0.461689
L-Hexanoylcarnitine	0.66	0.0956957	0.462461
Trihydroxycoprostanic acid	-0.3	0.247385	0.46272
6-Methyl-5-(5-methyl-2-furyl)-2,3-dihydro-1H-pyrrolizine	-0.35	0.212168	0.462946
D-lysopine	0.19	0.213049	0.463231
4-Oxoproline	0.1	0.250657	0.463374
11-Aminoundecanoic acid	-0.96	0.214815	0.464747
Muramic acid	-0.23	0.214875	0.464747
Styrene	-0.37	0.216994	0.465256
6-keto Prostaglandin F1?	-1.81	0.295501	0.465638
L-(-)-methionine	0.4	0.258524	0.472995
1-(1Z-hexadecenyl)-2-oleoyl-sn-glycero-3-phosphoethanolamine	-0.93	0.104918	0.477569
1-Methyl-1,2,3,4-tetrahydro-Î²-carboline-3-carboxylic acid	1.04	0.104659	0.477569
Anthranilic acid	-0.03	0.225388	0.47777
trans-Aconitic acid	0.25	0.265872	0.481046
1a,1b-Dihomo prostaglandin E1	0.26	0.307297	0.481137
Urocanic acid	-0.24	0.272592	0.488868
L-Tyrosine	0.55	0.109694	0.489856
L-Lysine	0.09	0.236335	0.491397
NP-006215	-0.44	0.275265	0.491786
3-O-beta-D-galactosyl-sn-glycerol	-0.28	0.320598	0.492895
Guanidineacetic acid	0.07	0.318725	0.492895
8-iso-15-keto Prostaglandin E2	-0.91	0.321706	0.493435
8Z,11Z,14Z-Eicosatrienoic acid	0.16	0.322142	0.493435
(4E,7E,10E,12E,16E,19E)-14-Oxo-4,7,10,12,16,19-docosahexaenoic acid	-0.33	0.322989	0.493983
15beta-Hydroxy-7alpha-mercapto-pregn-4-ene-3,20-dione 7-acetate	-0.21	0.280539	0.494427
DL-Lysine	0.1	0.280292	0.494427
2-Methoxyestrone	-0.39	0.281808	0.494528
duazomycin	0.2	0.23866	0.494538
(21R,33R,39Z,42Z,45Z,48Z,51Z)-24,27,30-Trihydroxy-24,30-dioxido-18,36-dioxo-21-(stearoyloxy)-19,23,25,29,31,35-hexaoxa-24lambda~5~,30lambda~5~-diphosphaheptapentaconta-39,42,45,48,51-pentaen-33-yl (4Z ,7Z,10Z,13Z,16Z,19Z)-4,7,10,13,16,19-docosahexaenoate	1.37	0.115055	0.4975
1-Nitrosonaphthalene	-0.82	0.242705	0.499569
N-valeryl-Glycine	-1.2	0.244674	0.501947
Homo-L-arginine	-0.45	0.246756	0.504542
3-Indoleacetamide	-0.82	0.24878	0.507267
Acetophenone	-0.84	0.292321	0.507519
Prostaglandin E2	-0.7	0.336097	0.50785
1-stearoyl-2-oleoyl-sn-glycero-3-phosphoethanolamine zwitterion	1.09	0.121685	0.511925
1,5,7-Trimethyltetralin	-0.06	0.254973	0.512581
5-Hydroxy-DL-tryptophan	-0.57	0.254529	0.512581
3-(5-tert-Butyl-3-hydroxy-1,2-oxazol-4-yl)-L-alanine	0.02	0.302641	0.519047
9-Oxononanoic acid	-0.23	0.303313	0.519047
Corticosterone	0.43	0.304342	0.519047
NP-000615	0.19	0.304202	0.519047
NP-021701	0.02	0.300589	0.519047
NP-016386	-0.35	0.307086	0.520421
(2S)-3-Methyl-2-({[(3S,4S,5R)-2,3,4-trihydroxy-5-(hydroxymethyl)tetrahydro-2-furanyl]methyl}amino)butanoic acid (non-preferred name)	-0.84	0.262949	0.521504
Glycocyamine	-0.58	0.263888	0.522278
Propionylcarnitine	1.4	0.12627	0.525832
Benzisothiazolone	0.25	0.352749	0.526679
Dihydrothymine	0.2	0.269329	0.529064
Metalaxyl	-0.53	0.272459	0.531575
NP-021114	-0.31	0.317446	0.534094
2-(2-Hydroxy-4a-methyl-8-methylenedecahydro-2-naphthalenyl)acrylaldehyde	0.16	0.358804	0.534132
1,28-Octacosanediyl (2E,2'E)bis[3-(3-hydroxy-4-methoxyphenyl)acrylate]	-0.94	0.131045	0.534442
Ethyl 3-(Methylthio)propionate	0.13	0.274385	0.534489
4-Hydroxybenzaldehyde	0.33	0.278007	0.539841
gamma-Glu-Ile	0.7	0.283038	0.54535
meso-2,6-Diaminopimelic acid	-0.98	0.287875	0.550349
3-[3-Methoxy-4-(sulfooxy)phenyl]propanoic acid	-0.24	0.333628	0.552877
Malondialdehyde	-0.01	0.333951	0.552877
NP-013808	-0.31	0.332499	0.552877
Azelaic acid	0	0.337269	0.553745
CMPF	0.64	0.376037	0.553773
NP-012766	2.17	0.140791	0.553986
Metronidazole	0.09	0.29187	0.555388
L-(+)-Leucine	0.32	0.379751	0.555446
4-vinylphenol sulfate	-0.47	0.340699	0.556021
NP-011199	-0.23	0.29349	0.556774
AI8940000	0.26	0.383549	0.557564
Cyclo(leucylleucine)	0.89	0.143254	0.558414
NP-020871	0.38	0.386994	0.561682
N-(5-Hydroxypentanoyl)glycine	0.44	0.147339	0.565004
5,5'-Dihydroxy-4,4',8',8'-tetramethyl-4,5-dihydro-2'H,3H-spiro[furan-2,6'-[7]oxabicyclo[3.2.1]oct[3]en]-2'-one	0.57	0.390655	0.565905
Perchloric acid	-0.46	0.350939	0.569316
Indole-3-acrylic acid	0.78	0.15072	0.570782
N-Acetyl-5-oxo-L-norvaline	-0.25	0.396388	0.571466
(-)-akuammicine	0.49	0.153218	0.57561
1-octadecanoyl-2-(7Z,10Z,13Z,16Z)-docosatetraenoyl-sn-glycero-3-phosphoethanolamine	1.09	0.152655	0.57561
D-PANTOTHENIC ACID	-0.35	0.357723	0.575743
N-Acetylvaline	-0.35	0.357723	0.575743
L-Threonine	-0.01	0.314038	0.579769
1-Myristoleoyl-2-docosadienoyl-sn-glycero-3-phosphoethanolamine	1	0.157847	0.58189
Quinine	0.42	0.316983	0.58255
Tetralin	-0.15	0.316915	0.58255
(23R)-29-Amino-26-hydroxy-26-oxido-20-oxo-21,25,27-trioxa-26lambda~5~-phosphanonacosan-23-yl docosanoate	0.22	0.409048	0.584687
4-Nitrosobiphenyl	0.72	0.160733	0.586699
Formylkynurenine	-0.37	0.321574	0.589235
13-oxotrideca-9,11-dienoic acid	0.57	0.414766	0.591179
Hypoxanthin	-0.25	0.327724	0.597842
dinoflagellate luciferin	2.48	0.167271	0.600228
4-Allyl-2-hydroxy-6-methoxyphenyl hydrogen sulfate	-0.16	0.432339	0.605917
N-OLEOYL-4-AMINOBUTYRIC ACID	-0.46	0.337284	0.608096
(±)9-HpODE	0.51	0.175298	0.614008
Melatonin	-0.35	0.176058	0.614306
Tyr-Phe	1.84	0.342907	0.614645
PMK	0.52	0.177098	0.614841
12(S)-HHT	-0.87	0.446539	0.619126
(2R)-3-[(9Z,12Z,15Z)-9,12,15-Octadecatrienoyloxy]-1,2-propanediyl (5Z,8Z,11Z,14Z,5'Z,8'Z,11'Z,14'Z)bis(-5,8,11,14-icosatetraenoate)	-2.82	0.449457	0.621817
7Î±-Hydroxy-3-oxo-4-cholen-24-oic acid	-0.32	0.183819	0.627096
1-Hexadecanoylpyrrolidine	0.54	0.186537	0.630335
Methionine	0.4	0.360677	0.636338
2'-Deoxycytidine	0.56	0.362988	0.637682
1-Methyl-3,4-dihydro-6,7-isoquinolinediol	-0.09	0.364717	0.637693
4-Dodecylbenzenesulfonic acid	-0.21	0.420696	0.642861
Pregabalin	-0.18	0.372915	0.643567
Taurine	0.22	0.373112	0.643567
(S)-[(1S,2R,4S,5R)-5-ethyl-1-azabicyclo[2.2.2]octan-2-yl](6-methoxyquinolin-4-yl)methanol	0.92	0.193971	0.644078
[3-(Sulfooxy)phenyl]acetic acid	-1.85	0.48149	0.647021
L-(+)-Citrulline	-0.59	0.380813	0.64779
Hexose	-0.06	0.435412	0.657956
1-Hydroxy-1-(4-methoxyphenyl)-3-pentanone	-2.13	0.203581	0.658606
(2R)-1-[(Hydroxy{[(1s,3R)-2,3,4,5,6-pentahydroxycyclohexyl]oxy}phosphoryl)oxy]-3-(palmitoyloxy)-2-propanyl icosanoate	0.77	0.203994	0.658611
3-Hydroxy-cis-5-tetradecenoylcarnitine	0.75	0.204024	0.658611
1,3,7-Octanetriol	-0.12	0.390757	0.659456
9(S)-HpOTrE	-0.27	0.494697	0.659595
(7Z,9Z,21R,33R)-24,27,30-Trihydroxy-52-methyl-33-{[(11-methyldodecanoyl)oxy]methyl}-24,30-dioxido-18,35-dioxo-19,23,25,29,31,34-hexaoxa-24lambda~5~,30lambda~5~-diphosphatetrapentaconta-7,9-dien-21-yl 22-methyltricosanoate	-0.38	0.206331	0.663169
N-[(2S,3R)-1,3-Dihydroxy-2-octadecanyl]tricosanamide	1.62	0.209665	0.668251
Methyl bisulfate	-0.12	0.446589	0.668655
L-Glutamine	-0.43	0.40362	0.671793
L-Aspartic acid	0.27	0.452911	0.67223
(-)-pinellic acid	-0.13	0.509248	0.672796
(+/-)5(6)-DiHET	0.25	0.509505	0.672796
(±)13-HpODE	0.62	0.21349	0.673157
DL-Glutamine	-0.67	0.511008	0.674191
3-[(2Z)-1-Hydroxy-2-buten-2-yl]pentanedioic acid	-0.26	0.457225	0.675898
NP-016095	0.22	0.408848	0.676846
5(S),15(S)-DiHETE	-0.09	0.516467	0.678648
2,3-Dinor-8-epi-prostaglandin F2α	-0.91	0.469238	0.680001
4-ethylphenylsulfonic acid	-0.06	0.470309	0.680001
6β-Prostaglandin I1	-0.77	0.470834	0.680001
leucoline	-0.67	0.411919	0.681017
NP-019159	0.36	0.218644	0.682558
Phenylac-gln-OH	0.25	0.522717	0.683003
9,10-Dihydroxystearic acid	-0.68	0.474638	0.683077
Elymoclavine aldehyde	0.58	0.221403	0.683114
ent-8-iso Prostaglandin F2α	-0.16	0.524512	0.683253
N4-Acetylsulfamethoxazole	-1.06	0.415644	0.685315
L-(-)-Serine	-0.25	0.418171	0.686757
Pseudouridine	0.24	0.479282	0.687275
NP-005397	-0.22	0.486105	0.687904
Υ-Aminobutyric acid (GABA)	0.32	0.488108	0.687904
ENH	-1.43	0.231768	0.689434
7a-Hydroxy-cholestene-3-one	-0.07	0.233666	0.690036
trans-Petroselinic acid	0.34	0.492864	0.692693
DL-Valine	-0.91	0.235747	0.693172
2-hydroxy-4-methoxy-3-(3-methylbut-2-en-1-yl)-6-(2-phenylethyl)benzoic acid	0.78	0.236891	0.694166
laurilsulfate	-0.02	0.497042	0.694497
4-(2-Aminophenyl)-2,4-dioxobutanoic acid	-0.12	0.540115	0.695483
E-Mix D	-0.07	0.427273	0.695688
Gabapentin	-0.54	0.427552	0.695688
meso-2,6-Diaminopimelic acid	-0.8	0.427485	0.695688
Butenylcarnitine	0.63	0.431468	0.698379
Cinchonidine	0.54	0.242835	0.698606
FG7175000	0.39	0.241488	0.698606
Trimethoprim	-0.86	0.242625	0.698606
5-Hydroxytryptophol	0.02	0.503362	0.699733
meprobamate	0.47	0.503249	0.699733
1-(14-methylhexadecanoyl)pyrrolidine	-0.72	0.433453	0.700673
Dimethyl fumarate	-0.1	0.549372	0.701301
3-Methyl-2-buten-1-yl hydrogen sulfate	-0.39	0.506363	0.702707
NP-011878	0.76	0.248332	0.705355
2-morpholinoacetic acid	0.18	0.4503	0.715208
DL-Tryptophan	0.11	0.520331	0.716941
5,6-Dihydroxy-2-naphthalenesulfonic acid	0.28	0.524854	0.717529
Benzyl cyanide	0.15	0.261848	0.718694
3-(Palmitoyloxy)-1,2-propanediyl (5Z,8Z,11Z,14Z,17Z,5'Z,8'Z,11'Z,14'Z,17'Z)bis(-5,8,11,14,17-icosapentaenoate)	0.24	0.262585	0.718986
Glycine	-0.13	0.457294	0.719437
Glycocholic acid	0.38	0.528461	0.719907
Dihomo-gamma-linolenic acid	0.3	0.529386	0.719965
1-{4-[2-(7-methoxy-2H-1,3-benzodioxol-5-yl)ethyl]phenoxy}-3-methylbutane-2,3-diol	0.71	0.266586	0.723002
[(1S,2R,4S,5R)-5-ethenyl-1-azabicyclo[2.2.2]octan-2-yl](6-methoxyquinolin-4-yl)methanol	0.43	0.269466	0.726623
(2S,3R,4S,5S,6R)-2-(3,4-dimethoxyphenoxy)-6-(hydroxymethyl)oxane-3,4,5-triol	-0.05	0.271571	0.727619
(+)-Nootkatone	-0.16	0.466318	0.729915
(2S)-4-Methyl-2-({[(3S,4S,5R)-2,3,4-trihydroxy-5-(hydroxymethyl)tetrahydro-2-furanyl]methyl}amino)pentanoic acid (non-preferred name)	-0.12	0.471037	0.735437
MONOMETHYL MALONATE	0.02	0.545607	0.735893
3-Hydroxybenzoic acid	-0.9	0.549105	0.738171
Pyridine	0.31	0.474593	0.73819
D-(−)-Threose	-0.02	0.551143	0.739693
(2R)-3-[(5Z,8Z,11Z,14Z)-5,8,11,14-Icosatetraen-1-yloxy]-2-[(9Z,12Z)-9,12-octadecadienoyloxy]propyl (4Z,7Z,10Z,13Z,16Z,19Z)-4,7,10,13,16,19-docosahexaenoate	0.65	0.596598	0.741893
GELSEMICINE	0.27	0.287466	0.747062
Sulfoglycolithocholic acid	0.26	0.603831	0.748314
NP-019547	-0.05	0.563942	0.751923
MFCD12546417	-1.03	0.56501	0.752118
Vanillin	-0.35	0.566032	0.752251
Indoxyl sulfate	-1.03	0.611693	0.753621
5-Nitro-o-toluidine	0.83	0.295219	0.754152
CHLORIC ACID	-0.38	0.575035	0.757049
TG(18:2(9Z,12Z)/18:2(9Z,12Z)/20:2(11Z,14Z))[iso3]	0.8	0.300119	0.757775
Acetylcholine	-0.04	0.500584	0.760419
2-Hydroxy-3-{[(2E)-3-(4-hydroxy-3-methoxyphenyl)-2-propenoyl]oxy}urs-12-en-28-oic acid	0.41	0.303585	0.761769
(2R)-1-[(13Z)-13-Docosenoyloxy]-3-(phosphonooxy)-2-propanyl (4Z,7Z,10Z,13Z,16Z,19Z)-4,7,10,13,16,19-docosahexaenoate	0.27	0.627227	0.762788
Stachydrine	0.14	0.507592	0.76823
trans-4-Hydroxy-L-proline	0.24	0.508695	0.768958
Glycoursodeoxycholic acid	0.89	0.636044	0.76917
8-Iso-15-keto-prostaglandin-F2β	-0.42	0.636708	0.769356
(9Z)-9-Cycloheptadecen-1-ol	0.37	0.511754	0.771693
n-Dibutyl sulfide	-0.05	0.514254	0.773574
(22R,23R)-22,23-Dihydroxycampesterol	0.44	0.518255	0.775812
EPK	0.3	0.31624	0.776305
Selsun	-0.69	0.520179	0.776809
L-Fucono-1,5-lactone	-0.04	0.600526	0.77906
1-oleoyl-2-arachidonoyl-sn-glycerol-3-phosphoethanolamine	0.34	0.32223	0.779101
4-Undecylbenzenesulfonic acid	0.12	0.601674	0.77931
4-Hydroxybenzoic acid	0.02	0.650965	0.78033
7-Methylguanine	0.32	0.526896	0.782409
(2S)-2-(Palmitoyloxy)-3-(pentadecanoyloxy)propyl (4Z,7Z,10Z,13Z,16Z,19Z)-4,7,10,13,16,19-docosahexaenoate	0.36	0.328281	0.784171
Hydrogen bromide	-0.2	0.612527	0.78465
OI1695000	0.89	0.610533	0.78465
(2R)-3-(Phosphonooxy)-1,2-propanediyl ditetracosanoate	0.26	0.33063	0.78541
6,8-dihydroxy-3-(10-hydroxyundecyl)-3,4-dihydro-1H-2-benzopyran-1-one	0.04	0.531736	0.786459
(6Z)-3,6,10-Trimethyl-3a,5,8,10,11,11a-hexahydrocyclodeca[b]furan-2,9(3H,4H)-dione	-0.19	0.661461	0.78805
(E)-5-(methylsulfanyl)pentanal oxime	-0.39	0.545481	0.788839
15-Keto prostaglandin F2α	-0.33	0.544001	0.788839
Asparagine	-0.48	0.537366	0.788839
Cyprodenate	0.1	0.543448	0.788839
Indole-3-carbidol	-0.67	0.538933	0.788839
Myxalamid A	0.56	0.545215	0.788839
Neryl propanoate	0.1	0.543448	0.788839
Stearolic acid	0.24	0.54033	0.788839
D-1-Piperideine-2-carboxylic acid	-0.39	0.336963	0.78884
stylisterol A	0.45	0.547005	0.790118
2-{5-[2-({2-[5-(2-hydroxybutyl)oxolan-2-yl]propanoyl}oxy)butyl]oxolan-2-yl}propanoic acid	1.01	0.340902	0.790467
Quinaldine	0.18	0.342862	0.793018
2-{2-[(19-acetamido-16,18-dihydroxy-5,9-dimethyl-6-oxoicosan-7-yl)oxy]-2-oxoethyl}butanedioic acid	-0.47	0.344079	0.793373
Glycodeoxycholic Acid (hydrate)	0.41	0.671459	0.794165
DL-Histidine	0.85	0.346223	0.794688
3-(Hexadecyloxy)-2-[(8E,11E,14E)-8,11,14-icosatrienoyloxy]propyl 2-(trimethylammonio)ethyl phosphate	-0.66	0.351785	0.796384
DIGITOGENIN	0.03	0.638238	0.801235
8-[(4E)-6-Hydroxy-6-methyl-4-hepten-2-yl]-19-methoxy-5,9,17,17-tetramethyl-18-oxapentacyclo[10.5.2.0~1,13~.0~4,12~.0~5,9~]nonadec-2-en-16-yl hexopyranoside	0.5	0.358398	0.802029
3-Indoxyl sulphate	-1.07	0.6433	0.803849
11-deoxy Corticosterone	-0.69	0.646485	0.804304
Stearic acid	0.11	0.662435	0.809202
1,3-Bis(tetradecanoyloxy)-2-propanyl (5Z,8Z,11Z,14Z)-5,8,11,14-icosatetraenoate	0.85	0.368497	0.809663
Milbemycin A3 oxime	-0.55	0.371327	0.813092
4-Hydroxyindole	-0.14	0.3753	0.817873
Guvacoline	-0.21	0.580483	0.82213
11Z-Octadecenylcarnitine	0.31	0.381873	0.823741
(±)5(6)-DiHETE	0.59	0.387362	0.828532
4-hydroxy-6-[2-(2-methyl-1,2,4a,5,6,7,8,8a-octahydronaphthalen-1-yl)ethyl]oxan-2-one	0.09	0.391785	0.829945
2,3-Dinor-11β-prostaglandin F2α	0.18	0.683686	0.83019
Threonine	0.05	0.687068	0.830744
MM3670000	0.16	0.597506	0.831928
N-Phenyl-beta-D-glucopyranosylamine	-0.17	0.596939	0.831928
2-Hydroxy-4-(methylthio)butanoic acid	-0.21	0.690216	0.831929
NP-022407	-0.56	0.689429	0.831929
(±)12(13)-DiHOME	-0.19	0.726721	0.833545
Hydroquinone	-0.7	0.69637	0.835644
Isoniazid	1.57	0.400587	0.840585
N-Acetylornithine	-0.64	0.612777	0.840866
6-hydroxypseudooxynicotine	-0.02	0.403167	0.841118
Piperine	0.29	0.403327	0.841118
(25R)-31-Amino-28-hydroxy-28-oxido-22-oxo-23,27,29-trioxa-28lambda~5~-phosphahentriacontan-25-yl tetracosanoate	-0.02	0.40395	0.84131
trans-2-Dodecenoylcarnitine	-0.13	0.404575	0.84131
4-Vinylcyclohexene	0.3	0.621054	0.845963
(+/-)10(11)-EpDPA	0.7	0.747071	0.847054
3-[(15Z,19Z)-11,12-Dihydroxy-15,19-dotriacontadien-1-yl]-5-methyl-2(5H)-furanone	0.64	0.417254	0.848722
11-Nitro-1-undecene	-0.3	0.628105	0.849246
Asiatic acid	0.06	0.627465	0.849246
Ginkgoic acid	-0.02	0.755192	0.853695
4H-Cyclopenta(def)chrysene	-0.16	0.634905	0.85508
3-Hydroxyquinine	-0.03	0.63715	0.856035
Dasantafil	-0.07	0.643515	0.858039
Heptaethylene Glycol	-0.62	0.644665	0.858039
15-Deoxy-Δ12,14-prostaglandin A1	0.31	0.648147	0.859941
6-Hydroxy-3,6,9-trimethyl-2-oxo-2,3,3a,4,5,6,6a,7,9a,9b-decahydroazuleno[4,5-b]furan-4-yl acetate	-0.47	0.766455	0.862111
Carbutamide	0.2	0.766401	0.862111
RH0365500	-0.07	0.658564	0.865336
(2E,4E,7Z)-2,4,7-Tridecatrienal	-0.06	0.660725	0.866237
4,8,12-Trimethyltridecanoic acid	0.26	0.74146	0.866808
15,16-DiHODE	0.02	0.676392	0.867387
asn-lys	-0.04	0.670996	0.867387
Choline	0.22	0.682264	0.867387
N-Methylpyrrolidone	0.04	0.682494	0.867387
Norethisterone acetate	0.38	0.671626	0.867387
Pyrimethamine	-0.12	0.664789	0.867387
Ricinoleic Acid	0.13	0.68173	0.867387
(S)-1-Methoxy-3-heptanethiol	-0.13	0.687587	0.867889
Isocarboxazid	0.51	0.688785	0.867889
Hippuric acid	-0.47	0.775462	0.868149
(2S)-1-Hydroxy-3-(pentadecanoyloxy)-2-propanyl (9Z,12Z)-9,12-octadecadienoate	-0.6	0.750469	0.869092
13,14-dihydro-15-keto Prostaglandin E2	0.25	0.44119	0.87014
Fomepizole	0.13	0.700363	0.870169
Perflubron	-0.02	0.70254	0.870962
5-Hydroxyindole	-0.26	0.709992	0.872898
NP-014113	0.26	0.786492	0.874653
4-tert-Octylphenol monoethoxylate	0.17	0.716501	0.874869
NP-018348	-0.06	0.716897	0.874869
QLK	-0.05	0.719303	0.876939
2-[(1S,2S,4aR,8aS)-1-hydroxy-4a-methyl-8-methylidene-decahydronaphthalen-2-yl]prop-2-enoic acid	0.06	0.769454	0.879376
Allysine	-0.26	0.722561	0.880043
2-{2-[(2Z)-pent-2-en-1-yl]-3-{[3,4,5-trihydroxy-6-(hydroxymethyl)oxan-2-yl]oxy}cyclopentyl}acetic acid	0.38	0.452191	0.882511
NP-014175	-0.04	0.803399	0.885903
(2S)-3-Phenyl-2-({[(3S,4S,5R)-2,3,4-trihydroxy-5-(hydroxymethyl)tetrahydro-2-furanyl]methyl}amino)propanoic acid (non-preferred name)	0.5	0.730743	0.887382
NP-007425	1.02	0.458965	0.888185
(±)7(8)-DiHDPA	0.22	0.809778	0.890048
3-(2,4-Cyclopentadien-1-ylidene)-5alpha-androstan-17beta-ol	-0.57	0.736326	0.891095
1-O-acetyl-alpha-maltose	0.22	0.792773	0.893512
(±)-Abscisic acid	0.52	0.740998	0.894557
ascopyrone M	-0.06	0.795475	0.89532
N-{4-[(4R)-4-Methyl-6-oxo-1,4,5,6-tetrahydro-3-pyridazinyl]phenyl}acetamide	0.35	0.744848	0.895703
hypaphorine	-0.29	0.745916	0.895875
Methylprednisolone	0.05	0.763056	0.902849
Tryptophanamide	0.5	0.768915	0.905821
L-Theanine	0.07	0.774018	0.907799
NP-020521	-0.45	0.77361	0.907799
(3Z,6E)-N-Hydroxy-2,4,4,7-tetramethyl-6,8-nonadien-3-imine	0.39	0.778979	0.908937
Sulfadoxine	-0.1	0.780502	0.909358
cis-4-Hydroxy-D-proline	0.15	0.815391	0.910204
(+/-)9-HpODE	-0.66	0.840316	0.910273
(+/-)9,10-dihydroxy-12Z-octadecenoic acid	0.29	0.846871	0.913506
ala-ser	0.73	0.786515	0.914639
Caffeine	0.75	0.494261	0.916713
Meglutol	-0.08	0.852393	0.918052
(6R,10S)-13-[(2S)-6-Hydroxy-2,5,7,8-tetramethyl-3,4-dihydro-2H-chromen-2-yl]-2,6,10-trimethyltridecanoic acid	-0.48	0.79292	0.918627
N-Acetylneuraminic acid	-0.19	0.833066	0.919504
Proline	-0.17	0.796648	0.919953
Montanic acid	-0.3	0.856346	0.920435
cis-2-hydroxypenta-2,4-dienoic acid	-0.04	0.842904	0.921997
NP-012767	-0.08	0.502279	0.92239
Nonanophenone	-1.6	0.505646	0.925158
Aniline	0.19	0.805875	0.92582
NP-006255	-0.06	0.858733	0.927762
1,3-Bis[(6Z,9Z,12Z)-6,9,12-octadecatrienoyloxy]-2-propanyl (6Z,9Z,12Z,15Z)-6,9,12,15-octadecatetraenoate	0.01	0.510578	0.92935
(.+/-.)-1-Amino-2-propanol	-0.22	0.813292	0.931768
1-Nitrosopiperidine	-0.28	0.814782	0.931768
Indole-3-acetaldehyde	0.23	0.816237	0.931768
(9Z)-9-Octadecenamide	0.37	0.817417	0.931782
5-Hydantoinpropionic acid	-0.11	0.877026	0.931841
5-Hydroxytryptophan	-0.27	0.872713	0.931841
Methyl bisulfate	0.11	0.87586	0.931841
NP-005982	-0.24	0.876692	0.931841
D-(-)-Valine	0.25	0.824676	0.933817
Leucine	0.01	0.827589	0.933817
HEPES	0.08	0.879298	0.935107
2-hydroxy-6-[(8Z,11Z)-pentadeca-8,11,14-trien-1-yl]benzoic acid	0.06	0.84654	0.937572
Glutarylcarnitine	-0.09	0.850268	0.937572
Oxibendazole	-0.13	0.844251	0.937572
pentabamate	0.01	0.849769	0.937572
KPK	0.92	0.51964	0.938117
[3,5-Dihydroxy-4-(sulfooxy)phenyl]acetic acid	-0.72	0.887164	0.938944
L-Proline	-0.27	0.892304	0.93951
2-(14,15-Epoxyeicosatrienoyl) glycerol	-0.29	0.522913	0.940127
Camptothecin	-0.04	0.52211	0.940127
2-Mercaptobenzothiazole	1.34	0.523989	0.940423
Alanyltryptophan	0.35	0.856898	0.942359
9(S)-HOTrE	0.31	0.527205	0.9424
3-[(9Z,12Z,15Z)-9,12,15-Octadecatrienoyloxy]-1,2-propanediyl (11Z,14Z,11'Z,14'Z)bis(-11,14-icosadienoate)	0.11	0.530255	0.943588
3-Nonyl-1H-pyrazole	-3.3	0.531535	0.943791
Ubiquinone-10	-0.91	0.533369	0.944066
5-Deoxy-5-aminoshikimic acid	0.13	0.894189	0.944284
Paraxanthine	-0.04	0.534049	0.944586
Vanillic acid 4-sulfate	0.19	0.904585	0.946955
p-Toluenesulfonic acid	0.05	0.909002	0.947313
6-hydroxy-1H-indole-3-acetamide	-0.06	0.865254	0.948346
1,2,3,4-Tetrahydro-Î²-carboline-3-carboxylic acid	0.32	0.547005	0.949904
Levothyroxine	-0.11	0.547559	0.949904
lys-asn	-0.3	0.550249	0.950351
Propylparaben	0.21	0.552028	0.951158
3,3'-Dimethoxybiphenyl-4,4'-diamine	-0.17	0.876448	0.95152
MD4740000	-0.21	0.875942	0.95152
Ornithine	-0.31	0.880457	0.952992
Protectin D1	0.4	0.91825	0.95326
(5S)-5-hydroxy-1,7-diphenylheptan-3-one	0.18	0.558661	0.954873
DL-Citrulline	0.1	0.923317	0.954913
2-(Octadecyloxy)-1,3-propanediyl (11Z,11'Z)bis(-11-octadecenoate)	-0.17	0.564753	0.956406
5-[(2R,5S,10R,11S,14S,15R)-5-{[(2R,3R,4R,5S,6R)-3,4-dihydroxy-6-(hydroxymethyl)-5-{[(2S,3R,4R,5R,6S)-3,4,5-trihydroxy-6-methyloxan-2-yl]oxy}oxan-2-yl]oxy}-11-hydroxy-2,15-dimethyltetracyclo[8.7.0.0Â?,â·.0ÂaÂa,Âaâµ]heptadec-6-en-14-yl]-2H-pyran-2-one	0.16	0.564655	0.956406
Anapheline	-3.21	0.564372	0.956406
Theophylline	-0.65	0.564508	0.956406
C-8 Ceramide-1-phosphate	-0.37	0.567649	0.957087
LQ1825000	-0.01	0.889582	0.957833
NP-003145	0.84	0.571881	0.958271
naloxone	-0.63	0.90061	0.960292
PC(22:4(7Z,10Z,13Z,16Z)/P-16:0)	-0.05	0.578992	0.962403
1-octadecanoyl-2-(4Z,7Z,10Z,13Z,16Z-docosapentaenoyl)-sn-glycero-3- phosphocholine	-0.05	0.582039	0.963021
Etonogestrel	0.79	0.582361	0.963021
(3beta,24R,24'R)-fucosterol epoxide	0.03	0.58644	0.963782
L-Tryptophan	0.42	0.587398	0.963782
1,2-di-(7Z,10Z,13Z,16Z-docosatetraenoyl)-sn-glycerol	-0.41	0.590938	0.964208
Eldecalcitol	0.58	0.947261	0.965612
L-Glutamic acid	0.08	0.946808	0.965612
NP-009092	0.04	0.945758	0.965612
3-(4-hydroxy-3-(3-methyl-2-butenyl)phenyl)-2-propenal	-0.04	0.598954	0.96841
Prostaglandin F2α 1-11-lactone	0.26	0.931741	0.969162
NP-000629	0.6	0.917243	0.969858
2-(Diethylamino)ethanol	-0.04	0.920398	0.970548
Farampator	0.06	0.922305	0.970548
LT9970000	0.27	0.943869	0.972487
N-myristoylsphingosine-1-phosphocholine	-0.03	0.944791	0.972487
N6-acetyl-N6-hydroxy-L-lysine	0.42	0.615189	0.973912
Noramidopyrine	0.29	0.949074	0.976789
Pramiracetam	-0.27	0.956206	0.980012
15-Deoxy-Δ12,14-prostaglandin D2	-0.18	0.63339	0.983652
(2R,3R,4S,5S,6R)-2-{[(1S,6S,9S,10R,14R)-14-hydroxy-5,5,9,14-tetramethyltetracyclo[11.2.1.0Âa,Âaâ°.0â´,âa]hexadecan-6-yl]oxy}-6-(hydroxymethyl)oxane-3,4,5-triol	1.23	0.637576	0.984894
1-{[(3S,4S,5R)-2,3,4-Trihydroxy-5-(hydroxymethyl)tetrahydro-2-furanyl]methyl}-2-pyrrolidinecarboxylic acid (non-preferred name)	0.13	0.967698	0.985325
TO0127900	0.01	0.969612	0.985332
indospicine	-0.43	0.971959	0.985525
N-LINOLEOYL-4-AMINOBUTYRIC ACID	0.38	0.971437	0.985525
A-12(13)-EpODE	-0.03	0.975281	0.986464
cis-fenpropimorph	-2.55	0.642731	0.986492
2,3-Bis[(9Z,12Z)-9,12-octadecadienoyloxy]propyl (9Z,12Z,15Z)-9,12,15-octadecatrienoate	-0.53	0.644954	0.986595
2,4-dihydroxyheptadec-16-ynyl acetate	0.35	0.979286	0.988982
Methyl (17Z)-3,11-dioxopregna-4,17-dien-21-oate	-0.38	0.982709	0.989116
3-decaprenyl-4-hydroxy-5-methoxybenzoic acid	0.05	0.968734	0.990407
5-Hexyl-3-methyl-2-furannonanoic acid	0.35	0.970773	0.991483
DG(18:2(9Z,12Z)/18:3(9Z,12Z,15Z)/0:0)	1.07	0.684928	0.992897
N-[(13Z)-docosenoyl]sphing-4-enine-1-phosphocholine	-0.42	0.682628	0.992897
1-(hexadec-1-enyl)-2-hexadecanoyl-sn-glycero-3-phosphoethanolamine	-0.02	0.977778	0.994261
(-)-Prostaglandin E1	-0.46	0.988133	0.994682
2-((4-Nitrophenoxy)methyl)oxirane	-0.19	0.988359	0.994682
1-Eicosadienoyl-2-docosahexaenoyl-sn-glycero-3-phosphoethanolamine	0.48	0.693581	0.997608
3-(Sulfooxy)benzenepropanoic acid	-0.17	0.99904	0.99904
Lipoxin B4	0.27	0.998789	0.99904
(+/-)8-HEPE	0.34	0.971188	0.999997
(1R,2S,3R,5S,6R,8aR)-5-[2-(furan-3-yl)ethyl]-5,6,8a-trimethyl-octahydro-2H-spiro[naphthalene-1,2'-oxirane]-2,3-diol	0.21	0.886198	0.999997
(21R,33R)-24,27,30-Trihydroxy-24,30-dioxido-18,36-dioxo-19,23,25,29,31,35-hexaoxa-24lambda~5~,30lambda~5~-diphosphatripentacontane-21,33-diyl (4Z,7Z,10Z,13Z,16Z,4'Z,7'Z,10'Z,13'Z,16'Z)bis(-4,7,10,13,1 6-docosapentaenoate)	0.16	0.924499	0.999997
(2E)-5-[(8aS)-2,5,5,8a-tetramethyl-3-oxo-3,4,4a,5,6,7,8,8a-octahydronaphthalen-1-yl]-3-methylpent-2-enoic acid	0.34	0.965941	0.999997
(2R)-2-[(5Z,8Z,11Z,14Z)-5,8,11,14-Icosatetraenoyloxy]-3-[(9Z,12Z,15Z)-9,12,15-octadecatrienoyloxy]propyl (7Z,10Z,13Z,16Z)-7,10,13,16-docosatetraenoate	-0.58	0.860063	0.999997
(2R)-3-[(5Z,8Z,11Z,14Z)-5,8,11,14-Icosatetraenoyloxy]-2-[(15Z)-15-tetracosenoyloxy]propyl 2-(trimethylammonio)ethyl phosphate	-0.03	0.837047	0.999997
(2R,14R,24Z,27Z)-2-[(4Z,7Z,10Z,13Z,16Z)-4,7,10,13,16-Docosapentaenoyloxy]-5,8,11-trihydroxy-5,11-dioxido-16-oxo-14-[(stearoyloxy)methyl]-4,6,10,12,15-pentaoxa-5lambda~5~,11lambda~5~-diphosphatetratria conta-24,27-dien-1-yl (4Z,7Z,10Z,13Z,16Z)-4,7,10,13,16-docosapentaenoate	0.26	0.906339	0.999997
(2R,14R,25Z)-14-[(9Z)-9-Hexadecenoyloxy]-5,8,11-trihydroxy-5,11-dioxido-17-oxo-2-(palmitoyloxy)-4,6,10,12,16-pentaoxa-5lambda~5~,11lambda~5~-diphosphadotriacont-25-en-1-yl (9Z)-9-hexadecenoate	0.19	0.887921	0.999997
(2R,14R,25Z,28Z)-5,8,11-Trihydroxy-2,14-bis[(9Z,12Z)-9,12-nonadecadienoyloxy]-5,11-dioxido-17-oxo-4,6,10,12,16-pentaoxa-5lambda~5~,11lambda~5~-diphosphapentatriaconta-25,28-dien-1-yl (4Z,7Z,10Z,13Z,16 Z,19Z)-4,7,10,13,16,19-docosahexaenoate	1.18	0.917614	0.999997
1-(1Z,9Z-octadecadienyl)-2-(4Z,7Z,10Z,13Z,16Z,19Z-docosahexaenoyl)-sn-glycero-3-phosphoethanolamine	0.27	0.817482	0.999997
1,3-Bis[(9Z)-9-hexadecenoyloxy]-2-propanyl (5Z,8Z,11Z,14Z,17Z)-5,8,11,14,17-icosapentaenoate	0.59	0.934001	0.999997
13(S)-HOTrE	-0.84	0.916746	0.999997
1-octadecanoyl-2-[(4Z,7Z,10Z,13Z,16Z)-docosapentaenoyl]-sn-glycero-3-phosphoethanolamine	0.14	0.911011	0.999997
1-pyrroline-5-carboxylic acid	-0.45	0.803212	0.999997
3-(1-Methyl-1H-pyrrol-2-yl)pyridine	0.08	0.864257	0.999997
3,9-bis(acetyloxy)-2,6,6,13-tetramethyl-12-oxotetracyclo[11.2.1.0Âa,Âaâ°.0Â?,â·]hexadecan-8-yl benzoate	0.11	0.948626	0.999997
3-Palmito-1,2-Diolein	0.21	0.872261	0.999997
4-[(7R,11S,14S,16R)-14-[(4-methoxy-6-methyl-5-{[(2S,3R,4S,5S,6R)-3,4,5-trihydroxy-6-({[(2R,3R,4S,5S,6R)-3,4,5-trihydroxy-6-(hydroxymethyl)oxan-2-yl]oxy}methyl)oxan-2-yl]oxy}oxan-2-yl)oxy]-7,11-dimethyl-2-oxapentacyclo[8.8.0.0Âa,Âl.0Âl,â·.0ÂaÂa,Âaâ¶]octadec-5-en-6-yl]-2,5-dihydrofuran-2-one	0.14	0.806538	0.999997
7-[(2,6-dihydroxy-2,5,5,8a-tetramethyl-decahydronaphthalen-1-yl)methoxy]-2H-chromen-2-one	0.37	0.80753	0.999997
7-hydroxy-1,4a-dimethyl-9-oxo-7-(propan-2-yl)-1,2,3,4,4a,4b,5,6,7,9,10,10a-dodecahydrophenanthrene-1-carboxylic acid	-0.35	0.956057	0.999997
9-OAHSA	-0.11	0.940305	0.999997
Bicyclo Prostaglandin E2	-0.13	0.805541	0.999997
Caulilexin C	0.17	0.808848	0.999997
Ciprostene	0.36	0.900231	0.999997
cis-5-Tetradecenoylcarnitine	0.14	0.865035	0.999997
ELK	-0.24	0.996714	0.999997
Isobutyl-propyl-amine	-0.19	0.859252	0.999997
kamassin	0.05	0.777569	0.999997
L-Palmitoylcarnitine	0.02	0.918004	0.999997
Lyso-PAF C-18	-0.56	0.926224	0.999997
LysoPC(P-18:0)	-0.48	0.72573	0.999997
Menaquinol-12	0.01	0.908081	0.999997
Netilmicin	0.2	0.811251	0.999997
NP-003964	0.75	0.700026	0.999997
NP-006862	0.52	0.871605	0.999997
NP-016354	0.06	0.853559	0.999997
NP-016928	-0.34	0.880712	0.999997
octadiene	0.33	0.87332	0.999997
Pardoprunox	0.47	0.754915	0.999997
Phenazone	-0.05	0.717038	0.999997
Propyl (9E)-12-hydroxy-9-octadecenoate	-0.12	0.947366	0.999997
SM(d18:0/18:0)	0.17	0.723839	0.999997
tert-Butyl 3-amino-1-methyl-2,3-dioxopropylcarbamate	0.38	0.937575	0.999997
TG(16:1(9Z)/18:1(9Z)/18:1(9Z))[iso3]	0.25	0.907932	0.999997
