# Supplementary material for: A shared inflammatory signature across severe malaria syndromes manifested by transcriptomic, proteomic and metabolomic analyses
Source: Nat Commun. 2025 May 18;16:4620. doi: 10.1038/s41467-025-59281-5 (PMC12086225; doi:10.1038/s41467-025-59281-5)
Supplement: Supplementary file 8 — Source Data [file 41467_2025_59281_MOESM8_ESM.xlsx]

## Sheet: Figure 1
A.											C.
														Heatmap generated from count data available on GEO, even numbers CM, odd numbers uncomplicated controls
	This is a principal component plot from the transcriptomic count data, which is now available on GEO
B.											D.
	We have included the full list of p values and fold change data used to create this volcano plot.													Supplemental table 2 contains the exact p values for the listed GO pathways
	Supplementary data 1," CM vs Uncomplicated, no hx" tab contains all of the significant results
Transcript	logFC	logCPM	F	PValue	FDR	EntrezID
IL1R2	4.41093	8.72796	188.878	2.09e-15	1.75e-11	4443
FKBP5	2.57593	7.72499	108.963	4.76e-13	2e-09	2053
MMP8	4.20157	5.11089	90.0353	9.75e-12	2.73e-08	4767
CD163	4.12506	5.48919	88.6706	2.23e-11	4.68e-08	14142
MMP9	2.03731	7.79418	65.363	6.13e-10	1.03e-06	2415
OLFM4	4.47591	4.32335	54.843	5.55e-09	7.77e-06	2704
IL1R1	2.11454	5.80818	50.0991	1.37e-08	1.64e-05	4446
IL18R1	2.6069	6.34587	59.6494	2.11e-08	2.22e-05	4450
IRAK3	1.66002	8.00568	45.7864	3.74e-08	3.42e-05	1875
ADARB1	-1.60237	7.17	45.4328	4.07e-08	3.42e-05	16881
SPATC1	2.99165	4.50467	44.2425	5.43e-08	4.15e-05	15889
SAMSN1	2.34513	6.29321	46.5433	4.16e-07	0.000268478	9813
ZDHHC20	1.62426	6.01322	36.0507	4.46e-07	0.000268478	14644
RBM33	-1.3848	8.29179	36.0406	4.47e-07	0.000268478	15472
TNFRSF25	-1.36559	6.49495	35.3638	5.38e-07	0.000301334	18634
FGD4	1.60096	5.8748	34.72	6.42e-07	0.000304735	7733
	2.68868	4.76237	35.5807	6.56e-07	0.000304735	23084
KCNE1	2.41908	7.43179	49.4576	6.85e-07	0.000304735	14610
TRIB1	2.15262	4.70349	34.465	6.89e-07	0.000304735	13387
SLCO4A1	2.41055	4.48246	33.7537	8.4e-07	0.000352955	2455
CLEC5A	2.30551	4.83669	33.1884	9.85e-07	0.000394052	23908
LTF	2.56138	4.83093	33.3281	1.08e-06	0.000412056	316
PFKFB2	1.90893	5.30035	32.378	1.24e-06	0.000452877	5406
MCEMP1	2.07187	6.07425	37.5751	1.37e-06	0.000479231	15055
GYG1	1.33573	6.39673	31.531	1.58e-06	0.000531488	11067
CXCR4	1.31969	6.84618	31.3721	1.66e-06	0.000535107	5204
C1orf174	-1.45269	7.43667	31.6435	1.96e-06	0.000611163	17392
LDHA	1.4294	7.13923	31.2416	2.15e-06	0.000645854	6852
ADGRG1	-1.62758	9.74671	30.8624	2.39e-06	0.000682395	17935
NFKBIA	1.2308	6.66902	30.0004	2.47e-06	0.000682395	2401
KIF1B	1.32043	6.04378	29.9418	2.52e-06	0.000682395	729
DAAM2	3.75677	4.06049	29.826	2.63e-06	0.000689345	8765
CPD	1.7154	5.78503	31.0205	2.86e-06	0.000727244	3547
DUSP1	1.39419	7.1738	29.9371	2.94e-06	0.000727244	4995
SIPA1L2	1.88925	4.92345	28.6958	3.65e-06	0.00087721	4643
PRKG1	3.64549	4.75687	29.9465	4e-06	0.000934385	15635
PIGL	-1.85629	5.12355	28.2151	4.23e-06	0.000959868	3530
IDI1	1.33173	5.87127	27.9768	4.54e-06	0.001005	995
AGFG1	1.29589	5.93576	27.5024	5.26e-06	0.00113239	13470
G0S2	2.11669	4.61651	26.8351	6.46e-06	0.00135369	5399
CTC1	-1.16883	6.48779	26.7636	6.6e-06	0.00135369	14366
SERPINB1	1.1856	7.64768	26.3224	7.58e-06	0.00151664	406
BCL2A1	1.30962	6.80688	26.1627	8.74e-06	0.00167984	7916
HSPB1	1.4793	5.55261	25.7672	9.03e-06	0.00167984	3259
GRB10	2.25133	4.31037	25.7608	9.05e-06	0.00167984	3244
ITGAM	1.12417	7.5223	25.709	9.2e-06	0.00167984	12613
PPM1F	-1.0616	7.19167	25.5188	9.77e-06	0.00174629	2167
ANXA1	1.26549	7.75345	25.7071	1.01e-05	0.00175994	6963
CYP1B1	2.44843	4.37435	25.2742	1.06e-05	0.00179149	7556
TNRC6C	-1.31378	7.56804	25.5649	1.08e-05	0.00179149	1436
PGD	1.107	7.74508	25.182	1.09e-05	0.00179149	8230
CA4	1.89103	5.1428	25.474	1.15e-05	0.00185623	12023
APOL3	-1.22774	7.9638	24.6949	1.3e-05	0.00202556	5975
RBM47	1.17167	7.14253	24.6209	1.3e-05	0.00202556	11046
HGF	3.51364	3.66768	24.5409	1.41e-05	0.00215333	396
CLEC2D	-2.05345	11.3503	28.0817	1.51e-05	0.00225072	1077
AATBC	-2.17657	5.11294	27.385	1.53e-05	0.00225072	18599
ST6GALNAC3	2.25443	4.4775	24.036	1.57e-05	0.00227908	15290
DDIT4	1.39467	5.95517	24.3633	1.61e-05	0.00228744	12229
SMAP2	1.05753	8.36771	23.7221	1.74e-05	0.00244075	1619
TESPA1	-1.10583	7.35138	23.592	1.82e-05	0.00250528	7040
ALOX5AP	1.21933	7.76863	23.6065	2.04e-05	0.00276997	6657
TRMT1	-1.27488	9.53078	23.1685	2.09e-05	0.0027884	2993
FBRSL1	-1.14037	7.82648	22.9293	2.26e-05	0.00293251	4099
RALGAPA2	1.17258	6.33095	22.9219	2.27e-05	0.00293251	16298
RGL4	1.46475	5.30609	22.3787	2.72e-05	0.00342845	10313
KMT2D	-1.47051	8.81221	24.6413	2.73e-05	0.00342845	12046
CIITA	-1.05602	7.02415	22.1438	2.94e-05	0.00354557	14467
HIP1	1.07617	6.40781	22.1269	2.96e-05	0.00354557	5935
SULF2	-1.62059	5.23585	22.5488	3e-05	0.00354557	16651
BCL9L	-1.15114	5.53194	22.0185	3.07e-05	0.00354557	15795
TBC1D17	-1.19121	5.88328	21.9814	3.11e-05	0.00354557	3000
FNBP4	-1.09987	7.09093	21.965	3.12e-05	0.00354557	3711
ALDH1A2	1.37141	5.66154	21.9148	3.18e-05	0.00354557	6053
MCTP2	1.33299	6.77962	23.1729	3.24e-05	0.00354557	7959
ENO1	0.930834	7.71031	21.8369	3.26e-05	0.00354557	1278
GRAP	-1.01381	6.80417	21.8117	3.29e-05	0.00354557	9665
URI1	-1.39909	9.05451	23.3233	3.29e-05	0.00354557	3036
PPP1R9B	-1.06281	7.49925	21.7254	3.39e-05	0.00354748	3583
MTERF4	-1.17696	9.09422	21.7185	3.4e-05	0.00354748	5216
B4GALT5	1.0627	6.9357	21.6976	3.42e-05	0.00354748	10174
SRRM2	-1.59062	12.646	21.5975	3.54e-05	0.00362513	12175
TRABD2A	-1.31544	7.29057	23.01	3.58e-05	0.00362782	15936
ASPH	1.60375	4.9993	21.3832	3.81e-05	0.00378516	17180
SLC2A3	1.06387	8.00084	21.3649	3.83e-05	0.00378516	807
BMX	2.17631	4.2266	21.293	3.92e-05	0.00383403	2605
PLEKHO1	-0.969121	7.20022	21.208	4.04e-05	0.00390171	437
CDC25B	-1.06831	7.54719	21.1304	4.15e-05	0.00396105	2473
PPP4R3A	-0.921824	8.08061	21.0383	4.28e-05	0.00404214	2381
IRS2	2.01139	4.83731	21.861	4.37e-05	0.0040825	15736
BCL7A	-1.16932	5.94466	20.7625	4.71e-05	0.00434636	3828
CLU	1.49646	5.33055	20.5447	5.07e-05	0.0046349	5093
LAT	-1.24243	6.35888	20.8909	5.84e-05	0.00527404	18355
CD22	-1.01459	7.40855	19.8881	6.38e-05	0.00564113	313
FRMPD3	-2.38588	6.65227	26.8719	6.43e-05	0.00564113	8904
HVCN1	-1.03304	5.94156	19.8582	6.44e-05	0.00564113	5316
ETS2	1.56615	5.57251	21.1939	6.55e-05	0.00567441	10070
TPR	-1.09738	8.70503	19.748	6.7e-05	0.00574378	621
CLEC4E	1.2977	7.51346	21.4543	6.88e-05	0.00584007	11816
FBRS	-1.31836	11.1955	19.4888	7.34e-05	0.00609713	9983
SDCBP	1.03738	7.84077	19.485	7.35e-05	0.00609713	7460
RNF144B	1.03374	6.07012	19.4648	7.4e-05	0.00609713	7423
WDFY3	1.11516	5.91839	19.4181	7.52e-05	0.00613688	11018
KBTBD7	1.63616	4.71293	19.3834	7.62e-05	0.00613688	5068
NISCH	-0.834158	7.45394	19.3464	7.72e-05	0.00613688	261
STOM	1.58575	9.44254	22.2891	7.74e-05	0.00613688	9012
ACSL1	1.17864	9.89952	19.2048	8.11e-05	0.00637229	9405
PADI4	1.66036	7.48579	24.0538	8.23e-05	0.00639254	10291
CTSA	0.919515	6.39872	19.1423	8.3e-05	0.00639254	889
PGK1	0.898368	7.5444	19.1179	8.37e-05	0.00639254	2631
SHOC2	1.16295	5.58297	18.8587	9.18e-05	0.00691801	3476
CLEC4D	1.74767	5.75793	21.7999	9.22e-05	0.00691801	11818
DGKQ	-1.40442	4.92436	18.7713	9.47e-05	0.00692911	8627
PHTF1	1.28759	5.15538	18.7543	9.53e-05	0.00692911	4614
ANXA3	1.5132	6.359	21.6794	9.53e-05	0.00692911	7701
TCL1A	-1.29952	6.73735	20.1513	9.57e-05	0.00692911	2371
CCR5AS	2.07829	4.33237	18.8038	9.71e-05	0.00697315	18827
PLIN2	1.27701	5.09013	18.5692	0.000101797	0.00722447	8985
SLC26A8	1.70482	4.71377	18.5552	0.00010231	0.00722447	3984
TNK2	-0.860092	6.98656	18.4506	0.000106232	0.00739977	835
MGAM	1.02119	6.75191	18.4225	0.00010731	0.00739977	23759
CR1	1.06605	7.22983	18.5252	0.000107584	0.00739977	17469
ADAMTS2	3.70098	3.35969	18.7135	0.000108315	0.00739977	1726
LENG8	-0.894494	8.75258	18.3733	0.000109231	0.00740217	12067
SOCS1	1.71793	4.56965	18.3352	0.00011074	0.00744436	15595
SIN3B	-1.08134	5.38602	18.046	0.000122952	0.00817773	5897
CD52	-0.947191	9.3688	18.0316	0.000123595	0.00817773	12520
C3AR1	1.14776	6.65554	18.4813	0.000124587	0.00817813	13071
MXD4	-0.991384	6.6885	17.9795	0.000125951	0.00817813	5412
CEP250	-0.957319	6.76782	17.9671	0.000126521	0.00817813	5752
GPR160	1.48694	5.11767	17.9386	0.000127839	0.00820023	13493
ROCK1	0.991037	6.60402	17.913	0.000129036	0.0082143	1024
FKBP4	1.49772	5.42487	18.4651	0.000130382	0.00823762	51
VNN1	2.60558	7.11352	27.7552	0.000143911	0.00902452	4031
HOMEZ	-1.4436	6.79223	20.0539	0.000149637	0.00928682	18577
MPRIP	-0.860122	6.56312	17.4951	0.000150304	0.00928682	6666
TLR2	1.01592	7.20214	17.4389	0.000154155	0.00945522	7434
SETD1B	-0.87002	6.46893	17.3655	0.000157625	0.009598	7834
NCR1	1.41659	5.08313	17.319	0.000160345	0.00969339	16486
PLBD1	1.18796	7.26492	18.5311	0.000164165	0.00985339	5136
ILF3	-1.01163	7.84823	17.1925	0.00016799	0.0100115	6103
	-1.07087	5.62131	17.1687	0.000169471	0.0100286	21740
CKAP4	1.04344	6.49447	17.0691	0.000175824	0.0103318	7165
LY96	1.02656	6.11448	17.0304	0.000178359	0.010408	9737
TOP3B	-1.22446	5.24157	16.9952	0.000180698	0.0104718	2169
UBXN11	-0.90598	6.20952	16.9599	0.000183074	0.0105368	10128
CLC	-1.91835	4.55731	17.4018	0.000189822	0.0108221	3044
YWHAH	1.13309	5.27663	16.8272	0.000192313	0.0108221	5964
CD151	1.3761	4.66358	16.8036	0.000194008	0.0108221	14171
TBCC	-1.0668	5.85736	16.7934	0.000194743	0.0108221	5541
CTBP1	-0.971701	7.95212	16.7863	0.000195263	0.0108221	10330
RNASE2	1.76197	4.5113	16.7794	0.000195758	0.0108221	12505
MEPCE	-1.07142	7.35683	17.1013	0.000197169	0.0108289	8846
PYGL	0.942262	7.52528	16.7184	0.000200258	0.010927	2324
SLC22A15	1.26384	5.33389	16.5532	0.000212983	0.0114777	10938
CTSL	1.52354	5.62859	17.99	0.000213082	0.0114777	6964
PTPN22	0.926969	6.24337	16.5307	0.000214782	0.0114956	6823
CXCR3	-1.58041	6.1387	19.2875	0.000219029	0.0116487	15924
POLL	-1.05739	5.90487	16.4371	0.000222432	0.0117553	11719
ACSL4	1.07253	6.11828	16.4423	0.000224863	0.0118095	1039
LFNG	-0.961502	6.6924	16.3019	0.000233999	0.0121603	3228
PLXDC2	0.952183	6.70868	16.279	0.00023602	0.0121603	5051
TNFAIP3	1.10348	6.11011	16.4214	0.000237743	0.0121603	4807
RAP1A	0.834754	6.75698	16.2279	0.000240601	0.0121603	4560
TBX21	-1.22105	7.20632	17.5453	0.000241213	0.0121603	1247
IL18RAP	1.26465	6.68282	17.8111	0.000242677	0.0121603	4451
C11orf21	-0.975332	6.4253	16.2005	0.000243095	0.0121603	3786
	-0.833044	7.91911	16.2002	0.00024312	0.0121603	26192
TBC1D8	0.973346	5.84444	16.148	0.000247943	0.0123282	17762
NLRC4	1.13955	5.63909	16.1169	0.000250869	0.0124003	1913
LTB	-0.854283	7.89234	16.0955	0.000252897	0.0124274	19523
DHRS9	1.30868	5.46574	16.35	0.000259207	0.0125779	1241
TDRD9	2.523	3.89667	16.0211	0.000260106	0.0125779	9936
EIF4G3	0.974525	5.95217	16.0136	0.00026084	0.0125779	1291
FAM78A	-0.901866	6.49641	16.0024	0.000261946	0.0125779	5842
UGCG	1.15631	5.23838	15.9728	0.000264896	0.0126473	9009
LYPD2	-2.67557	3.55484	15.9966	0.000270199	0.0128276	16870
TUBGCP6	-0.916882	6.67806	15.8272	0.000279902	0.0132136	5956
CCT4	1.04703	5.99039	15.7729	0.000285731	0.0134134	4425
LCN2	2.18704	4.68081	17.694	0.000292979	0.0136772	9039
ATP6V1C1	1.09551	5.34836	15.6376	0.000300816	0.0139655	9794
QPCT	1.0382	5.98559	15.5734	0.00030826	0.0142325	4478
BCL2L1-AS1	-1.226	4.96066	15.5199	0.000314611	0.0143855	21129
DDX21	1.04682	5.52449	15.5053	0.000316367	0.0143855	11615
ITFG2	-0.835531	6.5962	15.5025	0.000316711	0.0143855	3846
PNPLA8	1.34648	4.76628	15.3896	0.000330683	0.0149394	6998
FCER2	-2.34994	7.24444	23.0091	0.000338545	0.0152128	2996
DNAJC1	1.11703	5.44882	15.2899	0.000343556	0.0152514	7294
GNAI3	1.12827	5.41616	15.2831	0.000344454	0.0152514	914
TM9SF2	0.908231	6.35587	15.2777	0.000345168	0.0152514	5604
GABBR1	-0.980352	8.1605	15.2947	0.000347468	0.0152514	17778
HAVCR2	1.08743	5.56762	15.2528	0.000348479	0.0152514	6972
PLCB2	-0.800288	7.24671	15.0626	0.000374921	0.0163236	7513
METTL7B	2.17195	4.04385	15.0655	0.000384496	0.0166164	12732
RBM28	-1.07733	7.82153	15.6072	0.000385599	0.0166164	3282
PSTPIP2	1.10174	7.43694	15.8659	0.000393784	0.0168825	9465
SMARCD3	0.989571	5.83273	14.9089	0.000397841	0.0168995	1554
ATP11B	0.9241	6.75868	14.9065	0.000398204	0.0168995	782
FCGR2B	-0.97797	7.20677	15.1356	0.000400811	0.0169247	1202
MYO1D	1.82488	4.13583	14.8665	0.000404413	0.0169914	13969
OSCAR	1.10087	6.5812	15.5719	0.000409549	0.0171032	12838
CSGALNACT2	0.885423	6.51367	14.8239	0.000411143	0.0171032	12595
TCF7	-0.857567	7.75787	14.7961	0.000415589	0.0172029	1524
TPP1	0.932323	5.73562	14.7391	0.000424872	0.017397	11764
CENPB	-1.21867	8.87663	16.0116	0.00042555	0.017397	5694
LOXHD1	2.20543	3.99043	14.7293	0.000426489	0.017397	11982
BAZ1A	0.74834	7.89941	14.7138	0.000429069	0.0174177	17250
PTBP2	1.37272	4.85643	14.7279	0.000437736	0.0176841	4720
CIZ1	-1.03655	8.36238	14.9957	0.000445197	0.017877	9034
MCTP1	1.12967	6.4823	15.4697	0.000446765	0.017877	13773
EVL	-0.817326	8.76044	14.5087	0.000464715	0.0185071	16596
LST1	-0.811713	7.96966	14.4223	0.000480645	0.0190512	17700
DIAPH2	1.05164	5.83234	14.4066	0.000483619	0.0190791	8899
PCMT1	0.944404	5.95771	14.3173	0.00050081	0.0195889	5014
TYSND1	-1.10629	5.41781	14.3038	0.000503458	0.0195889	9954
IGHV3-7	2.49717	4.41146	15.091	0.000503534	0.0195889	18195
KLHL2	1.10022	5.50847	14.2826	0.000507652	0.0196581	3661
STK11	-0.833651	8.17728	14.2551	0.000513165	0.0197804	4763
RAB27A	0.867117	6.60442	14.2173	0.000520822	0.0199839	1091
CTSG	3.88102	3.08018	14.3253	0.000524757	0.0200245	2312
TRAF1	-0.850448	6.14955	14.1887	0.000526706	0.0200245	763
ADCY3	1.1794	5.30519	14.1775	0.00052903	0.0200245	7549
MTMR3	0.811978	6.6957	14.132	0.000538578	0.0201968	2264
PTPN12	0.952137	5.5938	14.1295	0.00053911	0.0201968	5936
ESF1	-0.97204	7.34918	14.3271	0.000540793	0.0201968	1810
KPNA2	1.96793	4.01545	14.0875	0.000548078	0.0203783	14939
CREM	1.47971	4.69419	14.0547	0.000555202	0.0205523	2045
VAMP1	-0.883668	5.69646	14.0044	0.000566327	0.0207938	7749
CX3CR1	-0.915797	5.84881	14.0028	0.000566677	0.0207938	12266
HSPA1B	1.87644	4.23801	13.9477	0.000579128	0.0210823	17665
FPR2	0.937627	6.40999	13.9458	0.000579556	0.0210823	12870
HUWE1	-0.894133	7.47279	13.8854	0.00059357	0.021499	1710
MHENCR	-1.13047	5.02812	13.8694	0.000597319	0.0215419	20367
DDX17	-0.860676	9.73022	13.8408	0.00060413	0.0216945	2212
ANP32B	-1.18942	11.2268	13.8878	0.000614849	0.0219854	7345
PRKAR2B	1.99149	3.86416	13.767	0.000622045	0.0220939	89
MMP17	-1.52092	4.4741	13.7626	0.00062314	0.0220939	17248
LINC00649	-1.04548	5.86546	13.8005	0.000636114	0.0224591	21363
ADGRG3	1.26776	7.81643	15.693	0.00064447	0.0226589	15023
CD63	0.866297	8.2366	13.5829	0.000669232	0.0234315	7032
CHMP7	-0.954747	5.97736	13.5692	0.000672896	0.023462	8934
CALM1	-0.996968	9.39969	13.6725	0.000676213	0.0234802	17264
SSBP4	-0.855788	5.83008	13.5073	0.000689685	0.0238495	6246
GAS7	1.09478	6.89873	14.4835	0.000711292	0.0244904	175
ERI1	1.63937	4.18034	13.4203	0.000714049	0.0244904	2933
SH3GLB1	0.929123	6.59405	13.469	0.000722975	0.0245775	2074
DPEP2	-0.984118	7.83234	13.872	0.000724849	0.0245775	11991
LDLRAP1	-0.884753	6.81439	13.381	0.000725363	0.0245775	10115
RPL13A	-1.19633	12.6044	13.3094	0.000746459	0.0251042	8211
CDADC1	1.668	4.12747	13.2982	0.000749811	0.0251042	2678
GCLM	1.18412	4.57305	13.2962	0.000750394	0.0251042	438
CLEC7A	-0.824184	6.27831	13.2816	0.000754802	0.0251042	13157
C7orf26	-0.864905	5.74273	13.2782	0.000755846	0.0251042	8821
LMNB1	0.887191	6.34529	13.1609	0.000792276	0.0261652	4164
FOSL2	0.90302	6.31424	13.1554	0.000794017	0.0261652	1312
GIMAP2	-0.74007	7.01149	13.119	0.000805733	0.0261942	3315
SLA	0.733793	8.17253	13.1179	0.00080609	0.0261942	9873
SRCAP	-0.744888	7.40885	13.1072	0.000809553	0.0261942	1502
FAM172A	-1.28969	12.054	13.3479	0.000809675	0.0261942	4169
CD59	0.900971	6.5783	13.1044	0.000810482	0.0261942	1646
MPEG1	-0.796175	6.53191	13.0648	0.000823501	0.0265129	16956
	0.8841	5.80915	13.031	0.00083477	0.0266171	3500
PHC3	-0.811574	8.09135	13.0237	0.000837241	0.0266171	13492
RABL2A	-1.33491	4.47707	13.0703	0.00083929	0.0266171	8489
ELF1	0.814862	6.29278	13.0122	0.000841121	0.0266171	5065
FCRL6	-1.67934	4.24882	13.008	0.000842574	0.0266171	14702
HLA-DMB	-1.18577	6.00634	14.1635	0.00084913	0.0266311	21718
HLA-DRB5	-3.21168	3.91995	14.4028	0.000849354	0.0266311	17217
CBX7	-0.782383	6.21315	12.9414	0.000865516	0.0270369	2254
MAPK14	0.778922	7.34175	12.9275	0.00087038	0.0270882	3985
PER1	1.47713	4.80164	13.2349	0.000877915	0.0272218	14396
CBX8	-1.28379	4.71431	12.8848	0.000885517	0.0273566	8108
ZNF142	-1.24995	4.47063	12.8707	0.000890595	0.0274127	4442
ZNF587	-1.19369	4.78505	12.8452	0.000899839	0.0275962	17206
HLA-DQA1	-2.67892	5.10813	16.8358	0.000907044	0.0276301	16703
TMEM268	-1.11745	4.62828	12.8205	0.000908875	0.0276301	10084
IGHV4-59	2.15666	3.81453	12.8664	0.000910811	0.0276301	18956
FAAP100	-0.871627	5.94726	12.7883	0.000920803	0.0278328	15626
PLEKHG3	-1.46039	5.38973	14.2492	0.000936326	0.0282005	5834
TMED1	-1.03968	6.17086	13.2251	0.000946588	0.0284078	2079
ATP6AP2	0.963971	5.61747	12.6785	0.00096279	0.0287912	14886
RNF126	-0.96599	5.73016	12.6436	0.000976508	0.0289779	1113
RORC	-2.02381	5.2254	15.5705	0.000979189	0.0289779	8338
SH3YL1	-1.13019	4.8724	12.6314	0.000981379	0.0289779	517
EEF1D	-0.840622	9.77193	12.6278	0.000982827	0.0289779	2928
FNDC3B	0.831893	6.39515	12.6063	0.000991441	0.0291297	1311
CHSY1	1.04981	4.87891	12.5947	0.000996162	0.0291664	6476
IER3	1.56006	4.37564	12.5848	0.00100017	0.0291821	7417
PSMD1	1.12738	5.10623	12.5676	0.00100722	0.0291986	13459
HLA-F	-0.829004	8.53135	12.5664	0.00100769	0.0291986	17764
SMPD5	2.3156	3.54012	12.6026	0.00101308	0.029254	17806
TELO2	-1.06471	4.87522	12.5247	0.00102499	0.0294965	2373
ITPKC	1.28282	4.56072	12.467	0.0010494	0.030096	1699
HRH2	1.07565	5.25294	12.4319	0.00106453	0.0303324	4215
COPA	0.904954	6.15401	12.4312	0.00106486	0.0303324	5229
EEF1A1	-1.22137	13.6942	12.4023	0.00107753	0.0305894	9950
FURIN	0.810481	6.49041	12.3281	0.00111071	0.031353	7960
TERF2IP	0.869234	6.36924	12.3256	0.00111189	0.031353	11885
RGS10	-0.836944	5.97994	12.2549	0.00114459	0.0321673	9106
IL1RAP	1.61962	5.10708	13.4224	0.00116478	0.0325991	16492
UPP1	0.836884	7.29832	12.2062	0.00116772	0.0325991	15217
MAPRE1	0.983559	5.35721	12.196	0.00117258	0.0326265	2510
CAP1	0.735023	8.11709	12.1723	0.00118407	0.0328374	6390
TXN	0.915845	6.21794	12.2424	0.00119017	0.032898	7298
IGHA1	1.14559	7.06615	13.4097	0.00120399	0.0330705	18182
UBASH3A	-0.992842	5.432	12.1244	0.00120767	0.0330705	10383
DOCK4	1.09831	5.34669	12.1233	0.00120821	0.0330705	5996
HK3	0.847182	8.48391	12.1062	0.00121672	0.033195	10496
PPARG	2.32757	3.70036	12.1878	0.00122325	0.0332652	6511
MYO18A	-0.803718	6.35985	12.0817	0.00122909	0.0333162	16643
NLRP1	-0.677219	7.93263	12.0173	0.00126214	0.0340885	1937
HDAC4	0.830762	6.26396	12.0049	0.00126862	0.0340885	1028
METTL9	0.853174	7.60573	12.0679	0.00127324	0.0340885	16780
PAM	1.15278	5.04977	11.995	0.00127381	0.0340885	8696
PRICKLE3	-1.10135	4.76685	11.9741	0.00128489	0.0342759	315
EMC2	1.41313	4.4212	11.911	0.00131883	0.0347923	2910
BRD2	-0.764879	8.16853	11.905	0.00132211	0.0347923	17614
DISC1	1.16149	4.88768	11.9014	0.0013241	0.0347923	10818
PIAS1	0.768256	6.31254	11.8997	0.00132499	0.0347923	506
FBXL13	1.21313	4.65497	11.889	0.00133088	0.0347923	10522
PHC2	0.833367	8.06301	11.8853	0.00133292	0.0347923	6904
LRRFIP2	0.849185	5.50221	11.8848	0.00133323	0.0347923	2000
GNAQ	0.782557	6.11355	11.8725	0.00134002	0.0348614	9893
AXIN1	-0.997811	7.42266	12.5123	0.0013496	0.0350022	2759
RPS23	-0.782864	9.92279	11.8458	0.00135493	0.0350321	15861
LLGL2	-0.932795	5.98353	11.8068	0.001377	0.0354936	1228
DDAH2	0.989803	5.54772	11.7988	0.00138157	0.0355026	18363
	-1.12764	6.08322	12.6915	0.00139434	0.0357215	23342
MATR3	0.76477	6.34315	11.7426	0.00141419	0.0361199	361
MFAP1	1.40857	4.31114	11.7311	0.00142099	0.0361564	7892
SPTLC2	0.836836	6.61952	11.7191	0.00142807	0.0361564	2347
CD6	-0.750042	6.90941	11.7184	0.00142853	0.0361564	344
	1.44148	4.402	11.7059	0.00143597	0.0362136	6096
TSHZ3	1.17167	4.99896	11.7001	0.00143941	0.0362136	5133
	-0.852866	7.93288	11.7573	0.00145778	0.0365663	25313
HLA-DQB1	-2.40944	4.97938	14.8028	0.0014628	0.0365831	14437
RAB40C	-0.827173	5.63359	11.6023	0.00149923	0.0372375	16931
AGPS	1.31327	4.44808	11.601	0.00150003	0.0372375	383
TESK2	0.885837	5.52916	11.5975	0.00150226	0.0372375	1129
LMTK2	1.04652	5.55174	11.7122	0.00150925	0.0373006	11365
QSOX1	0.792424	6.23203	11.5756	0.00151605	0.0373588	4546
MAL	-0.86043	6.27247	11.5594	0.00152629	0.0375013	13105
	-1.31315	4.34715	11.5341	0.00154253	0.0377897	15545
HMBOX1	-0.792416	5.9112	11.4656	0.00158729	0.038758	8927
RAB31	0.825513	6.87039	11.4596	0.00159128	0.038758	12293
PKM	0.670248	7.82565	11.4429	0.00160245	0.038844	1006
RTF2	0.884174	5.67369	11.4405	0.00160406	0.038844	416
MGAM2	1.50554	4.199	11.4145	0.00164976	0.0398361	23832
RPL4	-0.964503	10.8357	11.3663	0.00165472	0.0398414	13584
AK6	-1.09962	9.50212	12.1338	0.00166705	0.0400236	1650
HLX	1.29916	4.81471	11.3136	0.00169169	0.0402872	7267
FMNL3	-1.10084	5.03041	11.3102	0.00169412	0.0402872	10583
SLC39A8	1.5931	5.41983	13.0836	0.00169426	0.0402872	7715
KXD1	-0.741762	7.08104	11.3059	0.00169721	0.0402872	3165
PRDM1	1.08115	4.74659	11.2667	0.00172538	0.0408405	776
GRN	0.76915	7.27876	11.249	0.00173824	0.0410292	487
REPS2	1.33712	4.41	11.2358	0.00174794	0.0411426	12610
EIF2S2	0.898902	5.96308	11.2036	0.00177182	0.0415883	5747
ANKS1A	0.905069	5.84066	11.1869	0.00178427	0.0417075	908
PPCS	-1.08805	4.90203	11.1835	0.00178682	0.0417075	5862
CTLA4	1.53704	4.43959	11.1326	0.00182565	0.0423317	11006
BTN3A1	-0.787305	7.22449	11.115	0.00183919	0.0423317	461
CD79B	-0.846773	7.01437	11.23	0.00184198	0.0423317	179
OTUD3	-1.11326	4.87987	11.1092	0.00184375	0.0423317	12620
SYTL3	0.894123	5.8765	11.1062	0.00184609	0.0423317	11352
GSR	0.933539	5.26943	11.1027	0.0018488	0.0423317	2939
GNA13	0.945186	5.75428	11.1402	0.00184883	0.0423317	4988
CCT8	0.986385	5.30748	11.0547	0.00188661	0.0430214	9918
ARG1	2.58223	6.04682	15.7794	0.00188919	0.0430214	4814
CCPG1	0.852847	6.15442	11.0412	0.00189741	0.0430918	24680
PCNX1	0.708354	6.52211	11.0312	0.00190548	0.0431584	2374
C15orf40	-0.993123	5.30781	10.9927	0.00193675	0.0437487	12552
CD14	0.835645	6.8254	11.0069	0.00197525	0.0444988	12738
PARP12	-0.76606	6.20162	10.9364	0.0019835	0.044565	800
HNRNPM	0.713708	6.52223	10.9076	0.00200785	0.0449918	2109
RAB7A	0.70862	7.22253	10.9003	0.00201412	0.0450124	1324
ACOX3	-0.972058	5.03776	10.8836	0.00202843	0.0451825	1715
ADGRG5	-1.01067	5.17113	10.8789	0.00203249	0.0451825	10322
SAP30BP	-0.759863	8.02936	10.8359	0.00206996	0.0458254	10551
IGLV3-27	2.01879	4.90472	12.1245	0.00207231	0.0458254	18149
CUL3	0.721299	6.08111	10.8242	0.00208027	0.0458806	528
CD5	-0.850409	5.93595	10.8112	0.00209179	0.0460138	3774
PELI1	0.852812	6.30474	10.7959	0.00210901	0.0461712	16867
ACTR3	0.724953	8.00136	10.7909	0.00210993	0.0461712	4351
PAXX	-0.825975	5.70934	10.7601	0.00213775	0.0466586	9043
NUP210	-0.672516	7.35801	10.7366	0.00215925	0.0469894	6512
TTYH2	-1.29214	4.20822	10.7682	0.0021641	0.0469894	8097
CIRBP	-1.2553	12.7972	10.819	0.00217964	0.0471807	2103
GSE1	-1.05965	4.84147	10.7097	0.00218414	0.0471807	6378
ZNF337	-0.977398	4.9364	10.6846	0.00220762	0.0475657	6277
CLTC	0.725413	6.09704	10.6397	0.00225037	0.0483628	8056
MED24	-1.14145	4.76664	10.6038	0.00228512	0.0489187	228
MIB1	1.17476	4.88402	10.5794	0.00230917	0.0489187	2564
CACYBP	0.92441	5.63316	10.579	0.0023095	0.0489187	4529
LAMP2	0.712395	6.46818	10.5779	0.00231064	0.0489187	110
PPP4R2	0.794844	5.56157	10.5722	0.00231622	0.0489187	11009
MAT2A	-0.895235	7.42305	10.9817	0.00232107	0.0489187	12393
ARMC8	1.0614	4.81163	10.5668	0.00232161	0.0489187	4242
RBM3	-0.754689	6.24576	10.5656	0.00232281	0.0489187	2658
FBXL12	-1.04704	4.58079	10.5537	0.00233466	0.0490453	5891
TPI1	0.782229	6.73841	10.5336	0.00235489	0.0492454	3916
LIMD2	-0.697284	8.45522	10.5325	0.00235591	0.0492454	7248
OLAH	2.82128	3.27853	10.6161	0.00238545	0.0497394	9496
SOD1	0.723614	6.12589	10.4869	0.00240248	0.0499552	8168
PRF1	0.767924	6.82844	10.4818	0.00240769	0.0499552	14629
NSUN5	-0.890263	5.02609	10.467	0.00242305	0.05015	6214
CSF1R	-1.14929	5.94528	11.4201	0.00243492	0.0502718	14961
METRNL	0.846164	5.41937	10.4498	0.00244099	0.0502737	13999
EIF4A3	1.2512	4.61166	10.426	0.00246607	0.0506661	8099
SYT17	-1.98512	3.7739	10.4186	0.00247391	0.0507031	2827
RPL10A	-0.734668	9.36497	10.4112	0.00248178	0.0507407	17306
SNX3	0.678688	7.30414	10.3688	0.00252738	0.0515475	4042
IGLV3-25	1.3537	5.68537	11.3823	0.00256367	0.052161	18150
SLC25A40	1.30457	4.41002	10.3469	0.00258925	0.0524981	1302
ARHGAP24	0.995519	5.41675	10.3095	0.00259273	0.0524981	7661
IGHV3-21	2.2071	4.15635	10.9339	0.0026097	0.0527147	18204
STRAP	1.04699	5.09785	10.2843	0.00262105	0.0528169	434
FMN1	2.05537	4.03071	10.6494	0.00262947	0.0528598	22179
SLC11A1	0.705484	8.22989	10.2687	0.00263871	0.0529024	381
KLHL22	-0.832341	5.73688	10.2585	0.00265041	0.0529024	2133
MED12	-0.756124	6.8426	10.2584	0.00265047	0.0529024	15426
SOCS3	1.2466	6.50562	11.853	0.00267175	0.0532008	15410
LHFPL2	1.13939	4.49683	10.2302	0.00268296	0.0532977	8686
HSH2D	-0.686266	7.65128	10.2223	0.00269211	0.0533385	16691
MRPL28	1.11595	4.69723	10.2175	0.00269771	0.0533385	1697
SIGLEC9	0.805226	6.4474	10.1956	0.00272442	0.0537401	6109
NINJ1	-0.801632	6.11886	10.1663	0.00275798	0.0542178	6444
GTDC1	1.18107	4.85462	10.1634	0.00276154	0.0542178	5203
RPL18	-0.707625	9.13298	10.1529	0.00277409	0.0543373	855
RPL10	-0.797623	10.6614	10.1429	0.00278609	0.0543946	8923
PDLIM2	-1.07693	8.89096	11.0495	0.00279042	0.0543946	5100
IGHV4-39	1.67153	4.0198	10.202	0.00279718	0.0543946	18214
MX2	-0.748637	8.10355	10.1267	0.00280569	0.0543946	15160
PTP4A3	-0.934258	5.32746	10.1236	0.00280939	0.0543946	15397
PSMB6	0.815349	5.49181	10.1114	0.00282438	0.0545592	8201
SLC25A6	-0.666472	8.19378	10.0958	0.00284345	0.0547272	12439
SPNS3	-2.17779	3.49611	10.1249	0.00284824	0.0547272	14956
P4HA1	1.14969	4.73672	10.0884	0.00285261	0.0547272	5308
CHMP6	-0.802601	5.87963	10.0793	0.00286383	0.0548172	13875
GLT1D1	0.725706	7.50581	10.0666	0.00287965	0.0549948	9432
LYSMD2	-1.23665	4.84179	10.3192	0.00289106	0.0550875	7899
MAN2B2	-0.792539	6.3054	10.0502	0.00290026	0.0551377	327
DCAF1	-0.75368	6.23656	10.0395	0.00291376	0.0551865	8614
CAPG	0.882849	5.69639	10.0377	0.00291596	0.0551865	588
TOMM20	-0.850139	5.74365	10.0174	0.00294173	0.0555491	13467
CRISP3	2.70807	3.39574	10.0369	0.00295834	0.0557375	2052
TGFBI	-1.21468	4.51684	9.99654	0.00296855	0.0558048	5072
NIBAN1	0.882293	7.55145	10.4249	0.00298204	0.0558229	7122
RPS3	-0.782755	10.7846	9.98552	0.0029828	0.0558229	9147
RAB20	1.39448	4.93352	10.5409	0.00299192	0.0558692	7848
IRF5	-1.03314	5.67471	10.3988	0.00301169	0.0561135	6015
LMF1	-0.960071	5.43814	9.95096	0.00303461	0.0564155	2778
PFKFB4	0.745032	6.26684	9.92704	0.00305961	0.0566675	4257
CEBPD	1.2101	5.76009	10.9867	0.00306446	0.0566675	18719
SBNO2	0.720822	7.67115	9.92045	0.00306839	0.0566675	903
TBC1D10A	-0.964071	6.21083	10.3108	0.00308429	0.0568362	2151
GON4L	-0.735665	5.66757	9.89185	0.00310685	0.0570422	4571
RANBP3	-0.648134	6.38713	9.89022	0.00310905	0.0570422	492
USP19	-0.800898	6.34594	9.87616	0.00312815	0.0571418	13115
SBF2	0.751834	6.45765	9.87595	0.00312843	0.0571418	6761
BST1	0.901179	5.83877	9.97154	0.00313488	0.0571418	3689
LPCAT2	0.934854	6.18362	10.2638	0.00316767	0.0575478	1735
ZNF302	-0.745201	6.31318	9.83987	0.00317803	0.0575478	1838
MFNG	-0.687722	6.4001	9.82955	0.00319236	0.0575478	2173
UBA52	-0.902674	10.5045	9.82323	0.00320117	0.0575478	18756
NF1	0.818019	5.31654	9.81489	0.00321285	0.0575478	16698
SEC62	0.744805	7.23594	9.8111	0.00321817	0.0575478	231
RASA3	-0.657646	7.28446	9.80907	0.00322103	0.0575478	15750
TMEM165	0.902312	5.63548	9.80671	0.00323062	0.0575478	6933
BCR	-0.804238	8.83326	9.83064	0.00323994	0.0575478	15910
HLA-DRA	-0.756598	9.22224	9.79434	0.0032418	0.0575478	17623
THAP11	-0.876123	5.77247	9.78758	0.00325138	0.0575478	12254
MS4A1	-0.705197	7.37774	9.78614	0.00325344	0.0575478	9974
CAPRIN1	0.785962	5.73748	9.78475	0.00325541	0.0575478	7029
ZNF683	-1.60076	4.14501	9.77908	0.00326348	0.0575478	13868
DPYD	0.676545	7.49751	9.77724	0.00326611	0.0575478	16315
MAN2A2	0.742504	6.46648	9.7732	0.00327188	0.0575478	16647
MDN1	-0.753351	5.67509	9.77201	0.00327357	0.0575478	4001
STAT3	0.616503	7.43791	9.7378	0.00332289	0.0580626	12326
RTN3	0.664039	7.32771	9.73571	0.00332593	0.0580626	6715
CHPF2	-0.768047	6.04072	9.7348	0.00332726	0.0580626	500
LGALS8	0.781232	5.71788	9.72826	0.00333679	0.0580626	4637
BDH1	-1.13337	4.52315	9.72784	0.00333741	0.0580626	10539
CCRL2	1.51693	4.73569	10.3896	0.00336331	0.0583924	5182
	1.47827	4.21625	9.69621	0.00338392	0.0585014	1053
RRAGD	1.3635	4.14782	9.69602	0.0033842	0.0585014	443
CEMIP2	0.718018	6.31509	9.69179	0.00339048	0.0585014	6965
SUN2	-0.60423	7.91244	9.67409	0.00341686	0.0588359	2229
FUS	-0.910071	9.90044	9.77826	0.00346582	0.0593853	1835
ADAM9	1.33998	4.10308	9.63937	0.00346926	0.0593853	12329
GRINA	0.726419	7.09989	9.6389	0.00346997	0.0593853	14322
FOLR3	0.89108	5.8561	9.62874	0.00348547	0.0595293	3749
RPLP2	-0.78305	10.2747	9.60573	0.00352084	0.0600114	14147
CD40	-1.14242	6.41619	10.8057	0.0035651	0.0603275	2423
NPM1	-1.49878	14.6009	9.81429	0.00356872	0.0603275	14717
MYBBP1A	-0.879215	5.04182	9.57097	0.00357499	0.0603275	6541
RNASEH2C	-0.681131	5.74938	9.56985	0.00357676	0.0603275	13304
MS4A14	-1.27601	4.83021	9.84403	0.00357968	0.0603275	11915
TOP1	0.653189	6.93902	9.56546	0.00358366	0.0603275	17386
MARCO	1.51937	4.93768	10.1471	0.00358964	0.0603275	390
TSPAN32	-0.742753	5.74526	9.55358	0.00360241	0.0603626	875
GOLGA7B	-1.58747	3.96286	9.55125	0.0036061	0.0603626	9807
MAN1A1	0.755739	6.08673	9.54598	0.00361446	0.0603769	3967
GTPBP6	-0.931745	6.33426	9.88443	0.00362132	0.0603769	14308
ZBTB16	2.07648	4.32183	10.351	0.00365778	0.060828	3707
ERG28	-1.01309	4.87962	9.51574	0.00366286	0.060828	6772
JAML	-0.678783	8.87934	9.50766	0.00367591	0.0609244	10452
EMILIN2	0.914069	5.41041	9.46592	0.00374409	0.0617374	6516
ZNF407	1.08307	4.60354	9.46517	0.00374533	0.0617374	18592
GLUD1	0.795461	5.63463	9.46415	0.003747	0.0617374	9077
HLA-DPB1	-0.95457	7.52337	10.2414	0.00375546	0.0617556	18868
OXNAD1	-0.747047	6.3413	9.45282	0.00376577	0.0618042	9764
PTBP3	0.659543	6.15479	9.43525	0.00379504	0.0621632	4872
RAB11FIP4	-0.786699	6.06573	9.42441	0.00381323	0.0623397	6392
LIN7A	0.90898	5.68692	9.48161	0.00382516	0.0624133	3833
SLK	0.894825	5.46757	9.40203	0.00385107	0.0625638	939
IGLV2-14	1.57161	5.2847	10.6908	0.00385127	0.0625638	18157
EPHB1	-0.958687	4.98376	9.39585	0.0038616	0.0625638	9775
YY1	-0.770253	7.25474	9.4757	0.00386417	0.0625638	2384
DRAP1	-0.75394	7.39821	9.42541	0.00388908	0.0628461	13787
SEPHS2	0.817885	5.80618	9.3704	0.00390525	0.0629862	14519
PA2G4	1.01875	5.03623	9.33489	0.00396701	0.0638597	12754
MSRA	1.26056	4.2117	9.3282	0.00397877	0.0639266	13827
PIK3AP1	0.701445	7.05061	9.30648	0.00401718	0.0643022	9839
SUZ12	1.04311	4.72846	9.30633	0.00401745	0.0643022	14317
STXBP5	0.928044	5.49975	9.29695	0.00404078	0.0645526	11313
	-0.763856	5.57781	9.26587	0.00409007	0.065216	14942
PLSCR1	0.792392	6.21913	9.25383	0.00411194	0.0654406	16245
SEPTIN9	-0.603855	7.83935	9.24825	0.00412213	0.0654588	15428
MAP2K1	0.689102	6.08411	9.24468	0.00412866	0.0654588	12424
IGLV1-44	1.34641	5.03619	9.71482	0.00414935	0.0655897	18142
S1PR5	-1.06341	5.01468	9.23168	0.00415253	0.0655897	14638
NIPAL3	-0.771225	5.72898	9.22423	0.00416627	0.0656832	12
ATP8B4	1.44085	4.21244	9.21872	0.00417646	0.0657206	2859
G6PD	0.772951	5.56674	9.19809	0.00421486	0.0662009	10396
CASP7	1.00758	4.75217	9.18042	0.00424806	0.0665979	11630
BEST1	0.769409	5.82854	9.17114	0.00426561	0.0667484	12182
BAZ2B	-0.810486	8.84437	9.23573	0.00430508	0.0671634	5395
ARIH2	-0.604738	7.11452	9.14883	0.00430811	0.0671634	14124
MRTFA	-0.971482	8.87821	9.78357	0.00432004	0.0672247	16661
TRAPPC8	0.985178	4.91602	9.13433	0.00433598	0.0672254	9606
HMGN3	-0.758194	5.70659	9.13173	0.00434099	0.0672254	4796
PAG1	0.630904	7.0562	9.13012	0.00434409	0.0672254	1352
LIN54	1.5795	3.80828	9.12258	0.00435869	0.0673273	16463
HCP5	-0.60122	7.49796	9.1006	0.00440153	0.0676399	18077
CTNNA1	0.969944	4.91194	9.10035	0.00440201	0.0676399	603
C21orf58	-1.16921	4.62428	9.09981	0.00440307	0.0676399	10416
SF1	-0.600791	7.84118	9.08281	0.00443653	0.0679026	12203
PITPNA	-0.864369	10.4498	9.08246	0.00443722	0.0679026	13555
STAG1	0.671609	5.99543	9.07473	0.00445252	0.0679026	4761
	1.76792	3.91283	9.1011	0.00445394	0.0679026	11591
YTHDF2	0.876738	5.20848	9.07067	0.00446058	0.0679026	17215
PASK	-1.0904	4.85324	9.05569	0.00449044	0.0682336	4462
DRAM1	0.96089	5.25862	9.04838	0.0045051	0.0683328	7169
S100A12	1.56852	9.99586	11.0789	0.00454348	0.0687459	10896
ZNF646	-0.734148	6.16524	9.02678	0.0045487	0.0687459	12019
OAS3	-0.733399	6.68905	9.001	0.00460132	0.069301	3874
SLC37A2	-1.57109	3.80237	9.00071	0.00460192	0.069301	6952
ERLIN1	0.919694	5.20473	8.98718	0.0046298	0.069532	3415
	-0.731192	5.80971	8.98524	0.00463381	0.069532	8368
YWHAG	0.830266	5.23448	8.97804	0.00464875	0.0696318	12645
TLR4	0.707205	6.10425	8.96905	0.00466745	0.0697876	7320
UBQLN2	1.02371	4.71095	8.9522	0.00470271	0.0700004	16179
PDIA6	0.807377	6.22532	9.0276	0.00471235	0.0700004	8449
TBK1	0.828849	5.33346	8.94681	0.00471405	0.0700004	15229
RPL32	-0.707807	9.47639	8.93589	0.00473713	0.0700004	8568
TRAF4	-0.935728	5.07075	8.9353	0.00473839	0.0700004	1351
RPS27	-0.728733	10.3459	8.93436	0.00474037	0.0700004	14206
ADAM17	0.791632	5.84135	8.93269	0.00474393	0.0700004	9399
GRAP2	-0.629745	7.15189	8.92844	0.00475294	0.0700004	2275
PRTN3	2.69339	3.31153	9.03864	0.00476211	0.0700004	16602
ELANE	2.31144	3.4311	8.97679	0.00476499	0.0700004	16930
SLFN12L	-0.687272	7.18954	8.90793	0.00479675	0.070344	17877
UBTF	-1.13039	10.273	9.67215	0.00480902	0.070401	3505
LGALS9	-0.699643	7.53177	8.84087	0.00494304	0.0722371	12411
PCYOX1L	-1.03968	4.76472	8.82854	0.00497045	0.0724592	8724
TRIP12	0.64473	6.46657	8.82628	0.00497548	0.0724592	9643
TMEM63A	-0.665217	6.14657	8.81943	0.00499081	0.0724686	16527
DHRS3	-1.1575	4.52163	8.81386	0.00500329	0.0724686	10695
C1QB	1.46922	5.46734	9.9182	0.00501516	0.0724686	13392
VPS53	-0.607628	6.81992	8.8082	0.00501601	0.0724686	8043
VAV3	0.887025	5.38291	8.80677	0.00501925	0.0724686	6819
TBC1D15	0.953281	5.27201	8.79085	0.00505525	0.0728632	5175
HMGCL	-0.845275	5.05802	8.78104	0.00507755	0.0730116	4682
TAOK3	0.674458	6.76179	8.77658	0.00508775	0.0730116	6974
SNX27	0.757312	5.56179	8.77489	0.00509161	0.0730116	8345
LIMK2	0.761286	8.83981	8.79011	0.00510455	0.0730725	14951
DNAJC3	0.917069	5.19729	8.76043	0.0051248	0.0732376	2683
RPSA	-0.705226	10.2222	8.75368	0.00514038	0.0733355	12193
STAG3	1.81127	3.72989	8.79312	0.0051695	0.0736259	990
STAP1	-1.53472	6.60513	10.9491	0.00519088	0.0736835	524
LINC01550	-0.726391	5.87822	8.72823	0.00519953	0.0736835	21982
F5	0.994985	4.9606	8.72541	0.00520614	0.0736835	17295
SNRNP70	-0.734043	9.43176	8.72435	0.00520861	0.0736835	2969
PRR5L	-0.879848	5.27494	8.71659	0.00522683	0.0737069	7022
GZMB	1.10776	7.09758	9.88458	0.00522781	0.0737069	2314
CANX	0.632247	6.74231	8.7054	0.00525323	0.0739111	5854
SLC12A6	0.714596	5.70537	8.70259	0.00525989	0.0739111	7890
NUP98	0.764699	5.611	8.6932	0.00528215	0.0739557	3794
FAM117A	-0.717469	5.81358	8.6907	0.0052881	0.0739557	5123
ATP6V1B2	0.591173	7.35286	8.69013	0.00528946	0.0739557	8925
FAR1	0.751199	5.92943	8.67737	0.00531995	0.0742584	16947
OSBPL5	-0.790836	5.47896	8.67165	0.00533368	0.0743266	411
LY9	-1.00982	5.84419	9.26501	0.00535764	0.0745368	5231
PYGB	-0.851373	7.38246	9.09328	0.00537816	0.0746483	2418
SIRPB2	0.692919	5.90668	8.65106	0.00538342	0.0746483	16533
RAP1GDS1	0.755154	5.59836	8.64083	0.0054083	0.0746676	7682
HNRNPA2B1	0.597977	8.1033	8.64034	0.00540949	0.0746676	5265
HSDL2	0.858021	5.30761	8.63953	0.00541147	0.0746676	4893
TMED10	0.696708	6.14339	8.63505	0.00542242	0.0746961	12710
ZSCAN18	-0.939114	5.3907	8.6881	0.00547424	0.0748894	5149
ADAM10	0.734192	6.31471	8.61323	0.00547606	0.0748894	7516
FAM20A	1.0948	5.36305	8.94459	0.00547797	0.0748894	3605
AGER	-0.717362	5.70235	8.61127	0.00548091	0.0748894	17631
BICRA	-0.934741	4.83912	8.61123	0.00548102	0.0748894	853
C15orf39	-0.707801	5.9978	8.6012	0.0055059	0.0750827	11969
RANBP2	0.73831	5.42139	8.59833	0.00551304	0.0750827	9587
BCL11B	-0.828723	6.47579	8.84491	0.00553095	0.0752049	5864
SMAD3	-0.778828	5.78663	8.58732	0.0055405	0.075213	11921
MCMBP	0.747344	5.54277	8.58241	0.00555281	0.0752251	16996
NEDD9	0.676925	6.84135	8.57875	0.00556201	0.0752251	3960
NONO	-0.825176	10.3531	8.57626	0.00556825	0.0752251	8887
RBM42	1.2728	4.33817	8.56504	0.00559656	0.0754861	5778
RBPJ	0.776447	5.8877	8.55395	0.0056247	0.075675	12230
SLC7A6OS	-0.79915	5.29981	8.55124	0.00563159	0.075675	2751
HEBP2	0.893714	5.15556	8.54889	0.00563758	0.075675	696
CADM1	1.55665	3.97919	8.56018	0.00567064	0.0759974	15049
ITPR3	-0.74172	5.6401	8.50753	0.00574409	0.07677	2064
RPL6	-0.740921	9.49727	8.50658	0.00574656	0.07677	1806
GCA	0.76239	7.63221	8.62574	0.00582985	0.0777257	4385
STEAP1B	-0.739832	5.82138	8.47051	0.00584122	0.0777257	3206
ARID5B	0.787133	5.97737	8.46876	0.00584584	0.0777257	9250
N4BP2L1	-0.641084	5.98417	8.4541	0.00588484	0.0780095	7809
UNC93B1	-0.698973	6.74366	8.45376	0.00588576	0.0780095	3728
ARHGAP26	0.629565	7.21911	8.44821	0.00590057	0.0780827	8711
TRIQK	1.86873	3.6393	8.43498	0.00593608	0.0784291	17896
TAX1BP1	0.718861	6.15238	8.42542	0.0059619	0.0785722	3241
RPS16	-0.668752	9.86104	8.42405	0.00596562	0.0785722	3039
IFT27	-1.07982	4.53415	8.41135	0.0060001	0.0789027	2279
RPL3	-0.727385	10.5507	8.40346	0.00602165	0.0790624	2258
GEMIN8	-1.19036	4.15802	8.37934	0.00608799	0.0798087	609
PHACTR1	1.04613	4.76863	8.37061	0.0061122	0.0799354	3996
RPS5	-0.661356	9.65434	8.36366	0.00613154	0.0799354	1615
RAB37	-0.638038	5.86316	8.36316	0.00613292	0.0799354	13282
MKNK1	0.752485	7.05006	8.49601	0.0061357	0.0799354	1458
ARRDC5	-0.892524	5.01263	8.35438	0.00615748	0.080023	18009
VASH1	-0.976294	4.63915	8.35295	0.00616147	0.080023	1153
TRMT44	-1.1433	4.31367	8.33039	0.00622505	0.0807239	9809
HLA-A	-0.693835	10.1491	8.3254	0.00623921	0.0807828	18086
JDP2	1.0625	5.10298	8.45486	0.00628506	0.0812513	7879
VPS35	0.733083	5.58233	8.29621	0.00632269	0.0814074	1071
MORC2	-0.864388	5.44311	8.29611	0.00632297	0.0814074	6722
IGHV5-51	1.93161	3.90068	8.34223	0.0063262	0.0814074	18219
SLC36A1	0.971128	5.10705	8.27614	0.00638078	0.0819842	5396
HNRNPC	0.584862	7.70867	8.25781	0.00643435	0.0825381	1965
CD3D	-0.72551	6.63781	8.27506	0.00644757	0.0825381	11997
PPRC1	-0.910701	5.795	8.46138	0.00645468	0.0825381	9101
OGG1	-0.863579	4.88221	8.24801	0.00646318	0.0825381	4238
APMAP	0.632294	7.08877	8.23643	0.00649743	0.0828458	2540
ENTPD1	1.15761	4.51652	8.23321	0.00650699	0.0828458	7592
LBR	0.606871	6.55507	8.22386	0.0065348	0.0830128	8436
EPHX2	-1.44637	3.85483	8.22122	0.00654269	0.0830128	5101
CSF2RA	0.718662	6.51009	8.21886	0.00654974	0.0830128	17148
CEACAM8	2.74151	3.19435	8.28149	0.00657643	0.0832256	5505
RECQL5	-0.87934	4.80654	8.2018	0.00660097	0.0833667	3529
RASSF7	-1.55023	4.02413	8.20699	0.00660743	0.0833667	2123
SLC25A24	1.09572	4.48739	8.18742	0.0066445	0.0835904	1661
IFI44L	-0.900726	6.4128	8.65513	0.0066611	0.0835904	7535
EIF2S3	-0.670228	7.71343	8.18112	0.00666367	0.0835904	6298
EIF3K	-0.558617	7.12968	8.1807	0.00666495	0.0835904	14369
IGHV3-48	2.1133	3.63965	8.21487	0.00670086	0.083875	18217
TSPO	0.623257	7.47492	8.16675	0.0067076	0.083875	2251
GRAPL	-1.34514	4.23893	8.15889	0.00673176	0.084052	16434
SEMA4C	-1.30508	4.07539	8.13993	0.00679043	0.0845558	12355
TC2N	-0.817996	5.47292	8.13935	0.00679223	0.0845558	11658
SLC25A42	-0.823008	4.98858	8.12696	0.00683086	0.0849108	14701
STMN3	-0.850095	5.1908	8.12115	0.00684907	0.0849715	16905
GNS	0.620779	6.5182	8.11895	0.00685597	0.0849715	7090
TPK1	0.951657	4.64776	8.10814	0.00688999	0.0852674	16637
NUAK2	-0.779856	5.47936	8.10414	0.00690265	0.0852744	10992
CSRNP1	0.960154	4.69428	8.09911	0.00691856	0.0852744	8559
RB1CC1	0.687185	5.72981	8.09834	0.006921	0.0852744	426
SPATS2	1.47168	4.09715	8.08242	0.00697171	0.0857735	5353
DICER1	0.908244	4.9693	8.07119	0.00700771	0.0860903	2368
ALDH5A1	-1.41161	4.05165	8.05445	0.00706176	0.0864909	4029
PLEKHA7	-0.592853	7.24233	8.05306	0.00706625	0.0864909	11848
KLF2	-0.645817	8.95096	8.05154	0.00707119	0.0864909	5901
HSPA4	0.890108	5.40549	8.0412	0.00710483	0.0867761	12773
DDX60L	0.794332	6.91331	8.30682	0.0071275	0.0868238	14743
TANC2	1.18036	4.38167	8.05534	0.00712941	0.0868238	12843
KIF20B	1.11551	4.25139	8.03032	0.00714039	0.0868317	7591
DAZAP1	-0.647358	8.72666	8.02044	0.00717288	0.0871007	1161
ZNF438	0.924981	5.57189	8.21356	0.00719202	0.0871969	15188
OAS1	-0.696443	7.18676	8.04591	0.00720155	0.0871969	1821
VAMP5	-0.932002	8.68457	8.57769	0.00723198	0.0874394	12390
TCOF1	-0.675184	5.75538	7.98935	0.00727611	0.0878464	1135
HIF1A	0.773179	6.91816	8.17876	0.0073163	0.0881603	2361
TP53	-0.622363	6.3211	7.97536	0.00732309	0.0881603	8091
SERBP1	0.595599	6.51961	7.97076	0.00733859	0.0882206	8252
ZFYVE27	-0.637159	6.39306	7.9625	0.00736656	0.0884303	9806
OBSCN	-0.877753	4.86872	7.94889	0.00741284	0.0888589	9714
HBG2	-1.84067	10.9014	9.82028	0.00744102	0.0890697	16652
TET2	0.697022	5.97853	7.93679	0.00745429	0.0891015	12358
DDX5	-0.623194	9.43043	7.90931	0.00754927	0.0899974	3560
HNRNPDL	-0.578574	7.08906	7.90891	0.00755065	0.0899974	9541
SUSD3	-0.720565	5.77888	7.88991	0.00761708	0.0904984	10036
ZNF385A	-1.07664	4.32533	7.88859	0.00762173	0.0904984	10570
TMCO4	-0.899576	5.03865	7.88766	0.007625	0.0904984	10704
PELI2	1.12456	4.70557	7.95212	0.00765549	0.0907321	7862
RNF144A	-0.828767	4.93949	7.87104	0.0076837	0.0909382	9397
TRIM56	-0.576715	7.6337	7.86098	0.00771947	0.0911793	12605
TRIM52	-0.683486	5.5782	7.85921	0.00772578	0.0911793	15222
VAC14	-0.652407	5.85493	7.85226	0.00775063	0.0913444	2746
FBXO33	0.841977	5.51037	7.84081	0.00779171	0.0916999	11518
SCYL2	1.00922	4.84982	7.81336	0.00789118	0.0926832	7164
SH3PXD2B	1.92683	3.54443	7.90131	0.00789732	0.0926832	13629
SLC2A4RG	-0.863906	4.81083	7.80514	0.00792123	0.0928342	5642
CYB561A3	-0.599043	6.14986	7.80165	0.00793405	0.0928549	10636
FAM126B	0.646788	6.45132	7.79434	0.00796092	0.0929719	9849
NAMPTP1	0.869212	6.264	8.15149	0.00796688	0.0929719	19886
ST3GAL3	-0.794134	5.26562	7.78991	0.00797723	0.0929719	5762
MTDH	0.607424	6.33137	7.77968	0.00801509	0.0932065	8963
YEATS2	-0.858196	4.92692	7.77848	0.00801955	0.0932065	11101
RANBP6	-1.14156	4.37542	7.7725	0.00804179	0.0933359	7359
CABIN1	-0.600593	6.89771	7.76942	0.00805326	0.0933401	2150
	-1.26665	4.03705	7.76308	0.00807692	0.0934854	23510
GAB2	0.600679	6.37855	7.75718	0.00809904	0.0935636	504
RAB33B-AS1	0.622004	6.60785	7.75534	0.00810595	0.0935636	26931
MYO1F	-0.747535	11.7019	7.75157	0.00812011	0.0935985	8191
HEXIM1	-0.654224	7.54861	7.73298	0.00819034	0.0942787	15932
HMOX1	0.898557	6.39903	8.28371	0.00821631	0.0943263	2245
CSGALNACT1	0.976362	5.47937	7.98912	0.00822531	0.0943263	8924
IL10RA	-0.570178	6.91355	7.72305	0.00822815	0.0943263	3759
GGT7	-0.904597	5.03596	7.7166	0.0082528	0.0944799	6361
RIN2	1.49011	3.8701	7.73233	0.00826956	0.094543	6599
SERINC1	0.672691	6.21908	7.7062	0.00829269	0.0946786	3969
ZNF428	-0.941587	4.94593	7.69932	0.00831922	0.0947908	6372
BIRC5	1.6687	4.02512	7.75738	0.00832507	0.0947908	1848
NDRG1	0.670692	5.58475	7.68879	0.00835997	0.0950593	2913
IGHV3-23	1.48513	5.66162	9.033	0.00837334	0.0950604	18205
ERLEC1	0.853173	4.97224	7.68095	0.00839045	0.0950604	1059
USP3	0.565426	6.90376	7.68004	0.008394	0.0950604	7930
RPS3A	-0.742876	11.0058	7.66626	0.0084479	0.0950988	8662
PFKFB3	1.40853	7.02737	9.44071	0.00844823	0.0950988	12758
UBE2L3	0.616561	6.19118	7.66307	0.0084604	0.0950988	15658
OXA1L	-0.709402	5.9277	7.66115	0.00846795	0.0950988	9826
GIGYF1	-0.637048	6.17924	7.65963	0.00847395	0.0950988	8844
ST13	0.592168	6.23845	7.6567	0.0084855	0.0950988	2288
CUX1	0.58207	6.73542	7.65645	0.00848646	0.0950988	23857
CCDC88C	-0.555373	7.17385	7.65574	0.00848927	0.0950988	355
DTX1	-0.898084	5.023	7.67303	0.00849925	0.0950988	6986
ZBTB38	1.29895	4.10649	7.64752	0.00852177	0.0951126	14093
SEPTIN6	-0.588654	8.86247	7.64718	0.00852312	0.0951126	5610
IGLV6-57	1.24688	4.26369	7.63161	0.00858503	0.0956764	18132
MAP3K7CL	-1.00907	4.62799	7.62214	0.00862293	0.0958454	9919
CST7	0.827614	6.97976	8.00611	0.00862567	0.0958454	1405
AGA	-1.38044	3.7739	7.61653	0.00864546	0.0958454	545
VPS13B	0.632453	6.35414	7.61526	0.00865054	0.0958454	6577
SZT2	-0.726759	5.804	7.61112	0.00866722	0.0958454	17141
KRAS	0.704015	5.36845	7.60882	0.00867651	0.0958454	6747
FXR1	0.747071	5.61447	7.60795	0.00868004	0.0958454	4275
CHIC2	0.880901	4.89088	7.57434	0.00881695	0.0972294	3644
FAM102A	-0.58881	6.36208	7.56176	0.00886878	0.0976075	11955
ATXN1	0.555218	6.9007	7.56038	0.00887447	0.0976075	5565
ADGRE3	-0.695118	5.66897	7.55587	0.00889315	0.0976852	6398
RSBN1	0.874053	4.86121	7.55226	0.0089081	0.0977217	1519
GK	0.898938	6.27355	8.02717	0.00899858	0.0984581	17333
PSMF1	-0.671506	7.57967	7.551	0.0090018	0.0984581	5695
LSM7	-0.628948	7.49283	7.5254	0.00902041	0.0984581	6220
POP5	-0.863904	5.32076	7.525	0.0090221	0.0984581	11993
HSP90AA1	1.05822	9.97224	8.20475	0.00904437	0.0985731	1512
CARD6	0.937792	4.6119	7.51509	0.00906391	0.098658	6537
DNMT3A	-0.666459	5.79602	7.50108	0.00912341	0.0991133	4944
C8orf33	-0.899865	6.70489	8.04457	0.00912932	0.0991133	14903
EXOC5	1.08103	4.34684	7.49316	0.0091572	0.0991284	1108
AGO4	0.59017	6.79987	7.49269	0.00915921	0.0991284	6907
FOS	1.25372	5.9459	8.49674	0.0091661	0.0991284	12709
HCG18	-0.667886	5.56139	7.48595	0.0091881	0.0992386	20123
POMGNT1	-1.1775	4.0989	7.4565	0.00931542	0.100282	1681
ARHGEF1	-0.560333	8.55133	7.45339	0.00932899	0.100282	1362
CCND3	0.580632	8.45099	7.45307	0.00933037	0.100282	4070
CHPT1	0.781686	5.73504	7.47987	0.00934387	0.100282	3914
IFNGR1	0.643913	6.52209	7.44514	0.00936505	0.100282	465
KPNB1	-0.887965	9.24843	7.84467	0.00937279	0.100282	3522
ZNF813	-0.989309	4.52239	7.44009	0.00938721	0.100282	17174
HPGD	1.32973	4.02223	7.43944	0.00939007	0.100282	11200
FBXO46	-0.846525	5.0861	7.43848	0.0093943	0.100282	14045
ZDHHC18	-0.617294	8.05313	7.43626	0.00940403	0.100282	17588
LINC01619	1.09963	4.24455	7.45168	0.00941887	0.100313	23740
NCSTN	0.801561	5.1844	7.42933	0.00943458	0.100353	10764
ZDHHC19	1.60699	4.82039	8.34369	0.00945085	0.100399	11133
SHISAL2A	-0.708	5.65349	7.41292	0.00950734	0.100784	14876
MED28	-0.617552	6.90592	7.41122	0.00951492	0.100784	4819
SULT1B1	0.878459	5.15861	7.40938	0.00952312	0.100784	13439
CD19	-0.709256	6.80998	7.43873	0.00961227	0.101448	14115
H2BC21	0.773887	5.45924	7.38801	0.00961896	0.101448	15437
RAB11B	-0.579659	6.22727	7.38732	0.00962204	0.101448	15567
TNPO3	0.681057	5.45448	7.38008	0.00965476	0.101665	884
DNAJA1	0.624922	6.75852	7.37703	0.00966856	0.101683	1684
PPBP	0.916335	6.70632	7.91751	0.00969755	0.101861	11059
RP2	0.977471	4.70381	7.36061	0.00974331	0.102214	2640
SUPT5H	-0.565491	7.32092	7.35201	0.00978269	0.102499	16543
ANXA5	0.918478	6.07789	7.79744	0.00981817	0.102611	11193
CEACAM1	1.55617	6.69257	9.202	0.00982625	0.102611	1464
IGLV1-47	1.21724	4.53527	7.40326	0.00983008	0.102611	18139
ARL4A	1.52803	4.08964	7.40843	0.0098441	0.10263	5274
SMYD4	-0.963102	4.4845	7.33411	0.0098652	0.102723	15880
RGS12	-1.01819	4.54629	7.32854	0.00989105	0.102819	10341
RPL18A	-0.674056	10.1881	7.32684	0.00989895	0.102819	3141
MCUB	-0.716295	5.83598	7.3161	0.00994903	0.103031	76
RPL28	-0.590765	9.71232	7.31379	0.00995983	0.103031	3482
TLN1	0.526416	7.37504	7.31097	0.00997303	0.103031	7366
TIPARP	1.27398	4.14932	7.31089	0.00997338	0.103031	11034
KIF5B	0.588197	5.92923	7.30934	0.00998064	0.103031	12800
BCAT1	1.62098	3.76682	7.29579	0.0100444	0.103562	825
HIPK1	0.709819	5.4054	7.28918	0.0100757	0.103635	10924
KLHL8	0.920387	4.68019	7.28909	0.0100761	0.103635	8644
SEC14L1	-0.625588	8.22738	7.28512	0.0100949	0.103701	6137
PMPCB	-0.683076	5.91233	7.27834	0.0101271	0.103881	3188
USP32	0.623413	6.87923	7.27367	0.0101494	0.103881	12816
SRSF11	-0.557716	7.73427	7.27105	0.010162	0.103881	4606
ZYX	0.575692	7.77974	7.26854	0.0101739	0.103881	10343
LCP1	0.571724	9.41584	7.26849	0.0101742	0.103881	7196
	-1.84658	7.07782	9.30168	0.0102228	0.104135	24967
RB1	0.692719	6.05085	7.25812	0.0102239	0.104135	7831
PHLPP1	1.1582	4.70669	7.34504	0.010277	0.104458	1551
TECPR1	-0.602267	7.2702	7.24449	0.0102898	0.104458	17938
RNF34	-1.18652	9.22147	8.39804	0.0102929	0.104458	12783
SH3GLB2	-0.598502	6.19731	7.23691	0.0103265	0.104548	9036
CHFR	-0.62611	6.12303	7.23688	0.0103267	0.104548	1199
VPS51	-0.574416	6.75366	7.23074	0.0103566	0.104725	9222
ARID5A	0.642749	6.36517	7.22786	0.0103707	0.104741	16734
KIAA1109	0.698365	5.55873	7.2038	0.0104889	0.105599	7680
SRSF5	-0.544642	7.41036	7.20179	0.0104989	0.105599	2363
KIAA0825	0.946613	4.70438	7.20091	0.0105032	0.105599	15575
RPL34	-0.615529	8.9369	7.20038	0.0105059	0.105599	3664
GALNT1	0.810969	5.13544	7.19418	0.0105366	0.105714	8069
PHF20L1	0.669271	5.78608	7.19299	0.0105425	0.105714	6098
HNRNPLL	1.21063	4.2862	7.19012	0.0105568	0.105732	8452
CD55	0.627492	8.2478	7.18518	0.0105814	0.105827	16574
TMSB10	-0.661908	10.4425	7.18317	0.0105915	0.105827	511
SESN2	1.0703	4.41804	7.17309	0.010642	0.10609	6306
OS9	-0.665533	8.61025	7.17288	0.010643	0.10609	7061
S100P	1.11328	6.07026	8.07444	0.0106714	0.106246	11140
IFFO1	-0.679286	5.50656	7.15794	0.0107183	0.10651	257
IVNS1ABP	0.683439	7.35405	7.2378	0.0107232	0.10651	4585
ERO1A	0.724845	5.5569	7.14517	0.0107832	0.106979	17047
TLR8	0.634043	5.97805	7.14224	0.0107981	0.107001	2586
CUTALP	-0.608329	6.28704	7.13928	0.0108132	0.107024	19374
TLK1	0.731467	5.36348	7.10978	0.0109651	0.108363	17244
NSUN7	1.55626	3.82085	7.10553	0.0109871	0.108363	14431
RPL12	-0.605989	9.53834	7.10553	0.0109871	0.108363	17059
RPL19	-0.610644	9.53224	7.08956	0.0110705	0.109056	3502
ANTXR2	0.763225	5.19358	7.08546	0.011092	0.109141	10913
RNF13	0.616206	5.97192	7.071	0.0111682	0.109762	1583
KIAA1958	0.978261	4.60464	7.06611	0.0111941	0.109888	11482
FBXW7	0.706142	5.309	7.05627	0.0112464	0.110272	3679
PIGG	-0.67242	5.73535	7.04422	0.0113108	0.110693	13551
RPAIN	-0.580641	6.24516	7.04332	0.0113156	0.110693	6084
STAT6	-0.657794	10.0644	7.03789	0.0113448	0.110849	11898
HLA-DRB1	-1.25226	5.67684	8.05725	0.0113939	0.1112	16505
PTPN1	0.549093	6.76661	7.02617	0.011408	0.111208	16594
SNHG32	-0.583804	6.19713	7.01325	0.0114781	0.111762	17664
EXOSC1	-0.666235	5.32302	7.00417	0.0115277	0.112004	12936
AGTPBP1	0.631269	6.41155	7.00382	0.0115296	0.112004	6966
BPI	2.29914	4.66304	8.44146	0.0115523	0.112095	2520
TOR1A	0.641017	5.58154	6.99148	0.0115973	0.112373	7305
XRCC6	0.693467	5.92521	6.98743	0.0116197	0.112373	16605
CMPK2	-1.05448	4.60988	6.99379	0.0116238	0.112373	6850
ST3GAL5	-0.763428	5.29583	6.98393	0.011639	0.112373	4434
RGS19	-0.569568	7.51167	6.98233	0.0116478	0.112373	13028
RPS6KB2	-0.699569	5.74208	6.95859	0.01178	0.113112	13803
	-0.977092	4.47038	6.95823	0.011782	0.113112	21936
TBP	-1.09853	4.20084	6.95763	0.0117853	0.113112	4073
SMDT1	-0.728795	5.22681	6.95385	0.0118065	0.113112	15097
TIMP1	0.757344	7.51607	7.21736	0.0118229	0.113112	2649
PAIP2	0.598214	6.21238	6.94984	0.011829	0.113112	5075
WDR4	-0.952	4.81249	6.94814	0.0118386	0.113112	10387
IFI6	-0.772673	7.39429	7.26802	0.0118437	0.113112	5814
SARM1	-1.01635	4.29469	6.9469	0.0118456	0.113112	46
XRCC4	1.12937	4.29214	6.94376	0.0118633	0.113152	9488
ALYREF	-0.677168	6.29351	6.94692	0.0119349	0.113706	15212
VKORC1L1	0.959103	4.36187	6.9185	0.0120067	0.114261	16699
DTX2	-0.885713	6.15843	7.34902	0.0120625	0.11455	1912
KPNA3	0.870254	4.67091	6.90845	0.0120643	0.11455	2692
	2.15444	3.3128	6.95547	0.0120933	0.114696	18197
MAN2B1	-0.545736	6.50245	6.89788	0.0121252	0.114767	2953
IGKV2-30	1.40717	5.32471	7.5496	0.012131	0.114767	21771
PLD1	1.70471	3.53637	6.90961	0.012152	0.114767	1320
FYCO1	-0.909711	4.70744	6.89263	0.0121555	0.114767	11089
NOL4L	-0.558461	5.96609	6.87573	0.0122539	0.115566	16834
GPBP1	0.529385	6.4014	6.87008	0.0122869	0.115747	839
SPIDR	-0.699214	8.36619	6.94156	0.0123105	0.115833	11385
H2BC5	0.954276	4.85522	6.86384	0.0123235	0.115833	10161
ARMC7	1.0338	4.22546	6.85065	0.0124013	0.116433	5626
MFSD14B	0.666803	5.63577	6.8419	0.0124531	0.116725	9003
NECTIN2	1.01698	4.56657	6.83943	0.0124678	0.116725	6194
RPL41	-0.786037	10.2354	6.91958	0.012485	0.116725	19796
IDUA	-0.960199	4.4794	6.83606	0.0124879	0.116725	5886
TNFRSF14	-0.535468	7.61428	6.82294	0.0125664	0.117243	10104
CNPY4	-0.931775	4.36186	6.82213	0.0125712	0.117243	11933
RACK1	-0.564659	9.40373	6.81562	0.0126104	0.117478	17760
IGLV3-19	0.84771	4.96676	6.80871	0.0126521	0.117702	18154
RPS15	-0.555689	8.63981	6.80495	0.0126748	0.117702	4384
RPL30	-0.619597	9.53128	6.80468	0.0126765	0.117702	9945
PDS5A	0.643546	5.8634	6.80174	0.0126943	0.117738	5191
XPO1	0.67591	6.37362	6.82071	0.0127326	0.117962	1581
PPFIA1	0.75242	5.13292	6.7858	0.0127914	0.118377	6438
RPL29	-0.663179	8.58302	6.79722	0.0128145	0.118395	10647
COPG1	0.677971	5.54272	6.78011	0.0128262	0.118395	14805
CRYBG1	0.645255	6.06251	6.77859	0.0128356	0.118395	4030
LMNA	1.18459	4.43	6.77104	0.012882	0.118661	10478
ARMCX3	1.26816	4.10881	6.76783	0.0129018	0.118661	2668
HLA-DPA1	-0.658046	7.38253	6.83368	0.0129068	0.118661	20184
SRPRA	0.686511	5.46859	6.76071	0.0129458	0.118816	15037
HMGB2	0.804388	8.41786	7.1131	0.0129582	0.118816	11188
AHSA1	0.98484	5.42331	7.04966	0.0129661	0.118816	2344
ZNF75A	-0.597756	5.85886	6.74953	0.0130153	0.119137	10631
PARP4	0.617005	6.23762	6.74552	0.0130403	0.119236	2688
SEC23IP	0.946661	4.43921	6.73999	0.0130749	0.119422	3424
ANXA7	0.700478	5.17741	6.73391	0.013113	0.11964	7599
HSD17B4	0.909047	4.92829	6.73067	0.0131334	0.119696	6764
PPP6R1	-0.541248	7.49124	6.72708	0.013156	0.119772	3021
HMGCR	0.987186	4.35647	6.72083	0.0131954	0.120001	4134
CBFA2T3	-0.651399	5.86293	6.71403	0.0132385	0.120263	6165
TES	0.669103	5.48131	6.7115	0.0132546	0.120279	7003
APAF1	0.748405	5.18988	6.70795	0.0132771	0.120304	5091
XBP1	0.546472	6.88651	6.70531	0.013294	0.120304	2219
UTP3	-0.66615	5.47064	6.70162	0.0133175	0.120304	6560
WSB1	0.623859	7.57083	6.70015	0.0133399	0.120304	3612
TCP1	0.85124	5.67891	6.92458	0.0133459	0.120304	5035
YME1L1	0.572398	6.04787	6.69557	0.0133562	0.120304	7293
MPP7	0.788249	5.17535	6.69332	0.0133706	0.120304	9238
POR	0.719777	5.63922	6.69313	0.0133719	0.120304	5937
D2HGDH	-0.715689	5.57115	6.68845	0.0134019	0.120445	14670
NAMPT	0.699743	9.67869	6.68829	0.013426	0.120533	3192
MTHFR	-0.67836	5.27309	6.6726	0.0135043	0.121106	14037
CEBPB	0.585873	6.89598	6.6665	0.0135438	0.121331	13152
CEACAM21	-0.576861	6.38786	6.66178	0.0135746	0.121441	169
SFSWAP	-0.577804	6.18012	6.66017	0.013585	0.121441	834
ELL2	0.743457	5.54932	6.65506	0.0136185	0.121611	4852
AHR	1.49121	3.84307	6.66638	0.0136447	0.121716	3313
ATP11A	0.614449	6.92424	6.64461	0.013687	0.12189	1046
NFE2L2	0.665764	5.95689	6.64366	0.0136933	0.12189	4513
TNFRSF10C	-0.680516	8.02456	6.75246	0.0137191	0.121901	13423
RAB8B	0.59682	6.09808	6.63907	0.0137234	0.121901	11700
BLNK	-0.644825	5.69472	6.63585	0.0137447	0.121961	2035
IL10	1.163	4.77147	6.90642	0.013782	0.122163	7269
PELP1	-0.646238	6.35987	6.63019	0.0137966	0.122163	8080
RPS24	-0.561086	9.48154	6.62153	0.0138397	0.122415	7609
AP5M1	1.07249	4.23969	6.60888	0.0139242	0.122992	716
FAM118A	-1.16412	5.32084	7.14236	0.0139341	0.122992	2286
TREX1	-0.84914	4.8567	6.60438	0.0139543	0.123041	18358
BTF3	-0.532955	8.34402	6.60048	0.0139805	0.123143	8700
CACTIN	-0.783573	5.12474	6.59545	0.0140144	0.123181	3065
TMEM219	-0.585698	5.74094	6.59274	0.0140327	0.123181	9230
FAR2	0.895015	4.89053	6.58957	0.0140541	0.123181	899
CLEC4A	-0.900509	4.77818	6.58782	0.0140659	0.123181	3936
	-0.523721	6.73813	6.58718	0.0140703	0.123181	25125
SEC24A	0.94057	4.53038	6.5868	0.0140729	0.123181	4197
B2M	-0.801869	13.298	6.57633	0.014144	0.123676	11851
GALNT6	-0.962646	4.61137	6.57202	0.0141734	0.123804	7817
PLXNC1	0.557114	7.39268	6.55335	0.0143015	0.124731	7166
TEX22	-1.03463	4.17917	6.55223	0.0143092	0.124731	19276
DYSF	0.626242	8.77967	6.54119	0.0143856	0.125266	7085
CAB39	0.550833	6.91089	6.53179	0.014451	0.125564	7145
CPQ	0.630723	6.18227	6.53033	0.0144611	0.125564	2893
CD74	-0.608432	9.78067	6.5297	0.0144655	0.125564	395
MRPL18	0.883405	4.67713	6.52769	0.0144795	0.125564	3991
RPS12	-0.594592	10.1329	6.51514	0.0145675	0.126197	4035
RRBP1	0.751651	5.22393	6.51238	0.0145869	0.126235	5706
ENGASE	-0.801888	5.49762	6.55627	0.0146255	0.126438	11994
PCSK7	-0.537544	7.27851	6.50111	0.0146665	0.126525	10455
PLB1	0.872674	4.8952	6.49668	0.0146979	0.126525	11078
CAST	0.593288	6.41227	6.49387	0.0147179	0.126525	9577
ARL8A	0.585222	5.82871	6.49376	0.0147187	0.126525	8446
AGAP6	-1.07175	4.15977	6.50737	0.0147263	0.126525	17586
TMEM222	-0.631994	5.55112	6.48963	0.014748	0.126525	15872
RPL11	-0.620821	10.5934	6.4888	0.014754	0.126525	8234
IGLV3-1	1.0605	5.32752	6.87778	0.0147559	0.126525	18164
NIBAN3	-0.629745	6.64382	6.48595	0.0147743	0.126553	12030
RASSF1	-0.508814	6.96393	6.48306	0.0147949	0.126601	1029
HAPLN3	-0.717345	6.14332	6.5919	0.0148202	0.126688	7945
PPP1R12A	0.529293	6.70527	6.47574	0.0148474	0.126791	786
CDK19	0.733933	4.88791	6.47109	0.0148808	0.126948	9797
MRPL11	1.02705	4.36009	6.46678	0.0149119	0.127084	13605
KMT2A	-0.558859	6.54135	6.46365	0.0149344	0.127147	4764
TPST1	1.43916	4.44986	6.82103	0.0150426	0.127939	12615
RAD23B	0.555969	6.3494	6.44174	0.0150935	0.128242	4873
LAP3	0.629276	6.34057	6.42403	0.0152235	0.129186	22
HLA-C	-0.832222	10.3695	6.6011	0.0152476	0.129186	17719
RPL7A	-0.601606	9.57184	6.42033	0.0152508	0.129186	9029
RFX5	-0.67019	5.46973	6.40836	0.0153395	0.129786	8350
ARL1	1.1889	3.96483	6.40522	0.0153628	0.129786	5085
CCT5	0.57763	6.1258	6.4035	0.0153757	0.129786	9285
CUTA	0.707658	5.2387	6.40008	0.0154012	0.129786	4062
B3GNT2	1.14896	4.1379	6.39901	0.0154092	0.129786	12708
PTMA	-0.672526	10.3926	6.39832	0.0154143	0.129786	16054
PSMG4	-0.81102	4.89493	6.39507	0.0154386	0.129861	14653
SLC20A1	-0.537027	6.38929	6.38842	0.0154884	0.130149	8490
SLC39A7	0.760746	5.14214	6.3807	0.0155466	0.130418	4057
CCNL2	-0.539926	6.5381	6.37876	0.0155612	0.130418	18755
RPS4X	-0.572633	9.50294	6.37685	0.0155756	0.130418	17085
ZNF511	-0.764046	4.9367	6.37594	0.0155825	0.130418	17229
LONRF1	0.846819	4.74845	6.37262	0.0156076	0.130498	9715
SH3BP5	0.624462	6.21864	6.36981	0.0156289	0.130524	6400
RHOF	-0.549518	6.79633	6.36493	0.015666	0.130524	7837
CRISPLD2	0.699945	5.73349	6.36332	0.0156782	0.130524	2772
MORF4L1	0.570406	6.37438	6.36246	0.0156848	0.130524	15690
CENATAC	-0.713035	5.20633	6.36158	0.0156914	0.130524	15794
RXRB	-0.581935	6.16543	6.35849	0.015715	0.130524	17609
SBK1	-1.10571	4.36847	6.35791	0.0157195	0.130524	16249
UAP1	1.35016	3.87107	6.3683	0.0157479	0.130594	4662
CDK10	-0.626354	5.45656	6.35275	0.0157589	0.130594	15593
QKI	0.580115	6.04032	6.34937	0.0157847	0.130679	4064
NDUFB7	-0.582774	6.1202	6.34069	0.0158514	0.131102	2111
STIP1	0.764085	6.12751	6.4819	0.0158901	0.131292	12289
IDH1	0.849185	4.5678	6.32426	0.0159784	0.131691	7629
NFIL3	0.956076	4.86607	6.35231	0.015984	0.131691	11446
UHRF1BP1L	0.846744	4.83796	6.31946	0.0160157	0.131691	3909
COMT	-0.683253	7.58931	6.46912	0.0160314	0.131691	1996
IBTK	1.06372	4.30495	6.31741	0.0160317	0.131691	102
BLCAP	-0.577086	5.69478	6.31734	0.0160323	0.131691	11839
MMADHC	0.599647	5.62299	6.31518	0.0160491	0.1317	12255
NEU3	-0.957173	4.30579	6.30777	0.016107	0.132046	10635
HSPA1A	1.31916	5.69027	7.31466	0.0161738	0.132465	17666
RAB1A	0.624938	6.42499	6.29522	0.0162064	0.132602	7558
TRPS1	1.06463	4.79641	6.41311	0.0162799	0.132995	2918
FOXN2	0.768999	5.07838	6.28214	0.0163092	0.132995	12811
RPS2	-0.559601	9.60716	6.28195	0.0163107	0.132995	8011
TSPOAP1-AS1	-0.525235	7.47689	6.278	0.016342	0.132995	25307
DGKA	-0.561394	6.87704	6.27476	0.0163678	0.132995	924
CRK	0.760885	5.54097	6.31268	0.0163704	0.132995	11975
DUSP3	0.680895	5.4794	6.27323	0.01638	0.132995	3598
ECPAS	0.680068	5.39495	6.27311	0.016381	0.132995	7300
HLA-E	-0.645911	11.1017	6.26273	0.016464	0.13354	17745
MCM3	1.09235	4.36984	6.24748	0.0165868	0.13438	3994
SIRT3	-0.812386	5.21629	6.24542	0.0166035	0.13438	8162
	0.765536	6.12273	6.444	0.0166156	0.13438	9799
TARS1	0.908175	4.51779	6.23519	0.0166864	0.134787	4171
CD3G	-0.718373	5.75612	6.26667	0.016698	0.134787	10457
SORL1	0.534334	8.18822	6.22941	0.0167335	0.134944	7464
DDA1	-0.554622	5.72532	6.22558	0.0167648	0.135067	6217
HNRNPH2	0.732901	5.32287	6.22314	0.0167848	0.135098	5848
SLX4IP	1.12933	4.19195	6.21051	0.0168886	0.135803	9158
IGLV1-40	1.01498	4.79156	6.28956	0.0169156	0.135825	18144
SIGMAR1	-0.978633	4.33372	6.20626	0.0169236	0.135825	8996
CLASP2	0.655737	5.27735	6.18524	0.0170982	0.137096	10990
PKIG	-0.997112	4.68002	6.23522	0.0172384	0.137992	12349
ZNF362	-0.849881	4.61681	6.168	0.0172428	0.137992	10369
CXCL16	0.889074	5.2742	6.28446	0.0173819	0.138972	10600
	-0.537192	7.38137	6.14432	0.0174436	0.139247	23978
CCSER1	1.08112	4.39258	6.14273	0.0174572	0.139247	15353
RPS25	-0.546978	9.30374	6.1408	0.0174737	0.139247	4772
RETN	1.90492	5.84675	7.61227	0.0174825	0.139247	2995
MBTPS1	-0.588306	5.81142	6.13706	0.0175057	0.1393	8001
TOMM7	-0.539424	6.92561	6.126	0.0176007	0.139923	16690
TDP2	0.754575	5.36467	6.11852	0.0176653	0.140242	3950
ARL8B	0.655741	5.43706	6.11663	0.0176816	0.140242	6801
NCL	-0.827843	12.0603	6.11557	0.0176909	0.140242	4347
FCAR	1.30342	5.37429	6.91819	0.0177988	0.140685	15849
CHCHD3	-0.522423	8.01562	6.1023	0.0178062	0.140685	3314
HNRNPK	0.479638	7.50552	6.10044	0.0178225	0.140685	11466
C12orf76	-0.866425	4.43385	6.09838	0.0178405	0.140685	13589
SLC37A3	0.729419	5.22792	6.09761	0.0178471	0.140685	10094
ACOX1	0.615283	5.6378	6.0976	0.0178473	0.140685	10552
OXLD1	-0.921825	4.74711	6.10809	0.01787	0.140732	17610
MTMR11	-1.26005	3.86549	6.10565	0.0178913	0.140733	353
MFSD14A	0.73286	4.97977	6.08997	0.0179141	0.140733	9986
NPIPB2	-1.48735	3.66631	6.10233	0.0179203	0.140733	20782
TOM1L2	-0.564525	6.04	6.0862	0.0179473	0.140813	13806
ALOX5	0.530612	8.7595	6.07009	0.0180896	0.141772	320
TMSB4X	-0.695927	12.0106	6.06797	0.0181084	0.141772	17969
SMARCA4	-0.529631	6.74412	6.06666	0.0181201	0.141772	5915
CHMP2B	0.97467	4.28214	6.06257	0.0181565	0.141807	1618
PIEZO1	-0.579851	6.32336	6.05613	0.0182139	0.141807	2797
TRAPPC2L	-0.838854	4.68199	6.0557	0.0182178	0.141807	12035
RAB6A	0.591938	5.73865	6.05512	0.018223	0.141807	13794
MPO	2.34764	4.18407	6.82821	0.0182424	0.141807	93
ATL3	0.86573	4.74504	6.06472	0.0182527	0.141807	15450
C2CD2	-1.00635	4.09718	6.05081	0.0182615	0.141807	10077
CALCOCO2	0.561017	6.14873	6.04665	0.0182989	0.141807	7236
SLC16A3	0.549182	7.72145	6.04572	0.0183072	0.141807	8095
FCHO1	-0.571514	5.67971	6.04547	0.0183095	0.141807	6240
TMEM134	-0.969575	4.35285	6.0454	0.0183102	0.141807	13251
	0.90509	6.50268	6.55782	0.0183802	0.142218	12825
SNAPC4	-0.923462	6.5686	6.66085	0.0184111	0.142326	11600
UBAC2	-0.533355	6.55338	6.02509	0.0184937	0.142833	6940
	-0.466594	7.83822	6.02315	0.0185114	0.142838	13249
MAP1LC3B	0.545564	6.13051	6.02014	0.0185388	0.142918	8000
MEGF9	0.543685	7.2596	6.01196	0.0186134	0.143337	3347
ZNF691	-1.05061	4.1948	6.01046	0.0186271	0.143337	11146
UBA6	0.839958	4.73504	6.00489	0.0186783	0.143599	503
PRDX1	0.619874	5.9804	6.00068	0.018717	0.143765	4701
DMAC2	0.963359	4.62234	5.99295	0.0188265	0.144474	3072
VTI1A	0.616491	5.55639	5.98369	0.0188741	0.144707	9375
RAB3GAP2	0.665212	5.23011	5.97316	0.0189722	0.145206	4840
PSMD6	0.803586	4.9523	5.97299	0.0189737	0.145206	11027
TMEM229B	-0.770705	5.36722	5.96874	0.0190266	0.145478	17122
TOP2A	1.02916	4.29269	5.95528	0.0191399	0.146212	6456
SCAPER	0.614796	5.94198	5.95217	0.0191693	0.146303	7918
TMED8	0.595491	5.63962	5.94732	0.0192151	0.14652	2342
BTG1-DT	-0.837485	5.13062	5.94703	0.0192335	0.146527	21972
RPL13	-0.586324	10.4096	5.94208	0.0192649	0.146556	12040
VPS52	-0.712926	5.09532	5.94131	0.0192722	0.146556	18813
DIP2B	0.575073	6.12775	5.93577	0.0193249	0.146824	960
IRAG2	-0.534762	5.9433	5.92739	0.0194049	0.147298	4790
PDLIM1	0.811816	4.74206	5.92526	0.0194253	0.14732	3404
ZRSR2	-0.590034	5.59615	5.92311	0.0194459	0.147343	12480
IQCG	-0.794396	4.80249	5.91699	0.0195047	0.147616	4281
ITGB7	-0.579481	6.15024	5.91485	0.0195253	0.147616	7816
MRPS18B	-0.768155	4.97485	5.91389	0.0195346	0.147616	17734
MALSU1	1.00212	4.30766	5.90198	0.0196497	0.148353	9992
ZFYVE16	0.843483	4.59084	5.89411	0.0197262	0.148618	558
IFIT1	-1.15909	4.98982	6.12791	0.019728	0.148618	15682
DCAF16	-0.949576	4.44585	5.89291	0.019738	0.148618	10902
YWHAB	0.495385	8.1377	5.87631	0.0199004	0.149584	11906
DARS1	0.705827	5.04901	5.87617	0.0199018	0.149584	4484
TLR10	-0.772404	4.65253	5.86531	0.020009	0.150035	13531
CD79A	-0.573485	8.17773	5.86526	0.0200095	0.150035	3078
PAFAH1B1	0.546958	6.21344	5.86466	0.0200154	0.150035	170
FAM13B	0.632498	5.4036	5.85941	0.0200674	0.150257	488
IFI16	0.499789	7.72188	5.85807	0.0200807	0.150257	10997
MPZ	0.97388	4.30041	5.85156	0.0201455	0.150387	10235
MTF1	0.693623	5.85088	5.90532	0.020151	0.150387	16354
VAMP3	0.623982	6.05842	5.85092	0.0201519	0.150387	657
FKBP15	-0.562765	7.08006	5.84429	0.0202181	0.150748	4874
GPD2	0.763633	4.67885	5.83923	0.0202687	0.150905	4361
SEC23B	0.785261	4.75506	5.8386	0.020275	0.150905	2491
CISH	-0.807545	4.92495	5.83636	0.0202976	0.150939	4305
YOD1	0.959999	4.56748	5.82846	0.0203771	0.151396	14632
IGHD	-1.17367	6.79424	6.83541	0.0204408	0.151735	18185
CLASRP	-0.572029	8.39888	5.81091	0.0205549	0.152448	2972
SLC36A4	1.12847	4.20857	5.80786	0.0205861	0.152458	14643
PCED1B	-0.539069	7.07784	5.80623	0.0206027	0.152458	14485
DEFA4	2.77182	5.49058	7.18882	0.0206327	0.152458	11389
PIN1	-0.570818	6.56607	5.80189	0.020647	0.152458	5890
NLRC5	-0.591842	9.08318	5.80189	0.020647	0.152458	7990
MIR762HG	-1.06657	4.04575	5.79461	0.0207217	0.152875	24463
UBE2E3	1.08349	4.01563	5.79081	0.0207607	0.152952	12646
JPT1	0.540247	6.32865	5.7895	0.0207742	0.152952	16436
ITGA2B	0.803289	5.05841	5.78802	0.0207895	0.152952	112
	-1.2717	4.09944	5.80008	0.0208049	0.152952	26061
RPL27A	-0.540738	9.79555	5.7839	0.020832	0.153017	11794
ATG16L1	-0.699838	5.1154	5.77759	0.0208973	0.1533	1679
MAT2B	0.579806	6.05584	5.77665	0.020907	0.1533	548
PDS5B	0.77518	4.85249	5.77049	0.0209711	0.153635	1602
ADAMTS10	-1.1104	3.99155	5.76182	0.0210615	0.154045	8187
ZNF444	-0.779696	5.05971	5.76161	0.0210636	0.154045	12093
MIDEAS	-0.586567	6.21117	5.75369	0.0211467	0.154509	9889
LLGL1	-0.989295	4.32328	5.75199	0.0211645	0.154509	6478
SDAD1	1.02728	4.26555	5.75031	0.0211822	0.154509	17164
RPL27	-0.602926	10.5173	5.74714	0.0212155	0.154539	6419
ANKRD28	0.76051	4.94665	5.74642	0.0212231	0.154539	18098
EIF3I	-0.683393	8.83315	5.85229	0.0213793	0.155499	1632
PGPEP1	-0.566136	5.6513	5.72715	0.0214273	0.155499	6248
ASCC2	-1.16944	8.21353	6.71699	0.0214414	0.155499	2263
SAMD4A	-1.06648	4.20448	5.72286	0.0214731	0.155499	402
RABL6	-0.501763	6.46361	5.72261	0.0214757	0.155499	16675
EIF4E	0.937056	4.41019	5.72239	0.0214781	0.155499	9337
NPL	0.566305	6.81047	5.72178	0.0214846	0.155499	7121
PSMD12	0.798126	4.70191	5.71683	0.0215375	0.155748	16829
IL12RB1	-0.577943	5.61553	5.71179	0.0215916	0.155879	2071
CCDC130	-0.578607	5.78779	5.71169	0.0215926	0.155879	3003
ZAP70	-0.50149	7.14771	5.70624	0.0216512	0.156167	4350
TMEM204	-0.853056	4.74365	5.70123	0.0217053	0.156423	6439
MPIG6B	2.17938	3.15087	5.72907	0.0218006	0.156975	17678
SNX10	0.570966	5.84452	5.68673	0.0218624	0.157006	1695
CEP97	1.00582	4.18838	5.6858	0.0218726	0.157006	14943
RPLP1	-0.566084	10.6994	5.68351	0.0218975	0.157006	7505
NCK1	0.94165	4.19541	5.68259	0.0219075	0.157006	10132
IGF1R	0.595489	5.6541	5.68112	0.0219236	0.157006	7927
PF4	0.885875	5.33652	5.80562	0.0219283	0.157006	11060
SMNDC1	0.894554	4.37664	5.67841	0.0219532	0.157006	4973
	-1.00159	4.20231	5.6766	0.021973	0.157006	23733
UBL7	0.876854	4.49608	5.67656	0.0219734	0.157006	7660
	1.08262	3.9879	5.68639	0.0219917	0.157006	23756
JADE2	-0.593263	6.22764	5.6731	0.0220114	0.157013	596
SSB	0.649648	5.56931	5.6636	0.0221157	0.157529	7622
TCF25	-0.490199	7.79887	5.66311	0.0221212	0.157529	8016
SIRT2	0.603097	5.44603	5.66032	0.0221519	0.157614	1058
PANK4	-0.768422	4.57719	5.65222	0.0222415	0.158118	10105
ZNF266	-0.77439	5.05165	5.64801	0.0222883	0.158194	13621
ZC3H3	0.649178	5.68261	5.64661	0.0223038	0.158194	348
RPF1	0.910564	4.73975	5.66009	0.0223087	0.158194	4660
ATF6	0.585067	5.80333	5.64396	0.0223333	0.158235	4777
IFNAR1	0.52946	6.22898	5.63762	0.022404	0.158602	8167
RASA2	0.608204	6.41409	5.63509	0.0224323	0.158669	9870
C14orf93	-0.762604	4.5856	5.63233	0.0224633	0.158754	2382
FYTTD1	0.770675	4.75668	5.62491	0.0225466	0.159148	5215
IQGAP2	0.558738	5.97901	5.62279	0.0225704	0.159148	8690
UBXN4	0.483318	6.54033	5.62121	0.0225883	0.159148	8498
CDKN1C	-1.36353	4.14822	5.725	0.0225979	0.159148	6147
TMCC3	0.92305	4.81169	5.67667	0.0226562	0.159148	778
	-0.953432	4.14485	5.61379	0.022672	0.159148	13527
LAS1L	-0.803388	5.97931	5.91759	0.0226829	0.159148	13
HEATR1	-0.893887	4.82181	5.61241	0.0226877	0.159148	4871
AIM2	0.771131	5.57253	5.71578	0.0226894	0.159148	10998
HSPA8	-1.55985	12.5931	6.43421	0.0227963	0.15965	3717
RABAC1	0.576351	5.53639	5.60261	0.022799	0.15965	3094
PARD6G-AS1	1.67328	3.30056	5.60472	0.0229028	0.160243	25618
PACS2	-0.628114	5.44848	5.5917	0.0229236	0.160255	14441
PRKAR1B-AS1	-0.890691	4.78653	5.59124	0.0229426	0.160255	21225
MED13	0.646901	5.43087	5.58342	0.0230187	0.160589	3534
GNA15	0.929277	4.45501	5.58255	0.0230287	0.160589	815
GFOD2	0.818635	4.77379	5.57865	0.0230736	0.160769	8030
WDR5	-0.723494	4.82705	5.57352	0.0231328	0.161048	16580
CD48	-0.498967	8.34064	5.56963	0.0231779	0.161228	4655
E2F3	0.918627	4.47095	5.56503	0.0232313	0.161466	4019
APC	0.916287	4.40021	5.56002	0.0232896	0.161737	6955
IGLV3-10	1.36276	4.05634	5.55737	0.0233205	0.161818	18160
SLCO3A1	0.553302	6.67248	5.55156	0.0233884	0.162156	13940
FEM1C	0.978915	4.20073	5.54856	0.0234236	0.162266	8705
RPS27A	-0.630945	9.64903	5.5442	0.0234747	0.162453	8459
UBL4A	-0.737926	4.92858	5.54297	0.0234892	0.162453	2636
CWC27	0.761896	4.95262	5.5391	0.0235347	0.162633	9563
ASMTL	-0.707564	5.5868	5.54867	0.023627	0.163137	12438
ARHGDIA	0.485324	6.75013	5.52726	0.0236747	0.163238	8093
NDST1	0.752186	4.86571	5.52678	0.0236805	0.163238	1122
FAM160B1	0.819895	4.68719	5.51308	0.0238435	0.164153	9377
ACER3	0.709558	5.37801	5.51191	0.0238576	0.164153	1414
BRWD3	0.758788	4.82098	5.51072	0.0238718	0.164153	11508
	0.768104	6.38	5.82941	0.023933	0.164348	19159
RPL8	-0.541903	10.4355	5.50509	0.0239393	0.164348	10518
CRTAP	-0.742327	4.75987	5.50323	0.0239616	0.164367	12692
FUBP1	0.613552	5.31616	5.49784	0.0240264	0.164677	10723
SCIMP	-0.544273	5.94656	5.49605	0.024048	0.164691	10601
PTEN	0.472624	7.67034	5.48962	0.0241258	0.164894	13073
TECPR2	-0.816758	7.98277	5.92762	0.0241347	0.164894	16685
MLLT10	-0.650642	5.46687	5.48691	0.0241586	0.164894	1427
ATXN2	-0.556257	5.70764	5.4809	0.0242316	0.164894	17814
B4GALT4	0.823204	4.50893	5.48042	0.0242373	0.164894	5160
IGHV2-5	1.5908	3.53174	5.48974	0.0242552	0.164894	18194
NUP43	-0.694749	5.21911	5.4789	0.0242559	0.164894	5010
GZMM	-0.655581	5.21131	5.47773	0.0242702	0.164894	16926
KAT6A	0.502436	7.01357	5.47771	0.0242704	0.164894	1589
COPB2	0.646537	5.80442	5.4775	0.0242739	0.164894	15383
CDC42EP3	0.588145	6.16955	5.46666	0.0244055	0.165654	10884
WDR81	-0.614796	5.88998	5.4595	0.0244933	0.166116	12103
EIF2S1	0.782403	5.00202	5.44112	0.0247206	0.167332	6782
GART	0.708973	4.73837	5.44086	0.0247238	0.167332	10253
RILPL2	0.500642	7.53796	5.44018	0.0247324	0.167332	9303
PURA	-0.799389	4.86132	5.43581	0.0247867	0.167462	15546
PRKAB1	-0.600542	5.68776	5.43543	0.0247915	0.167462	3932
RPL5	-0.541693	9.5866	5.42482	0.024924	0.168222	5244
MAN2C1	-0.614235	5.59931	5.41866	0.0250015	0.168609	7923
COPS2	0.705929	4.72474	5.41668	0.0250263	0.168642	11730
CIC	-0.542178	6.04735	5.40056	0.0252304	0.16988	1467
TMUB2	-0.617158	6.59156	5.44588	0.0253186	0.170338	12324
GPSM3	-0.481275	8.11344	5.39142	0.0253467	0.170357	18354
STK3	0.926945	4.65327	5.39126	0.025363	0.170357	2906
KCNJ15	0.593403	7.92445	5.43401	0.0253999	0.170357	10068
SLC25A3	-0.481178	6.79488	5.38706	0.0254025	0.170357	1310
OPA1	0.8424	4.57348	5.37035	0.0256173	0.17166	17347
ZFAND3	0.481668	7.42517	5.36652	0.0256669	0.171856	9963
TRIM25	0.516414	8.23432	5.36357	0.025705	0.171916	5116
TPCN1	-0.840466	4.57548	5.36209	0.0257242	0.171916	15927
SLC7A5	0.857274	4.82083	5.37574	0.0257424	0.171916	2785
PRKDC	0.610127	5.47637	5.35924	0.0257612	0.171916	22854
CNIH4	0.654175	5.89404	5.40454	0.0257782	0.171916	8426
	0.805593	4.78826	5.35506	0.0258156	0.172029	26555
ACSF2	-1.00581	4.07744	5.3473	0.025917	0.172568	11956
UTP25	-0.972191	4.16516	5.33806	0.0260381	0.173199	4726
CPSF2	0.843889	4.36852	5.3363	0.0260612	0.173199	11659
DENND11	-0.797596	4.88009	5.33535	0.0260737	0.173199	23711
VPS8	0.580723	5.67879	5.33022	0.0261413	0.173399	9993
ERGIC3	-0.506492	7.14872	5.32883	0.0261597	0.173399	5748
NCOA1	0.466463	6.95234	5.32704	0.0261834	0.173399	1637
IGLV4-69	2.44353	4.89721	6.4704	0.0261937	0.173399	18129
MFSD1	0.672121	5.55754	5.32526	0.0262069	0.173399	4839
ARFGEF1	0.53639	5.77156	5.31883	0.0262922	0.173525	986
TMBIM6	0.476035	7.79678	5.31825	0.0262999	0.173525	7822
MTHFSD	-0.869761	4.41163	5.31703	0.0263161	0.173525	2781
BTBD9	0.632591	5.66043	5.31413	0.0263547	0.173525	15259
SLAMF1	-0.638009	5.29342	5.31301	0.0263696	0.173525	4654
XPC	-0.693786	5.10168	5.31241	0.0263776	0.173525	9758
ANAPC15	-0.62129	6.62147	5.38461	0.0263813	0.173525	3748
ZNF319	-0.758832	4.91984	5.30988	0.0264114	0.173525	11725
MAST2	1.22237	4.11018	5.34601	0.0264118	0.173525	1683
KIDINS220	0.677559	5.23601	5.30494	0.0264774	0.17382	6844
PCMTD2	-0.703229	4.9747	5.29212	0.0266497	0.174814	17521
ADGRL1-AS1	-0.633561	5.55249	5.28639	0.026727	0.174974	25579
CTSB	0.601433	8.60164	5.3226	0.0267292	0.174974	11367
CD244	-0.908182	4.47719	5.28569	0.0267365	0.174974	5230
MLKL	0.730204	6.36643	5.54504	0.0267902	0.175067	12281
TMTC2	0.785649	4.81435	5.28157	0.0267923	0.175067	14398
PLEC	-0.494426	8.20768	5.2787	0.0268313	0.17511	14253
CD82	0.525864	6.15775	5.27801	0.0268406	0.17511	1647
SCAF4	-0.598529	5.58494	5.26708	0.0269896	0.175926	9926
ITGB1	0.662483	5.19237	5.26576	0.0270076	0.175926	9240
ATP5F1C	0.557976	5.89283	5.25867	0.0271047	0.176422	11581
OSTF1	0.526245	6.64688	5.25539	0.0271498	0.176579	6958
SMARCD2	0.599847	5.43343	5.25151	0.0272033	0.176676	3555
MBD3	-0.759717	4.94218	5.25125	0.0272068	0.176676	1162
RASGRP2	-0.49642	8.41606	5.24962	0.0272293	0.176685	1055
MFSD12	-0.610228	5.85293	5.24135	0.0273437	0.177217	10527
	-1.06886	3.9378	5.23927	0.0273726	0.177217	23745
NAIP	0.897463	4.7306	5.26733	0.0273744	0.177217	22260
GLMP	-0.846524	4.48844	5.23632	0.0274135	0.177333	17283
ZMIZ2	-0.558764	5.97422	5.23226	0.0274699	0.177561	5257
DTNBP1	0.612661	5.53472	5.22789	0.0275309	0.177798	624
SETD2	0.553568	6.09645	5.22632	0.0275528	0.177798	14766
EPG5	0.603358	5.4088	5.22509	0.0275701	0.177798	9464
TMF1	0.714752	4.93428	5.22197	0.0276137	0.1778	8575
NCBP3	0.898275	4.40182	5.22081	0.02763	0.1778	1262
CLSTN1	-0.611327	5.59949	5.21893	0.0276563	0.1778	13010
CHD1	0.657527	5.46525	5.21716	0.0276811	0.1778	9652
FGF13	1.36785	3.94717	5.21622	0.0276944	0.1778	6142
MGST2	1.03298	4.10821	5.21601	0.0276973	0.1778	1677
AKAP1	-0.809169	4.51979	5.20811	0.0278086	0.178378	5114
IPMK	0.751247	4.77744	5.20222	0.0278919	0.178776	9328
KLF6	0.478269	8.28377	5.19637	0.0279749	0.179172	997
VCAN	1.05602	6.73451	5.97923	0.0280115	0.17927	552
BABAM2	0.566405	5.94991	5.18447	0.0281445	0.179894	10122
LINC-PINT	0.59614	5.66138	5.18376	0.0281546	0.179894	20233
MAGT1	0.578363	5.79001	5.18246	0.0281733	0.179894	2633
RPL22	-0.478245	8.82959	5.1796	0.0282143	0.179913	4544
TMEM39A	0.960931	4.25551	5.17927	0.0282191	0.179913	13880
FLAD1	-0.726834	4.74996	5.17562	0.0282715	0.180062	10462
ABHD5	0.953823	5.44426	5.51635	0.0282854	0.180062	286
SRP54	0.638176	5.25259	5.16903	0.0283663	0.180441	2394
KAT6B	-0.627819	5.45188	5.1645	0.0284317	0.180569	9965
BCL10	0.944833	4.20489	5.16324	0.0284499	0.180569	8253
GNPDA1	1.08338	4.07765	5.16317	0.0284509	0.180569	4184
NXF1	-0.508589	7.42468	5.15661	0.028546	0.180922	10644
UBE2H	0.788081	6.22222	5.47812	0.0285872	0.180922	15890
SNRNP200	-0.595189	6.84395	5.21219	0.0285918	0.180922	8471
HERC4	0.532675	6.20933	5.1527	0.0286028	0.180922	9073
FAM117B	-0.633401	6.09582	5.21061	0.0286143	0.180922	7634
SMARCB1	-0.655102	6.88571	5.31303	0.0286631	0.181062	2141
TPM3	0.460596	8.18498	5.1464	0.0286947	0.181062	8389
VAPA	0.548459	5.81472	5.14596	0.0287011	0.181062	2547
PCF11	-0.504276	6.32497	5.13443	0.0288701	0.181992	11548
IGF2R	0.447247	7.36151	5.13145	0.0289139	0.182132	16802
CASS4	-0.941804	4.33269	5.1247	0.0290136	0.182618	1755
TNFAIP8L1	-0.895125	4.54231	5.12453	0.0290346	0.182618	15603
DUS1L	-0.548143	6.7194	5.11899	0.029098	0.18288	12575
PCM1	0.538925	5.79547	5.11323	0.0291836	0.183281	1435
LYRM1	0.719108	5.02282	5.10858	0.0292529	0.183336	2716
SSRP1	0.728666	4.82495	5.10847	0.0292545	0.183336	9130
IRAK2	0.942788	4.24401	5.1069	0.0292779	0.183336	6796
TNFAIP2	-0.54829	8.0925	5.10753	0.0292872	0.183336	15562
PLK3	0.701316	4.71977	5.10425	0.0293176	0.183336	13485
ZC3H12A	0.697254	5.24817	5.10386	0.0293233	0.183336	11103
RAB32	0.894553	5.07679	5.25224	0.0293655	0.183429	4809
RPL23	-0.519767	9.19338	5.09938	0.0293905	0.183429	5665
HSPD1	0.664175	6.55572	5.23406	0.0294037	0.183429	8519
ANO10	0.984388	4.22768	5.09074	0.0295202	0.18401	10471
PDZD8	0.909151	4.56119	5.08886	0.0295637	0.18401	11589
KIF22	-0.747257	4.82728	5.08693	0.0295777	0.18401	1473
MAP2K6	0.714308	4.9307	5.08638	0.029586	0.18401	3610
LDHB	-0.567314	7.62645	5.11869	0.029615	0.18401	3931
GSN	0.525461	5.92569	5.08358	0.0296282	0.18401	9013
TENM1	1.06675	4.05071	5.08868	0.0296935	0.184279	236
COG1	-0.867243	4.41621	5.07599	0.0297433	0.184453	11847
RPL15	-0.487198	9.16511	5.05961	0.0299931	0.185864	13636
KIF27	1.31625	3.67576	5.0656	0.0300444	0.186045	11464
ITGA7	1.08194	4.73807	5.30348	0.0300785	0.186119	7039
ACTR10	0.648561	5.19172	5.05003	0.0301403	0.186304	6486
EIF3G	-0.478534	6.83137	5.04923	0.0301527	0.186304	6316
STOML2	-0.536736	6.81765	5.04345	0.0302418	0.186717	11507
USP15	0.494891	7.80426	5.03449	0.0303808	0.187161	7089
ZNF594-DT	-0.839165	4.75127	5.03475	0.0303994	0.187161	24971
YWHAZ	0.472927	8.08321	5.03085	0.0304374	0.187161	11417
SLFN13	-0.809134	4.54731	5.03066	0.0304403	0.187161	9756
CLTB	0.653081	5.38658	5.03049	0.0304429	0.187161	13765
CNN2	0.437431	7.57556	5.03021	0.0304473	0.187161	894
CD320	-0.803589	4.47505	5.02703	0.0304969	0.187329	12127
RPS14	-0.552833	10.5085	5.02147	0.0305838	0.187725	11327
MAPK11	1.07958	4.3387	5.05812	0.030658	0.188043	15607
NDUFB3	0.620879	5.48767	5.01389	0.0307026	0.188179	4855
WDR11	-0.623462	5.09732	5.00591	0.0308283	0.188732	4980
PDXK	0.483697	6.60812	5.00532	0.0308377	0.188732	10395
SPCS3	0.496573	6.6348	5.00249	0.0308824	0.188868	6073
PRDX6-AS1	1.03493	4.07602	5.00434	0.0309978	0.189436	17478
USP38	1.22108	3.75592	4.99331	0.0310279	0.189482	12672
POLE	-0.689347	5.0592	4.99062	0.0310708	0.189606	14050
BAZ1B	0.720547	5.31172	4.99549	0.0311865	0.189854	245
SUPT20H	0.592014	5.36375	4.98093	0.0312255	0.189854	2689
ZMYM2	0.573921	5.69709	4.98056	0.0312313	0.189854	5172
RPS8	-0.532111	10.0846	4.97856	0.0312634	0.189854	8259
RGS14	-0.497527	6.4689	4.97715	0.031286	0.189854	12466
IGF2BP3	1.11711	3.98131	4.97694	0.0312893	0.189854	7203
NCAM1	-1.1482	4.26535	5.04764	0.0312908	0.189854	9150
SRP14	-0.680587	9.91484	5.06003	0.0312922	0.189854	7906
TIMM29	-0.789852	4.51985	4.97354	0.0313439	0.190031	8195
ZNF513	-0.675135	5.9751	5.06339	0.0314107	0.190244	11076
XRCC5	0.496749	6.46347	4.96723	0.0314456	0.190244	1455
GTF2H2	1.20291	3.7761	4.96596	0.031466	0.190244	8698
SLC26A6	0.678213	4.9149	4.96573	0.0314697	0.190244	19195
DNAH8	1.42895	3.61088	4.96262	0.03152	0.190353	5549
ANO9	-0.731229	4.9336	4.96133	0.0315408	0.190353	15538
ZNF775	-0.479062	6.49597	4.95923	0.0315749	0.190353	16618
ABCA1	0.848851	4.65875	4.95902	0.0315783	0.190353	11445
PINK1	0.630214	6.18709	5.02835	0.0317899	0.191319	10225
CFD	-1.321	5.94852	5.8177	0.0317951	0.191319	16993
SEC61B	0.591719	5.74109	4.94354	0.0318302	0.191319	3351
KHDRBS1	0.566402	5.90094	4.94314	0.0318368	0.191319	5180
MZT2A	-0.62342	5.32743	4.94218	0.0318524	0.191319	13378
ISG15	-0.717727	6.27932	5.14089	0.0320038	0.192004	16079
SETD3	0.693883	4.72141	4.93231	0.0320143	0.192004	15178
RAB33B	0.988109	4.09292	4.93105	0.032035	0.192004	13107
TOPBP1	0.703664	4.74547	4.92734	0.0320961	0.192106	11070
NUDT3	-0.520861	5.65849	4.92619	0.0321151	0.192106	26709
	1.19756	3.90541	4.92519	0.0321317	0.192106	20557
IPO7	-0.521502	6.86365	4.92447	0.0321435	0.192106	17936
ZNF865	-0.530463	6.28185	4.91586	0.0322861	0.192789	24770
EXOSC4	1.33713	3.78167	4.92225	0.0323272	0.192789	14350
GNL3	0.704395	4.72907	4.91317	0.0323308	0.192789	11126
MRPS6	0.955518	4.20922	4.91057	0.0323741	0.192789	21839
OSBPL8	0.512501	6.14415	4.91	0.0323835	0.192789	1911
HPS3	0.765936	4.75726	4.90929	0.0323953	0.192789	11068
ANKRD23	-0.715369	4.87695	4.9014	0.032527	0.193436	10869
NBEAL1	-0.605916	5.24121	4.89904	0.0325667	0.193534	8525
CERK	-0.533339	6.02482	4.89601	0.0326174	0.193587	2302
CCDC85B	0.851202	4.47907	4.89576	0.0326216	0.193587	13799
ZNF555	-1.36814	3.91702	4.90712	0.03266	0.193678	15824
UBA7	-0.550965	6.19119	4.88996	0.0327191	0.193892	14874
HS3ST3B1	0.981639	4.09914	4.88329	0.0328317	0.194299	5622
DRG1	-0.52896	6.03424	4.88251	0.0328448	0.194299	15674
RNGTT	0.688938	4.97852	4.88179	0.0328571	0.194299	3966
	0.573535	5.38804	4.87466	0.032978	0.194876	5184
PDK3	0.72436	5.16496	4.8625	0.0331852	0.195963	1026
ARF1	0.444568	7.58766	4.85961	0.0332346	0.196117	8424
SPPL2A	0.603951	5.35772	4.84727	0.0334466	0.197055	7650
SCN3A	1.38691	3.63729	4.85425	0.0334754	0.197055	9597
FCHO2	1.01203	4.19757	4.84534	0.03348	0.197055	10016
EIF4H	-0.481907	7.81676	4.84492	0.0334873	0.197055	3335
RBM19	-0.652115	5.34271	4.82562	0.0338225	0.198888	5312
PEA15	-0.546084	6.41081	4.82066	0.0339092	0.199145	10762
SELENOO	-0.460106	6.42877	4.81982	0.0339239	0.199145	1225
ANKRD52	-0.489957	5.92204	4.81822	0.033952	0.199145	7823
IGKV1-16	1.21424	4.08519	4.81861	0.0339611	0.199145	21566
ATP6V0E2	-0.690138	4.97701	4.81461	0.0340153	0.199324	12892
IWS1	0.564267	5.63395	4.81139	0.0340718	0.199457	10882
CLTCL1	1.23977	3.73823	4.81915	0.0340855	0.199457	1109
TBC1D2	0.50349	5.74949	4.80824	0.0341273	0.199498	2028
RCC1	0.668624	5.0735	4.80752	0.03414	0.199498	14561
TMEM259	-0.438276	6.95221	4.80026	0.0342684	0.200026	14850
	-0.596125	5.33926	4.79964	0.0342794	0.200026	23599
DAPK1	-0.696146	4.74201	4.79837	0.0343018	0.200026	16701
NACA	-0.467088	8.56652	4.79044	0.0344426	0.20068	16640
CLASP1	0.56065	5.55161	4.78834	0.0344801	0.20068	1252
LAG3	0.729562	5.17129	4.78804	0.0344856	0.20068	1849
RREB1	-0.64005	5.24048	4.7811	0.0346094	0.201262	5559
POM121	-0.597499	5.18658	4.77973	0.0346341	0.201266	16562
DHRS13	0.791733	4.56894	4.77127	0.034786	0.202009	12044
C16orf74	-0.98755	6.65616	5.38527	0.0348321	0.202093	9676
ERGIC1	0.433071	7.68009	4.76779	0.0348486	0.202093	4208
MED13L	0.4973	6.18847	4.76151	0.0349622	0.202612	5318
SFXN5	0.648747	5.17118	4.75988	0.0349916	0.202628	8477
CYRIB	0.436891	8.32734	4.75869	0.0350132	0.202628	9604
SNX22	-0.719184	4.8862	4.75303	0.035116	0.203083	10086
TRAPPC12	-0.469927	6.19217	4.74915	0.0351866	0.203351	13068
PABPC1	-0.485069	9.75184	4.74763	0.0352143	0.203372	1128
SET	-0.579572	9.89144	4.73449	0.0354549	0.204621	4878
TCF3	-0.514715	5.79123	4.72812	0.0355723	0.205157	1159
ZNF862	-0.50236	5.76731	4.72113	0.0357014	0.205626	3303
CRLS1	0.962337	4.28892	4.72106	0.0357026	0.205626	1786
YIPF2	-0.790885	4.73797	4.70294	0.03604	0.207427	6296
PAICS	1.04612	4.10768	4.70095	0.0360772	0.207499	5953
PREP	-0.629757	4.96316	4.69826	0.0361275	0.207562	1655
CLIP1	0.514042	5.7154	4.69707	0.03615	0.207562	6311
TAB2	0.480616	6.03701	4.69589	0.0361721	0.207562	747
PLEK	0.521713	7.83757	4.69359	0.0362154	0.207562	4496
SLC52A2	0.923817	4.06278	4.69323	0.0362221	0.207562	15694
SNX4	0.956657	4.10103	4.69248	0.0362362	0.207562	4286
MRPL9	0.820169	4.49627	4.68815	0.0363178	0.207887	8360
SDHA	0.61033	5.14438	4.68519	0.0363738	0.208066	1232
RAB4A	-0.820526	4.52713	4.68015	0.036469	0.208469	12216
PAX5	-0.477274	6.16858	4.67875	0.0364957	0.208479	16495
NPRL2	-0.776067	4.44273	4.67981	0.0366294	0.20889	4271
ZBTB48	-0.480958	6.06416	4.67047	0.036653	0.20889	17822
SOS2	0.514112	6.26633	4.67016	0.0366589	0.20889	2321
LACTB	0.55563	5.66267	4.66973	0.036667	0.20889	2837
KIFC2	-0.746267	4.65862	4.66649	0.0367289	0.209101	12099
GALNT14	1.16695	3.8475	4.67194	0.036779	0.209245	10131
TAMALIN	-0.763689	4.84458	4.66178	0.036819	0.20933	10588
HIVEP1	0.589534	5.50093	4.65803	0.0368909	0.209539	2049
MGME1	-0.891844	4.27269	4.65618	0.0369264	0.209539	5718
DCTN5	-0.510087	6.72691	4.65597	0.0369305	0.209539	11884
DIAPH1	0.458073	6.38816	4.65409	0.0369666	0.209602	6430
CBX4	-0.626532	5.44478	4.64894	0.0370657	0.210023	8114
ZBTB4	-0.489723	6.05813	4.64485	0.0371447	0.210296	13560
LY86	-0.511685	5.87107	4.64385	0.0371641	0.210296	4101
MED16	0.640036	5.14298	4.63997	0.0372392	0.21058	13730
CD3E	-0.489778	6.65449	4.63782	0.037281	0.210674	17358
ZBTB45	-0.713258	4.90341	4.63216	0.0373909	0.211065	4905
PQBP1	-0.597288	5.52437	4.6288	0.0374564	0.211065	2625
SQOR	0.643101	5.1906	4.62853	0.0374617	0.211065	7492
IPO5	0.709173	4.94578	4.62753	0.0374812	0.211065	915
SUMF1	0.633413	5.17639	4.6273	0.0374857	0.211065	8529
ZNF783	-0.573492	5.18096	4.62653	0.0375008	0.211065	17846
AP3B1	0.646564	5.50039	4.62442	0.037542	0.211155	6636
TEX264	-0.507762	5.55093	4.62239	0.0375819	0.211238	11177
CRTC1	-0.561298	5.67139	4.60837	0.0378573	0.212644	3150
PPP3CB	0.636904	5.14063	4.60459	0.0379321	0.21289	3434
DEFA1	2.00175	3.29209	4.6198	0.0379519	0.21289	18054
MAML3	0.688916	5.1794	4.59242	0.0381738	0.213949	16718
CWF19L2	0.61276	5.47192	4.59153	0.0381915	0.213949	9485
LAPTM4A	0.537688	5.78751	4.588	0.0382618	0.2142	1048
NOP58	0.530727	5.8779	4.58243	0.0383733	0.214642	741
TNFSF14	-0.794301	5.32409	4.7235	0.0383918	0.214642	5673
GM2A	0.503461	5.5289	4.57801	0.0384619	0.21489	16706
SMAP1	0.778279	4.84661	4.5764	0.0384941	0.214928	4034
SEC16A	0.56544	5.32402	4.57441	0.0385343	0.215009	9047
HACD4	0.633326	5.73427	4.61448	0.0386259	0.215377	16383
RPS9	-0.534024	10.473	4.56769	0.0386697	0.215478	12830
LMAN1	0.857324	4.52533	4.56515	0.038721	0.215621	1273
GAS6	0.848417	4.51195	4.56198	0.0387852	0.215762	15074
SIMC1	-0.703232	4.79077	4.56137	0.0387976	0.215762	12654
TMEM218	-0.913561	4.04091	4.56475	0.0388863	0.216112	9255
RPLP0	-0.523514	10.4335	4.55045	0.0390197	0.216446	1823
CERT1	0.472684	6.21335	4.54932	0.0390428	0.216446	4135
GPR84	1.54737	4.72099	5.12253	0.0390502	0.216446	7806
ATG16L2	-0.452109	7.96824	4.54615	0.0391075	0.216446	12189
MINDY2	0.862244	4.95481	4.64569	0.0391104	0.216446	6054
JMJD6	0.623867	5.20912	4.5458	0.0391147	0.216446	1116
ZNF445	0.71521	4.57745	4.54522	0.0391266	0.216446	15563
C1QA	0.957263	5.83534	4.96821	0.0391883	0.216644	13393
CCAR2	-0.540081	5.58006	4.53989	0.0392359	0.216765	10237
DNAJB11	0.637247	6.05563	4.63707	0.0392861	0.21684	1883
AHNAK	-0.431229	8.43271	4.53537	0.0393287	0.21684	5582
MECP2	-0.548223	7.70933	4.56638	0.0393424	0.21684	12428
MYL4	-1.59144	8.47698	5.39259	0.0393708	0.21684	17171
UBXN2B	0.525515	6.05537	4.53203	0.0393974	0.21684	18557
CCDC90B	0.735657	4.66092	4.53062	0.0394266	0.21684	7445
RNASE6	0.790681	4.40475	4.53045	0.0394301	0.21684	12512
AZI2	0.717649	4.99106	4.525	0.0395428	0.217317	10974
TAF6	-0.765978	4.78896	4.51767	0.0396947	0.217882	3270
DNAJC7	0.483626	5.90564	4.51734	0.0397015	0.217882	12241
RCAN3	-0.61716	5.49689	4.51602	0.0397291	0.217882	4730
MIGA2	-0.594569	5.40894	4.51505	0.0397492	0.217882	9037
SUGP2	-0.453661	6.36812	4.50995	0.0398556	0.218254	890
CD99	-0.650982	8.31206	4.68175	0.0398691	0.218254	23
CPSF6	0.760127	4.74447	4.50205	0.0400209	0.218942	3902
PGM2	0.918363	4.28578	4.50022	0.0400592	0.219009	12490
SRRM1	-0.503608	6.0344	4.49642	0.0401392	0.219304	6702
FASLG	-1.12449	3.92226	4.49262	0.0402192	0.219598	4719
DEF6	-0.424922	7.52878	4.4888	0.0402999	0.219896	436
CXCR6	1.23541	3.90061	4.48637	0.0403512	0.220033	13151
RPL7	-0.490252	10.1492	4.48289	0.0404248	0.220292	8957
	0.913682	4.86312	4.61913	0.040464	0.220362	24714
GPAT3	0.793253	4.44692	4.47709	0.0405481	0.220677	7676
APOBEC3D	-0.63759	5.12341	4.47476	0.0405976	0.220804	21831
CHI3L1	1.42577	4.48584	4.80377	0.040645	0.220919	6667
APIP	0.912425	4.1953	4.46873	0.0407264	0.221092	9122
ARID4A	0.502484	6.15845	4.46858	0.0407295	0.221092	493
BCL6	0.556344	9.84188	4.4645	0.0408169	0.221423	4229
PPP1CC	-0.509496	7.10603	4.46253	0.0408591	0.221481	15823
FBXO34	0.801787	4.43342	4.46154	0.0408804	0.221481	14367
HIP1R	-0.557623	5.68566	4.45998	0.0409139	0.22152	6313
NDUFB4	0.632325	5.45653	4.44932	0.0411607	0.222713	932
ETHE1	0.826604	4.23025	4.44657	0.041203	0.222799	3179
UBASH3B	0.571354	5.66398	4.44179	0.0413068	0.223216	9681
	-0.881573	4.25158	4.44755	0.0413422	0.223264	14856
FLT1	1.11919	5.167	4.80917	0.0414528	0.223717	2693
KTN1	0.47324	5.83516	4.43215	0.0415166	0.223918	5825
FBXL5	0.460977	7.55839	4.43037	0.0415554	0.223983	4818
OSBPL9	0.565129	5.42381	4.42471	0.0416793	0.224366	4751
ATP13A3	0.708939	4.81033	4.42301	0.0417166	0.224366	6742
PTPRJ	0.406676	6.94105	4.4223	0.0417323	0.224366	9132
CDK5RAP1	-0.681544	4.68292	4.42225	0.0417333	0.224366	2512
TMC6	-0.409777	7.68417	4.41961	0.0417912	0.224534	8094
EXOG	-0.747811	4.436	4.41617	0.041867	0.224798	10007
NRIP1	0.965636	4.03281	4.42088	0.0419246	0.22491	14612
OAT	0.982881	3.94576	4.4128	0.0419414	0.22491	916
DNASE2	0.715335	4.68045	4.40567	0.042099	0.225596	3135
GNA12	0.728438	4.61501	4.40255	0.0421683	0.225596	8817
RPL14	-0.517163	9.55469	4.40172	0.0421867	0.225596	16367
SVIL	0.488901	5.8945	4.40054	0.0422129	0.225596	16863
LRPAP1	0.450639	6.72573	4.39981	0.0422293	0.225596	11132
ZBTB20	0.559917	6.47016	4.42036	0.0422305	0.225596	14791
PRKAR1A	0.514701	6.54072	4.39698	0.0422922	0.225782	3603
COX4I1	-0.441277	8.19797	4.39286	0.042384	0.226129	6376
NSFL1C	0.48408	6.222	4.38911	0.0424678	0.226432	1793
TMEM131	0.531417	5.63634	4.38789	0.0424953	0.226435	1316
SESN1	0.98794	4.17702	4.38658	0.0425246	0.226448	1498
BZW1	0.63187	5.46221	4.38067	0.0426571	0.227009	1559
GAPDH	0.43074	9.08271	4.37782	0.0427214	0.227207	3905
MTMR6	0.693604	4.73888	4.37172	0.0428589	0.227652	7794
	-0.863487	4.23815	4.37119	0.0428709	0.227652	21794
KLC1	-0.49275	6.08286	4.37051	0.0428863	0.227652	5765
PSMC3	0.675247	5.18913	4.36695	0.0429669	0.227873	11655
USE1	-0.726742	4.58092	4.36628	0.0429822	0.227873	712
PTGES3	0.475809	7.07403	4.36087	0.0431051	0.228173	3826
NUMB	0.44106	7.28572	4.36027	0.0431186	0.228173	6776
TAMM41	-0.74802	4.48477	4.35844	0.0431604	0.228173	8541
KIFC3	0.961553	3.9545	4.35789	0.0431729	0.228173	7992
ELAC2	-0.805966	4.77031	4.38996	0.0431745	0.228173	157
RNF44	-0.517255	5.47888	4.35472	0.0432451	0.228403	8759
H2AC6	0.46549	7.56658	4.34591	0.0434467	0.229323	14619
ATP5F1D	-0.559536	6.03481	4.34419	0.0435556	0.229754	2104
HYOU1	0.693689	4.96647	4.33419	0.0437165	0.230458	9163
CHD3	-0.437839	7.35426	4.32702	0.0438826	0.231188	12641
FDPS	0.444775	6.31841	4.32476	0.043935	0.231319	10472
IQGAP1	0.423896	7.15503	4.32345	0.0439655	0.231325	7961
QTRT2	-0.707441	4.50592	4.32211	0.0439966	0.231325	9380
RSRP1	-0.448194	8.03683	4.32082	0.0440265	0.231325	4732
MED15	-0.432653	7.40136	4.31997	0.0440462	0.231325	2134
SSH2	0.420771	8.38827	4.31824	0.0440866	0.231393	8050
S1PR4	-0.412267	7.36744	4.31592	0.0441408	0.231401	5732
PAK1	-0.453359	6.55073	4.31493	0.0441638	0.231401	9146
CCM2	-0.427152	7.03641	4.31463	0.0441709	0.231401	7220
PSD4	-0.404792	7.40297	4.31246	0.0442216	0.231523	5655
H1-2	1.17179	5.34571	4.792	0.0442966	0.231538	16138
ZBTB40	-0.697278	4.6278	4.30903	0.0443018	0.231538	15436
ITPK1	-0.53633	6.60012	4.33226	0.0443072	0.231538	2353
MPG	-0.588152	5.35349	4.30376	0.0444256	0.231964	2763
MT-ATP8	1.25002	4.0697	4.35926	0.04445	0.231964	19643
RLIM	0.704579	4.64503	4.30181	0.0444715	0.231964	6393
IFIH1	-0.489447	5.97289	4.29525	0.0446261	0.232531	4383
CYHR1	-0.437575	6.37374	4.29474	0.0446383	0.232531	16161
TRANK1	-0.441278	6.77773	4.29368	0.0446632	0.232531	12191
PIP5K1C	-0.575443	5.29289	4.29191	0.0447053	0.232606	15779
PDCD10	0.635421	5.1534	4.28725	0.0448155	0.233035	4254
TRIM26	-0.516286	6.36497	4.28613	0.0448468	0.233054	20674
CTR9	0.5896	5.08825	4.28252	0.0449281	0.233318	17293
RNF145	0.446968	6.00525	4.28108	0.0449624	0.233318	8718
LUC7L	-0.541118	5.71139	4.2803	0.0449809	0.233318	186
GTF2B	0.63626	4.95592	4.27878	0.0450172	0.233362	7532
SIGLEC10	0.443487	6.27563	4.27092	0.045205	0.233988	8203
ZNF622	0.701877	4.63229	4.27038	0.045218	0.233988	13426
PLCXD1	-0.717937	4.74344	4.2699	0.0452294	0.233988	14924
IGHV1-18	1.30149	3.72312	4.27529	0.0452656	0.233988	18202
G3BP2	0.569153	5.44307	4.26625	0.045317	0.233988	7692
ITPA	-0.59908	5.08719	4.26623	0.0453175	0.233988	5721
CALU	0.709728	4.52669	4.26423	0.0453657	0.233988	6012
RABL2B	-0.755175	4.53149	4.26354	0.0453821	0.233988	1483
SLC66A3	-0.709369	4.48544	4.26327	0.0453887	0.233988	10826
PGGT1B	0.838194	4.22818	4.25817	0.0455117	0.234479	11234
RIT1	0.676191	5.32153	4.28571	0.0455465	0.234514	8404
HSP90AB1	0.544567	7.81081	4.30549	0.0456038	0.234652	2061
OGFRL1	-0.509123	5.61653	4.25332	0.045629	0.234652	4959
MAPKBP1	-0.789086	4.79433	4.27345	0.045755	0.235058	7496
TP53I11	0.527069	5.74243	4.24758	0.0457682	0.235058	13737
HFM1	-0.755032	11.3715	4.34677	0.0458052	0.235058	10743
PDCD6IP	0.499217	5.75346	4.24433	0.0458472	0.235058	12683
TRAM1	0.526209	6.13937	4.24328	0.0458726	0.235058	1000
PARP1	0.553925	5.69346	4.24314	0.0458759	0.235058	8433
ZCCHC8	-0.601791	4.90449	4.24055	0.0459391	0.235239	498
SLC27A3	-0.754352	4.29425	4.23224	0.0461423	0.235946	8392
NFKBIB	0.668011	5.00161	4.23118	0.0461683	0.235946	2963
SLC35E2A	-0.580146	5.16168	4.22954	0.0462084	0.235946	18635
DUT	-0.48662	5.8525	4.22922	0.0462164	0.235946	6057
RNF4	-0.505012	6.87475	4.22822	0.0462409	0.235946	868
ARHGAP45	-0.423479	9.05209	4.22803	0.0462457	0.235946	14603
LRRC8A	-0.645892	5.40555	4.24131	0.0462827	0.235991	7296
RPS6KC1	0.8033	4.554	4.21418	0.0465873	0.2374	7271
ARAP2	0.481745	6.11964	4.2116	0.0466511	0.237582	620
FAM30A	-0.698068	5.19459	4.21659	0.0467912	0.23803	19383
MRPL51	0.530578	5.73505	4.20501	0.046815	0.23803	3904
DIS3	0.806062	4.43761	4.20463	0.0468243	0.23803	1597
MSN	0.422164	7.72108	4.20172	0.0468969	0.238188	8871
ICAM1	0.538065	5.82642	4.20112	0.0469119	0.238188	1873
POLR2L	0.642951	5.33519	4.19844	0.0469836	0.238399	14173
STK38L	0.78142	4.72254	4.20778	0.0470102	0.238399	18108
PHIP	0.46356	6.61371	4.19406	0.0470884	0.238651	8781
MNAT1	1.22033	3.50909	4.19935	0.0471231	0.238661	401
CAPZA2	0.462426	6.66685	4.19044	0.0471792	0.238661	17384
LDLR	0.685708	4.53833	4.18941	0.047205	0.238661	6184
KANSL1L	0.749969	4.82906	4.19482	0.0472161	0.238661	8526
PAFAH1B2	0.67957	4.99748	4.18833	0.0472322	0.238661	12212
MS4A4A	0.965755	4.70947	4.31126	0.0473413	0.238882	3736
ATP6V0D1	0.443752	6.74706	4.18324	0.0473604	0.238882	10334
ARF4	0.636505	5.26276	4.1832	0.0473613	0.238882	12272
SBF1	-0.444619	6.96235	4.17616	0.0475394	0.239532	2228
HLA-B	-0.551158	11.212	4.17585	0.0475472	0.239532	20786
IFIT2	-0.588558	6.89691	4.27905	0.0477692	0.240506	4966
RAB10	0.474166	6.85355	4.16573	0.0478042	0.240538	1641
SRPK1	0.524871	6.16508	4.16348	0.0478836	0.240793	2054
ZNF330	-0.697107	5.05826	4.15792	0.0480257	0.241222	3658
RPS18	-0.521089	10.9834	4.15651	0.0480397	0.241222	20198
RUNX3	-0.394829	7.53541	4.1548	0.0480835	0.241222	403
MS4A3	1.7622	3.34216	4.17513	0.0480958	0.241222	9179
FAM98A	-1.51992	9.37047	4.88311	0.0481124	0.241222	4950
PTPN9	1.02906	4.00384	4.15194	0.048157	0.241302	12511
TSPAN33	-0.887902	4.27009	4.1481	0.0482556	0.241652	10171
POU2F2	-0.423737	8.28378	4.14456	0.0483468	0.241849	471
PBXIP1	-0.449487	8.22623	4.14229	0.0484055	0.241849	10921
SLX4	-0.83147	4.3288	4.14099	0.0484391	0.241849	16364
ASCC1	0.762523	4.34901	4.13994	0.0484661	0.241849	7604
TMEM168	-0.655703	5.01186	4.13954	0.0484765	0.241849	8840
SEC24D	0.647549	4.81606	4.13853	0.0485026	0.241849	9301
RYBP	0.719271	4.96764	4.14999	0.0485147	0.241849	11008
JUND	0.502924	5.77929	4.13734	0.0485335	0.241849	6251
ALG13	-0.786937	5.86725	4.36419	0.048554	0.241849	2584
KMT2E	0.416092	6.97749	4.13496	0.0485951	0.24191	99
POLR2D	-0.704661	4.47653	4.13328	0.0486388	0.241939	8503
NDUFA8	0.917437	4.18219	4.13252	0.0486584	0.241939	4889
EXT1	0.720508	4.69019	4.12916	0.048746	0.242231	14881
NEURL1	-1.04984	3.90852	4.12479	0.0488596	0.242652	3464
ARRB1	-0.59474	5.66714	4.14282	0.0489005	0.242712	7439
PRUNE2	1.8493	3.25921	4.13587	0.0493028	0.244564	3346
PPT1	0.476357	6.88472	4.10666	0.0493353	0.244581	6391
	0.607689	5.45319	4.10225	0.0494519	0.245014	10965
SREBF1	-0.577986	5.33151	4.0972	0.0495856	0.24543	1188
NAE1	0.939863	4.08376	4.09687	0.0495942	0.24543	10320
SH2B3	-0.459682	5.69151	4.08531	0.0499019	0.246807	3858
NEDD4	0.973296	4.06361	4.09226	0.0500653	0.24747	1087
USP9X	0.653313	5.51051	4.12002	0.0502727	0.248349	5507
MAPK8	0.650702	4.7764	4.06744	0.0503815	0.24874	3423
SKAP2	0.436517	6.91943	4.06528	0.0504398	0.248778	74
PGS1	0.529038	7.37994	4.12421	0.0504571	0.248778	1729
TBXAS1	0.46278	8.67271	4.06388	0.0504779	0.248778	799
WDR33	0.454355	5.79088	4.0614	0.0505449	0.248962	7282
CYTIP	0.406789	6.85772	4.0567	0.0506722	0.249443	4363
LAMP1	0.443037	6.45856	4.05242	0.0507887	0.24987	15718
C12orf57	-0.491443	6.25091	4.05092	0.0508296	0.249903	3921
TIFA	0.66921	5.95453	4.18317	0.0509047	0.249903	8652
CYTH1	-0.388499	7.90767	4.04791	0.0509118	0.249903	3562
ECHDC2	-0.438984	6.43561	4.04735	0.0509269	0.249903	5134
CCNI	0.395805	7.51463	4.04627	0.0509565	0.249903	4837
ACBD3	0.538368	5.46093	4.04563	0.0509739	0.249903	15011
MIIP	-0.453177	6.18938	4.04051	0.0511142	0.250327	4589
ZBTB44	0.616656	4.9571	4.0401	0.0511254	0.250327	16563
SBDS	0.966532	4.0288	4.03885	0.0511597	0.250327	5801
C11orf58	-0.408742	7.96412	4.03813	0.0511795	0.250327	3790
LRRK2	0.448032	7.47383	4.03679	0.0512161	0.25036	16378
ANO8	-0.818655	4.38745	4.03328	0.0513127	0.250642	1281
SLC24A3	1.14844	3.71622	4.03876	0.0513333	0.250642	15525
VAV2	-0.771785	4.47481	4.02963	0.0514135	0.250755	10414
GIMAP5	-0.411044	7.12624	4.02901	0.0514306	0.250755	16565
PRKACA	0.476603	5.97798	4.02844	0.0514461	0.250755	1174
AP3S1	0.607225	4.95223	4.02501	0.0515409	0.251072	14195
RAB35	0.451362	6.26073	4.01704	0.0517621	0.251791	3939
IGHG1	0.917689	8.29738	4.49263	0.0518039	0.251791	18183
RACGAP1	0.999281	3.86909	4.01534	0.0518093	0.251791	10585
PLOD1	0.546101	5.3941	4.01496	0.05182	0.251791	1594
LYNX1	-1.44511	4.00934	4.20062	0.0518385	0.251791	14556
WDR37	0.467526	5.96849	4.0082	0.0520084	0.252227	614
TLR5	0.859134	5.52175	4.27712	0.0520134	0.252227	16066
NDFIP1	0.489083	6.02255	4.00785	0.0520183	0.252227	6431
XRN2	0.502649	5.36065	4.0065	0.052056	0.252265	1802
VCP	0.442466	6.17184	4.00487	0.0521017	0.25234	11505
SNAP23	0.493719	6.02994	4.00341	0.0521426	0.252393	1979
KIN	0.821857	4.15973	4.0021	0.0521793	0.252425	9392
COPB1	0.599628	5.44817	4	0.0522383	0.252565	6069
USP5	0.676326	4.65152	3.99739	0.0523117	0.252775	3915
PDE7A	-0.693831	7.83983	4.25872	0.0525128	0.2536	17918
CLIC4	0.702939	5.19303	4.02814	0.0525547	0.253657	12529
ITGB2-AS1	-0.496233	6.66382	3.98881	0.0526203	0.253768	19431
UFC1	0.49124	5.72637	3.98582	0.052638	0.253768	8309
DOCK11	0.480695	6.22078	3.98302	0.0527173	0.253897	8906
CIAO2B	0.655699	4.80423	3.98246	0.0527333	0.253897	11835
CDK2AP2	0.663337	4.88865	3.98168	0.0527555	0.253897	12134
PRPF40A	0.557507	5.80335	3.98891	0.0527985	0.253959	16633
EFCAB2	0.586231	5.1389	3.97576	0.0529239	0.254416	17459
RPS19	-0.483898	9.59446	3.97418	0.0529687	0.254486	3081
OTULINL	0.709672	4.54021	3.96692	0.0531763	0.255337	8676
VIPR1	-0.850609	4.21552	3.96169	0.0533262	0.255911	4321
TTLL5	0.932337	4.14367	3.9586	0.0534151	0.256139	4924
GRAMD1B	-0.548061	6.07638	3.97821	0.0534739	0.256139	423
CDC37L1	0.820345	4.37979	3.95522	0.0535126	0.256139	3366
TMEM150B	0.844503	4.17244	3.95498	0.0535193	0.256139	14543
SNX2	0.447913	6.0514	3.95436	0.0535373	0.256139	17925
CUTC	0.606611	4.91635	3.95369	0.0535565	0.256139	4968
UBE2K	0.468807	5.93654	3.95089	0.0536375	0.256271	1415
FADS3	-0.888699	4.09829	3.95572	0.0536714	0.256271	18751
RTN2	-0.813118	4.4037	3.94957	0.0536758	0.256271	5677
NDUFV3	-0.555098	5.05768	3.94699	0.0537504	0.256482	10388
DLD	0.61358	4.81116	3.9445	0.0538227	0.256681	1920
TLE5	-0.432992	8.64503	3.93904	0.0539814	0.257292	3005
YWHAQ	0.480574	6.09051	3.93285	0.0541619	0.257965	6843
RPS28	-0.934082	8.11803	4.43563	0.0541839	0.257965	20651
UBQLN1	0.529485	5.52095	3.92575	0.0543699	0.258703	6960
	1.03406	3.94989	3.92731	0.0544981	0.259166	13468
IPCEF1	0.549445	5.54169	3.91883	0.0545734	0.259378	1275
TARBP1	-0.774517	4.51355	3.91655	0.0546406	0.259543	802
IFRD2	-0.752108	4.60225	3.91555	0.05467	0.259543	18497
TMEM164	0.552406	5.10748	3.91419	0.0547103	0.259588	10074
PDCD4	0.46765	6.28539	3.91136	0.054794	0.259721	9268
LRRC14	-0.702536	4.4439	3.91036	0.0548234	0.259721	10507
DSTN	0.661145	4.80258	3.9101	0.0548311	0.259721	5715
RRP12	0.553888	5.29175	3.89414	0.0553062	0.261824	701
MYO9B	-0.403042	8.27027	3.89182	0.0553757	0.262005	2092
MAP3K5	0.426168	6.68255	3.89049	0.0554155	0.262046	16898
ENY2	0.581358	5.187	3.88526	0.0555723	0.262503	5046
XIAP	0.559923	5.46799	3.88519	0.0555744	0.262503	2595
MBD1	-0.50654	7.42044	3.91099	0.0558708	0.263677	8119
PRKCE	0.694069	4.84719	3.87486	0.0558859	0.263677	12893
DERL1	0.489788	5.69987	3.86434	0.0562054	0.264722	7354
TMEM30A	0.462092	5.73051	3.86288	0.0562497	0.264722	4086
TBRG4	-0.576332	5.4448	3.86276	0.0562535	0.264722	7214
DCLRE1C	-0.479163	5.60167	3.86253	0.0562604	0.264722	9495
CDC42SE2	0.397417	6.94279	3.86238	0.0562649	0.264722	10240
ZMYND11	0.829143	4.24258	3.86089	0.0563102	0.264787	357
PSMA7	0.435008	6.48631	3.85538	0.0564787	0.265431	2454
GATAD2B	0.516202	5.65066	3.84713	0.0567318	0.266367	8402
KNOP1	-0.763998	4.53063	3.84683	0.0567412	0.266367	2833
NUCB2	0.550516	5.47235	3.84487	0.0568014	0.2665	1099
NIPBL	0.425501	6.38242	3.84069	0.0569301	0.266856	11229
CAPN15	-0.476318	5.84294	3.84035	0.0569407	0.266856	2796
ACTN1	0.404399	6.8202	3.83764	0.0570245	0.2671	1177
PHF19	-0.49542	5.5053	3.83213	0.0571951	0.267629	4885
PLIN3	0.494874	5.63939	3.83194	0.0572012	0.267629	3074
KLHL18	-0.515144	5.9552	3.8293	0.0572832	0.267719	4297
SLTM	0.408934	6.68489	3.82927	0.0572841	0.267719	7494
GPATCH11	0.83642	4.04293	3.82807	0.0573212	0.267724	9452
TAGLN	-0.931463	5.88587	4.21582	0.057349	0.267724	9195
MGAT5	0.562622	5.44084	3.82235	0.0574995	0.268278	9450
BOD1L1	-0.383425	7.32911	3.81412	0.057757	0.268921	547
IGLV3-21	0.758763	5.51914	3.91691	0.0577774	0.268921	18153
PAPSS1	0.890875	4.29932	3.81763	0.0577777	0.268921	7711
CEBPZOS	-0.580837	5.23059	3.81295	0.0577936	0.268921	18672
TXNRD1	-0.444979	7.2859	3.81284	0.0577974	0.268921	17196
CTDSP2	-0.403096	6.27947	3.81074	0.0578631	0.269078	13727
SP2	-0.781226	7.32926	4.16777	0.0580254	0.26968	11971
PSMC6	-0.803666	6.5766	4.17411	0.0580568	0.26968	2326
NUP58	0.662863	4.87813	3.80171	0.0581477	0.269944	7793
STXBP2	0.449372	7.10938	3.80076	0.0581778	0.269944	1363
COX20	-0.655094	4.74051	3.79582	0.0583343	0.27052	17460
LILRB3	0.552709	5.22512	3.79151	0.058471	0.270771	17740
SPART	0.837367	4.27223	3.79014	0.0585147	0.270771	6678
NSL1	0.656329	4.67003	3.79002	0.0585184	0.270771	4742
SLC24A4	-0.897399	4.12585	3.78964	0.0585305	0.270771	7882
RPS6	-0.475611	10.7922	3.78901	0.0585508	0.270771	7382
ANGEL2	-0.716879	4.46144	3.78804	0.0585816	0.270771	13616
STK25	-0.460713	5.95464	3.78655	0.058629	0.270841	4463
SLC25A1	0.882153	4.06754	3.7854	0.0586656	0.270861	2176
MTA1	-0.66649	4.76404	3.78292	0.0587449	0.271078	15047
KMT5B	-0.47189	5.78021	3.77979	0.0588452	0.271238	3731
HIKESHI	0.650671	4.71292	3.7848	0.0588624	0.271238	9136
PKN1	-0.410174	7.84225	3.77881	0.0588764	0.271238	5331
CD1D	-0.775771	4.18205	3.77694	0.0589363	0.271293	10175
ZFAND5	-0.470272	5.89299	3.77541	0.0589854	0.271293	3402
ANAPC2	-0.528539	5.17179	3.77492	0.0590014	0.271293	13905
PRPF8	0.458302	5.75787	3.77442	0.0590174	0.271293	13552
SPOUT1	-0.633966	5.14363	3.77242	0.0590818	0.271343	17395
BACH1	0.439274	6.44771	3.77207	0.0590928	0.271343	9921
STAG2	0.486457	5.93612	3.76988	0.0591635	0.271519	2596
USP34	0.413658	6.40518	3.76404	0.0593519	0.272235	4422
NMUR1	-1.14076	4.00823	3.77838	0.0595629	0.272808	13009
ACTR1A	0.451331	5.7538	3.75685	0.0595847	0.272808	7573
RERE	-0.402663	7.55585	3.75658	0.0595934	0.272808	8218
	0.877722	4.12911	3.75486	0.0596494	0.272808	8034
MZF1	-0.608546	5.07179	3.75484	0.05965	0.272808	2090
PILRB	-0.387726	7.51772	3.75359	0.0596906	0.272808	5171
VCPIP1	0.619862	5.13856	3.75279	0.0597166	0.272808	13697
LETMD1	-0.543657	5.18138	3.75174	0.0597509	0.272808	680
ELMO2	0.529071	5.48576	3.75118	0.0597691	0.272808	845
HIPK3	0.510322	5.9503	3.74898	0.0598457	0.272855	3767
RAB5A	0.560189	5.15633	3.74823	0.0598654	0.272855	8543
RBMS1	0.435238	6.65766	3.74732	0.059895	0.272855	9596
ZC3H7A	0.643456	4.66237	3.74688	0.0599092	0.272855	5234
DUSP16	0.85969	4.12801	3.74484	0.0599759	0.27301	3862
CDKAL1	0.59591	5.14578	3.74083	0.0601072	0.27346	8743
ABTB1	-0.521487	9.21701	3.75338	0.0602358	0.273897	4293
SIK3	0.485029	6.48202	3.73513	0.0602946	0.274016	10450
ZDHHC16	-0.689548	4.56845	3.73163	0.0604097	0.274391	12934
FMNL1-DT	-0.393363	6.97228	3.73015	0.0604586	0.274465	25557
CCR7	-0.41797	7.33873	3.72384	0.0606672	0.275159	5787
ARHGEF9	-0.922613	4.06482	3.72354	0.060677	0.275159	6365
RAB21	0.488131	5.55588	3.71882	0.0608337	0.27572	1494
IFNG-AS1	-0.62288	4.91565	3.71406	0.0609921	0.276198	23487
GPR171	0.580154	5.14563	3.71367	0.0610048	0.276198	13675
FCGRT	-0.446902	6.65578	3.71112	0.0610899	0.276434	2975
GBP1	0.488255	7.73983	3.72956	0.0611539	0.276575	4673
CWC22	0.712279	4.33669	3.70408	0.0613256	0.277119	10973
NCOA2	0.414982	6.17825	3.70328	0.0613522	0.277119	7921
TYW3	-0.863075	3.83737	3.69984	0.0614677	0.277119	10729
C19orf25	-0.447689	5.90517	3.6991	0.0614926	0.277119	4904
CMSS1	0.931256	4.10771	3.69868	0.0615067	0.277119	15334
TOX	0.676849	4.75205	3.70333	0.0615301	0.277119	17356
TMEM79	0.829741	4.23059	3.69776	0.0615375	0.277119	10960
ZNF22	0.795178	4.12173	3.69775	0.0615379	0.277119	11557
SERPINA1	0.43809	9.55676	3.69257	0.0617125	0.277651	16845
PPID	0.81166	4.40316	3.69228	0.0617223	0.277651	12986
SAR1A	0.433002	5.89595	3.69092	0.0617682	0.277673	1461
POMT1	-0.632178	4.62847	3.68928	0.0618237	0.277673	6288
IGLV1-51	0.854395	4.36287	3.68897	0.0618341	0.277673	18136
GLCCI1	0.550575	5.57872	3.68822	0.0618594	0.277673	3296
MLX	-0.439198	5.7592	3.68705	0.061899	0.277703	3578
SSBP3	-0.523162	5.65934	3.68209	0.0620672	0.278162	10030
PPP2R5E	0.583564	5.00035	3.68163	0.0620829	0.278162	9663
CHST15	0.420051	7.00174	3.68111	0.0621008	0.278162	14841
DRG2	-0.539768	5.30484	3.67722	0.0622329	0.278376	3551
C1QC	1.02278	4.54663	3.79499	0.0622463	0.278376	10263
TNFAIP6	0.581267	6.01687	3.74744	0.0622709	0.278376	5393
CSTA	0.538953	5.72542	3.68015	0.062281	0.278376	5157
EEF1B2	-0.406563	8.87586	3.66779	0.0625551	0.279157	4334
RNF10	0.531453	7.985	3.73622	0.0625646	0.279157	420
PSEN1	0.399468	6.54744	3.66678	0.0625898	0.279157	1508
PRPS2	0.765608	4.41323	3.66595	0.0626183	0.279157	2585
SNRPB2	0.666425	4.89905	3.66472	0.0626605	0.279157	5717
CGAS	0.711133	4.61133	3.66444	0.0626699	0.279157	11297
FUT7	0.56699	5.54397	3.66594	0.0626882	0.279157	14618
ATAT1	-0.841915	4.05996	3.66234	0.0627423	0.27925	7420
CNPY3	-0.380417	7.26765	3.65636	0.062948	0.279796	7383
NEK7	0.574425	5.09073	3.65602	0.0629597	0.279796	9357
PDE3B	0.47745	6.52167	3.65587	0.0629649	0.279796	9473
ATP6V1E1	0.570415	5.45457	3.65169	0.0631093	0.280289	6370
ACTR5	-0.646693	4.60117	3.64775	0.0632459	0.280748	2526
CUL9	-0.528907	5.23127	3.64626	0.0632974	0.280828	4081
FAM222B	0.690727	4.7425	3.64831	0.0634072	0.281117	13330
CLUAP1	-0.749885	4.45964	3.64199	0.063446	0.281117	2800
DBN1	0.639134	4.77123	3.64151	0.0634628	0.281117	4216
RPL37	-0.433109	8.93394	3.6401	0.0635117	0.281185	8677
ELOF1	-0.491565	6.58711	3.64891	0.063626	0.281451	6185
ATG7	0.398437	6.50795	3.63646	0.0636389	0.281451	16927
ARFGAP1	-0.443343	6.08612	3.63414	0.0637198	0.281661	2464
TGS1	0.80795	4.32285	3.63302	0.063759	0.281686	7459
SRI	0.560238	4.89475	3.62851	0.0639169	0.282174	1290
ATP5MC1	0.86453	4.10346	3.62795	0.0639365	0.282174	10265
ERICH1	-0.378835	6.674	3.62695	0.0639717	0.28218	2942
ASCC3	0.650367	4.90994	3.62324	0.0641022	0.282608	4022
ZC3HAV1	0.436663	7.41495	3.62131	0.0641703	0.28276	3211
LINC01588	-0.881516	4.12746	3.61895	0.0642533	0.282977	18526
TTBK2	0.795835	4.3594	3.61684	0.0643281	0.283012	6047
PRMT7	-0.643047	4.74846	3.61682	0.0643285	0.283012	6585
GBP3	0.531473	5.47666	3.6139	0.0644319	0.283318	4672
ZNF875	-0.554978	4.99603	3.60776	0.0646498	0.284128	14784
VASP	0.393684	7.95039	3.60406	0.0647811	0.284556	5679
NIPSNAP2	-0.454067	5.71471	3.60241	0.0648399	0.284666	8834
ESRRA	-0.444294	5.94598	3.60105	0.0648885	0.284691	13346
MTF2	0.620023	4.71841	3.60035	0.0649135	0.284691	8270
ACAP2	0.405139	6.98691	3.59757	0.0650128	0.284919	4263
BMF	-0.744832	4.68387	3.60782	0.0650437	0.284919	2866
SKAP1	-0.479674	6.82665	3.60399	0.0650671	0.284919	8047
PHC1	-0.710216	4.72161	3.59298	0.0651771	0.285252	3940
CYCS	0.514147	5.66357	3.59067	0.0652601	0.285402	13127
LYST	0.439589	7.20315	3.59013	0.0652795	0.285402	8414
THRAP3	0.383453	6.47617	3.58707	0.0653894	0.285702	720
GOLPH3	-0.96985	7.31493	4.05223	0.065416	0.285702	4166
SNRNP48	0.7915	4.18007	3.58518	0.0654576	0.285715	12319
GLE1	0.508578	5.22671	3.58376	0.0655087	0.285715	4880
SDF2L1	0.577349	5.24073	3.58342	0.065521	0.285715	5962
UBE2E1	0.45879	5.70933	3.58236	0.0655593	0.285734	12662
POC1B	0.608718	4.75012	3.5805	0.0656262	0.285784	7772
GRAMD1A	0.373894	7.80621	3.57967	0.0656563	0.285784	1839
SMARCA2	-0.430227	6.02783	3.57881	0.0656875	0.285784	1496
CAPS	-0.790846	4.1027	3.57825	0.0657077	0.285784	3119
SLC44A1	0.602659	4.90882	3.57734	0.0657408	0.285784	1105
PRKAR2A	0.497999	5.45115	3.57321	0.0658902	0.286285	4260
CYSTM1	0.77881	7.50074	3.91497	0.0659737	0.2865	5019
ZFYVE19	-0.573552	5.38016	3.56923	0.0660348	0.286617	11705
KIFAP3	0.862738	4.02364	3.56248	0.0662809	0.287394	1332
RTN4	0.396698	6.98239	3.56244	0.0662823	0.287394	4396
VARS1	-0.73958	4.49239	3.55394	0.0665936	0.288595	17670
FRMD4A	1.17155	3.7885	3.54808	0.0668092	0.28938	9367
MYO1G	-0.409989	7.45369	3.54647	0.0668687	0.289489	7221
HNRNPA1L2	-0.641326	4.58039	3.54299	0.0669972	0.28964	7828
KIAA0930	0.442073	6.83696	3.54291	0.0670001	0.28964	2281
NINJ2	-0.945899	6.77912	3.97494	0.0670386	0.28964	13064
PJA2	0.468964	5.7907	3.54179	0.0670416	0.28964	17420
RNF6	0.802045	4.26938	3.53849	0.0671639	0.289969	5928
CST3	-0.449957	6.77698	3.53787	0.0671868	0.289969	2523
CAMKK2	0.407728	7.11836	3.53667	0.0672311	0.290012	3822
NCKIPSD	-1.02244	3.82294	3.53424	0.0673214	0.290252	18356
CUEDC1	-0.840216	4.2536	3.53311	0.0673636	0.290285	14667
LY6E	-0.527848	7.36514	3.61486	0.0674248	0.2904	10501
TBC1D5	0.502824	6.06834	3.52804	0.0675524	0.2908	6402
FOXJ2	0.673987	4.52199	3.52678	0.0675993	0.290831	953
NUDT2	-0.682772	4.64548	3.526	0.0676286	0.290831	11437
PPM1M	0.504777	5.90313	3.52499	0.0676901	0.290946	11181
HAT1	0.611167	4.77971	3.52146	0.0677982	0.291203	6031
DELE1	-0.510826	5.35763	3.5209	0.0678191	0.291203	1544
KRT23	-0.63071	4.80665	3.51561	0.0680178	0.29161	3491
MME	-0.652477	5.06428	3.5227	0.0680887	0.29161	16648
ZNFX1	0.436226	6.60759	3.51306	0.0681137	0.29161	5454
RIOK2	1.09972	3.69495	3.51256	0.0681324	0.29161	793
	0.60243	4.85689	3.51209	0.06815	0.29161	23284
TSNARE1	-0.585185	4.87274	3.51128	0.0681809	0.29161	12869
FBXO44	-0.564243	4.87849	3.51104	0.0681899	0.29161	6643
AARS1	0.531965	5.1985	3.51099	0.0681915	0.29161	1899
P3H1	-0.609522	4.76771	3.50872	0.0682774	0.291755	4689
NDUFA6	0.559619	5.19125	3.50825	0.068295	0.291755	15500
MXRA7	0.693681	4.63219	3.50578	0.0683885	0.29197	14950
PDPR	-0.574214	5.3233	3.50508	0.0684147	0.29197	1898
WBP4	0.536155	4.97095	3.50393	0.0684583	0.292008	5064
MED22	-0.520429	5.0854	3.50255	0.0685105	0.292082	9027
BST2	0.486544	7.24091	3.53181	0.0686177	0.292391	6212
TMEM126B	0.643842	4.55289	3.49671	0.0687322	0.29252	12912
MPHOSPH10	0.755398	4.17516	3.49663	0.0687355	0.29252	5494
DLC1	2.08866	3.42113	3.6416	0.0687721	0.29252	11369
ACVR1B	0.610132	4.98178	3.49519	0.0687904	0.29252	7060
THBS3	-0.620588	5.05738	3.4936	0.0688508	0.29252	12472
GGCT	-0.449727	5.75433	3.49278	0.068882	0.29252	147
SNX1	0.384656	6.64846	3.49253	0.0688916	0.29252	473
ETV7	0.787632	4.49532	3.49148	0.0689314	0.292537	247
ARHGEF18	-0.543629	5.36115	3.48975	0.0689975	0.292537	2978
ANKRD40	-0.710899	4.88527	3.52197	0.0690001	0.292537	9777
CCNT2	-0.527638	5.25636	3.48121	0.0693245	0.293591	1564
RNF24	0.452129	7.17696	3.48251	0.0693645	0.293591	2475
HIF1AN	-0.400263	5.99136	3.47982	0.069378	0.293591	11703
SIAH2	0.668081	6.47793	3.68141	0.0693885	0.293591	14804
DHX16	-0.50996	5.18173	3.47322	0.069632	0.294473	17731
C22orf34	-0.438156	5.73697	3.47037	0.0697423	0.294519	16287
FEM1A	0.611136	4.46694	3.47032	0.0697442	0.294519	8150
KARS1	0.448724	5.95999	3.47022	0.0697481	0.294519	928
EEF2K	-0.750446	4.33633	3.469	0.069795	0.294569	2795
BUD23	-0.547362	5.19057	3.46713	0.0698678	0.294728	1155
NEU1	0.599648	4.60613	3.46566	0.0699246	0.294763	17663
[truncated: 6,410 more rows]

## Sheet: Figure 2
A.											C.
	This is a principal component plot from the transcriptomic count data, which is now available on GEO													Heatmap generated from count data available on GEO, even numbers SMA, odd numbers uncomplicated controls
B.											D.
	We have included the full list of p values and fold change data used to create this volcano plot.													Supplemental table 5 contains the exact p values for the listed pathways
	Supplementary data 1, "SMA vs Uncomplicated, no hx" tab contains all of the significant results in this plot
Transcript	logFC	logCPM	F	PValue	FDR	Entrez ID
DAAM2	4.83494	4.36723	60.2758	1.87594e-07	0.00154183	8765
LTF	3.86604	6.59086	51.8925	5.74076e-07	0.00235917	316
ARG1	2.82412	6.23742	44.1997	1.81421e-06	0.00497032	4814
THSD4	4.35101	5.33124	38.8458	4.40813e-06	0.0089451	16105
PRTN3	6.00622	3.98074	37.0389	6.06194e-06	0.0089451	16602
AZU1	4.62373	4.37245	37.8952	6.53006e-06	0.0089451	13153
LCN2	3.51587	5.62613	35.3768	8.20232e-06	0.0096307	9039
IL1R2	3.01763	8.85167	32.5887	1.3922e-05	0.0143031	4443
ZBTB16	2.71797	4.7458	31.9268	1.5853e-05	0.0144773	3707
TPST1	2.96411	5.19524	29.0902	2.82268e-05	0.0206916	12615
PRKG1	3.9413	5.85507	30.7069	2.94901e-05	0.0206916	15635
MMP8	2.95942	5.06773	28.2512	3.37032e-05	0.0206916	4767
IRS2	1.9103	5.65292	28.0869	3.49075e-05	0.0206916	15736
TMEM204	-2.17731	4.792	28.0419	3.52455e-05	0.0206916	6439
FKBP5	1.73691	8.03213	26.1655	5.31365e-05	0.0283979	2053
SPTA1	5.00382	3.61185	27.508	5.52825e-05	0.0283979	10993
CHN2	2.04815	5.28835	25.3154	6.43721e-05	0.031122	3243
MYC	-1.62855	6.25561	24.5617	7.65516e-05	0.0349543	7355
OAS3	-2.01992	7.04236	23.2532	0.000104195	0.0450724	3874
ST6GALNAC3	2.23301	4.75547	21.2167	0.00017182	0.067248	15290
ISG15	-1.79439	6.45477	21.2166	0.000171822	0.067248	16079
PLEKHF2	-1.53703	5.4843	20.8255	0.000189719	0.0708774	13841
SERPING1	-1.53687	6.50321	20.547	0.000203717	0.0727978	9128
BTN2A1	-1.34102	6.06403	20.229	0.000221108	0.0757202	4095
MPO	3.94957	5.50352	22.4003	0.000288371	0.0892154	93
LRMDA	2.6495	4.26365	18.9744	0.000307595	0.0892154	9074
MAML3	1.57314	5.50863	18.9721	0.000307779	0.0892154	16718
ELANE	4.45775	4.79615	21.1629	0.000314705	0.0892154	16930
ASPH	2.03483	4.79344	18.8881	0.000314789	0.0892154	17180
CISH	-1.47186	5.1458	18.4315	0.000356099	0.0975593	4305
ITGA2B	2.5646	6.51796	19.4642	0.000376595	0.0998463	112
TRIB2	-1.75721	5.51574	17.8435	0.000418369	0.105393	1160
DOCK4	1.74995	5.48631	17.8023	0.000423161	0.105393	5996
H1-2	1.62972	5.95211	17.5966	0.000448023	0.108303	16138
C12orf57	-1.39844	6.42562	17.2505	0.000493584	0.115908	3921
PCMTD2	-1.83232	5.02712	16.975	0.000533514	0.120691	17521
EIF4A2	-1.23633	7.00324	16.9108	0.000543321	0.120691	10000
TNFRSF25	-1.53574	6.16526	16.3428	0.000639317	0.138277	18634
TCN2	2.32797	4.17849	16.4954	0.00066874	0.140933	15596
OLFM4	2.47813	4.64708	16.0994	0.000686088	0.140974	2704
PLBD1	1.14432	7.22793	15.97	0.000712467	0.142096	5136
TRAPPC9	1.17512	6.17408	15.9051	0.000726127	0.142096	12072
OTUD3	-1.57574	4.6817	15.7337	0.000763595	0.142226	12620
SLPI	2.17304	4.34787	15.7188	0.000766956	0.142226	5431
IL1R1	2.14311	6.61902	16.024	0.000778705	0.142226	4446
PIM2	-1.15906	7.33109	15.1488	0.000908505	0.162232	2622
STAT2	-1.32111	7.52433	15.0695	0.000930377	0.162232	12769
	-1.87693	4.52911	14.9561	0.000962695	0.162232	23281
TMEM123	-1.11449	7.25971	14.9407	0.000967195	0.162232	9509
RBM33	-1.11444	7.86467	14.718	0.00103469	0.168565	15472
PHLPP1	1.44698	4.79862	14.6823	0.00104597	0.168565	1551
SOX2-OT	3.28005	3.42781	14.6777	0.00113094	0.178685	21738
IRF7	-1.23822	6.97506	14.2774	0.0011841	0.178685	15627
FOXO3	1.17217	5.98685	14.252	0.00119341	0.178685	4826
TCF7	-1.1787	7.40858	14.1093	0.00124725	0.178685	1524
GPI	1.53279	5.48573	14.0989	0.00125131	0.178685	3046
PRKCE	1.4356	5.23038	14.0752	0.00126053	0.178685	12893
ARHGAP24	1.65221	6.11466	14.0741	0.00126095	0.178685	7661
CAPNS1	1.13295	6.96699	13.9804	0.00129821	0.180848	5775
HAPLN3	-1.30689	5.72933	13.8787	0.00134007	0.183567	7945
TBL1X	1.07498	6.38118	13.7576	0.00139186	0.186175	2574
FAM83A	3.91027	3.73392	14.8155	0.00142484	0.186175	8973
APP	1.81396	6.47306	13.6253	0.00147066	0.186175	8175
DEFA1	4.17778	4.61893	14.4905	0.00147553	0.186175	18054
ITGAD	1.76974	5.236	13.5055	0.00150688	0.186175	9989
ARL15	1.40895	5.94973	13.4279	0.00154438	0.186175	15590
PF4	1.34303	6.02228	13.4135	0.00155144	0.186175	11060
DUSP5	-2.0341	4.26225	13.3719	0.00157207	0.186175	7587
ORM1	2.77536	4.05634	13.5741	0.00158041	0.186175	19832
FGL2	-1.09827	7.23993	13.3318	0.00159225	0.186175	5938
IFIT1	-2.29764	5.70895	13.567	0.00160827	0.186175	15682
STAG3	2.62005	3.82388	13.214	0.00165319	0.186544	990
ZDHHC20	1.38089	6.22807	13.2071	0.00165686	0.186544	14644
SPTB	2.1751	5.10507	13.3767	0.00168015	0.18661	1102
KLHDC8B	1.60673	4.21464	12.9782	0.00178311	0.194504	15723
PARP12	-1.19823	6.14462	12.9233	0.00181497	0.194504	800
LINC01619	1.44432	4.82354	12.911	0.00182221	0.194504	23740
BCAS3	1.12107	6.40366	12.8296	0.00187078	0.197128	8058
VSIG4	3.43494	3.84976	13.2151	0.00189942	0.197612	9843
CD274	-1.94594	4.85745	12.7432	0.00192394	0.197661	5006
USP47	1.1609	7.13019	12.6938	0.0019551	0.198382	12682
ANKS1A	1.00962	6.07793	12.5974	0.00201749	0.202216	908
IGHV3-20	4.14653	3.56703	13.1898	0.00206957	0.203089	18203
RCN2	-1.88494	3.99458	12.4927	0.00208773	0.203089	4756
NSMCE2	1.04358	5.87283	12.4744	0.00210032	0.203089	9980
QSOX1	1.11894	6.38489	12.4251	0.00213457	0.204	4546
LMNA	1.83613	4.64295	12.2771	0.00224112	0.208049	10478
APOL6	-1.18409	7.05838	12.2527	0.00225929	0.208049	18750
DHRSX	1.21363	5.60469	12.2082	0.0022928	0.208049	12435
GSE1	-1.35556	4.75807	12.2006	0.00229857	0.208049	6378
IFI44	-2.10597	6.46707	12.8236	0.0023035	0.208049	7538
CYSTM1	1.24015	7.60021	12.1397	0.00234536	0.209528	5019
DDIT4	1.2077	6.38699	11.9339	0.00251174	0.221005	12229
PGD	1.19508	7.90311	11.9151	0.00252761	0.221005	8230
SMURF1	1.49635	4.61007	11.7675	0.00265586	0.229773	17299
CD2	-1.03946	6.94296	11.6685	0.00274593	0.232879	4618
CD1C	-2.2356	3.99342	11.6658	0.00274842	0.232879	10178
	1.23709	5.58289	11.5405	0.00286744	0.240484	26082
CAPG	1.14677	5.93127	11.4888	0.00291817	0.241652	588
IFIT3	-1.49208	7.52818	11.4667	0.00294017	0.241652	4964
CD151	1.22849	5.12623	11.3164	0.0030948	0.244106	14171
XAF1	-1.66096	7.88535	11.3123	0.00309916	0.244106	6574
RBFOX1	3.85904	3.40984	11.6407	0.00311815	0.244106	1423
ARHGEF12	1.47636	4.48522	11.2592	0.00315598	0.244106	16751
IFIT2	-1.70593	6.65849	11.4182	0.00319713	0.244106	4966
ZNF608	2.41315	3.88725	11.2137	0.00320556	0.244106	12396
ZBTB18	-1.30807	5.6016	11.2047	0.00321547	0.244106	14454
BTN3A3	-1.18141	5.65357	11.2043	0.00321599	0.244106	3949
ENTPD1	1.66399	5.15584	11.185	0.00323733	0.244106	7592
CTSG	3.05472	3.93648	11.4089	0.0033627	0.247084	2312
GBA	1.1294	5.49381	11.0646	0.00337443	0.247084	14153
AGTPBP1	1.04672	6.74721	11.058	0.00338205	0.247084	6966
ACTR5	-1.40361	4.60386	11.0258	0.00341986	0.247084	2526
C16orf54	-1.03252	6.19745	10.9973	0.00345384	0.247084	15722
MMP9	1.56124	8.32152	10.9945	0.00345719	0.247084	2415
TTLL12	1.35596	4.53538	10.9507	0.00351004	0.248699	2253
IGHV4-59	2.25634	4.42535	11.0575	0.00356594	0.2505	18956
S1PR1	-1.395	4.79495	10.8369	0.00365153	0.254338	12862
GRAMD1B	-1.86926	6.00567	11.1383	0.0036927	0.255045	423
TOX	1.62804	4.97629	10.7764	0.00372936	0.25543	17356
TMEM230	-1.01822	5.43426	10.7223	0.00380052	0.258153	1815
ZBTB25	-1.63073	4.75557	10.6747	0.00386435	0.258212	1853
FAM222B	1.17307	4.99796	10.6723	0.00386766	0.258212	13330
LLGL2	-1.08928	5.94532	10.6517	0.00389565	0.258212	1228
OPCML	6.03819	2.80309	12.1085	0.00408946	0.268594	15221
ACP5	1.12849	5.93914	10.4941	0.00411763	0.268594	2682
DLG2	2.53526	3.69276	10.5788	0.0042002	0.27082	9278
GABPA	-1.39287	4.43771	10.3656	0.00430909	0.27082	9752
EXT1	1.20004	5.08327	10.3638	0.00431194	0.27082	14881
NAV1	1.68264	4.12202	10.3351	0.00435596	0.27082	6858
IGLL5	-1.17268	5.29559	10.3223	0.00437581	0.27082	23188
CSAD	-1.24114	6.58207	10.2883	0.00442903	0.27082	7818
ZDHHC19	1.62614	5.60507	10.2507	0.00448873	0.27082	11133
DEFA4	3.14855	6.69613	11.699	0.00449516	0.27082	11389
SRPK2	0.976562	6.9232	10.2289	0.00452362	0.27082	7002
FAM168A	1.26808	5.33832	10.1968	0.00457578	0.27082	738
MORF4L2	-1.20762	5.08263	10.1861	0.00459327	0.27082	5381
GBP5	-1.30523	8.07377	10.1676	0.00462371	0.27082	9722
	1.52431	4.95635	10.1535	0.00464712	0.27082	26555
GPR65	-1.27972	5.20175	10.1518	0.00464991	0.27082	7877
C1QB	1.41341	6.16182	10.1253	0.00469426	0.27082	13392
KCNMA1	2.32939	3.81351	10.0742	0.004781	0.27082	9899
SRSF6	-0.915868	6.5804	10.0579	0.00480899	0.27082	5450
MPHOSPH6	-1.41201	4.54291	10.0401	0.00483993	0.27082	7095
MPIG6B	3.10951	3.56052	10.1708	0.00484111	0.27082	17678
FLT3	3.10993	3.52655	10.0386	0.0048424	0.27082	5209
ALDH1A2	1.56435	5.98622	10.0379	0.00484373	0.27082	6053
MRPL33	-1.34413	5.1614	10.0008	0.00490874	0.272601	21759
G6PD	1.11984	6.04098	9.96354	0.00497499	0.273166	10396
ZNF24	-1.13134	5.40536	9.95776	0.00498538	0.273166	13215
TENM3	5.55661	2.86337	11.0529	0.00503118	0.273248	18666
TMTC2	1.19467	5.38329	9.92019	0.00505337	0.273248	14398
CD163	1.79146	5.7934	9.87297	0.00514031	0.276132	14142
PPP1R8	-1.03439	4.9796	9.77503	0.00532599	0.282618	4747
C1QTNF7-AS1	2.02145	3.91477	9.77304	0.00532983	0.282618	22238
TANC2	1.27308	4.78107	9.65662	0.00556048	0.292959	12843
DDX17	-1.13018	9.42368	9.62766	0.00561956	0.294186	2212
OSBP2	1.45231	5.94521	9.56743	0.0057447	0.296432	15460
GBP3	-1.44965	5.20978	9.56332	0.00575336	0.296432	4672
COX7A2L	-1.00493	5.51538	9.55197	0.00577732	0.296432	4493
CTNNA3	3.50732	3.10334	9.63215	0.00586085	0.296432	15103
ARHGEF40	1.20572	5.43273	9.51059	0.00586564	0.296432	11626
ZFHX3	1.45835	4.23391	9.50445	0.00587887	0.296432	7987
TKFC	2.39405	3.46599	9.466	0.0059625	0.298816	9169
CSGALNACT1	1.18198	5.83134	9.41738	0.00607015	0.300835	8924
RAP1GAP	2.06856	5.18601	9.62934	0.00610387	0.300835	1360
CLC	-1.91323	5.39062	9.44691	0.00622183	0.300835	3044
	-2.56051	10.2681	9.46053	0.00623454	0.300835	24445
OXNAD1	-0.917753	6.36801	9.34282	0.00623944	0.300835	9764
MEAF6	-1.15516	4.86744	9.33599	0.00625522	0.300835	11104
MRPS5	-0.882525	5.84865	9.31625	0.00630104	0.300835	8472
FAR2	1.28152	5.15365	9.30276	0.00633256	0.300835	899
AGAP1	2.29666	3.60014	9.40958	0.00635057	0.300835	10116
RAB10	0.919267	7.13446	9.27407	0.0064002	0.300835	1641
C17orf67	-1.7091	4.54457	9.25888	0.00643634	0.300835	18441
SH3KBP1	0.908453	6.99336	9.21455	0.00654312	0.300835	8864
DPH6	1.61384	4.17401	9.30242	0.00660252	0.300835	6806
ATAD2B	1.11639	5.36382	9.18698	0.00661053	0.300835	4946
SNRPE	-1.49642	5.1913	9.16965	0.00665328	0.300835	14838
YWHAH	1.12814	5.58877	9.16511	0.00666453	0.300835	5964
OGDH	0.910938	6.95753	9.14802	0.00670709	0.300835	3213
TRIM25	-1.14503	7.91422	9.13738	0.00673373	0.300835	5116
SFMBT2	0.976777	5.20535	9.12342	0.00676888	0.300835	17373
IGHV3-7	1.92427	4.58363	9.1154	0.00678916	0.300835	18195
FMNL2	2.11278	3.86128	9.10906	0.00680523	0.300835	10096
CCR7	-0.913366	7.18758	9.09972	0.00682899	0.300835	5787
IRF1-AS1	-0.955593	6.89145	9.09359	0.00684466	0.300835	16925
CSF2RA	1.11245	6.68055	9.07906	0.00688189	0.300863	17148
CA2	1.96376	4.56291	9.04882	0.00696014	0.301268	2886
SUPT20H	-1.03951	5.25975	9.04716	0.00696447	0.301268	2689
TSEN15	-2.16712	3.69478	9.02193	0.00703054	0.302141	17364
AEN	-1.26539	4.4414	9.01146	0.00705817	0.302141	14697
MARCHF3	1.18113	5.15812	8.96451	0.00718357	0.305916	13502
ETFB	1.36353	4.20334	8.92408	0.00729353	0.308998	3085
TRAF1	-1.12697	6.02534	8.88931	0.00738961	0.311463	763
ARL14EP	-1.55324	4.28262	8.86433	0.00745952	0.312805	9463
ULK4	1.31899	4.42365	8.82555	0.00756949	0.313903	12196
PWWP3A	-1.20957	4.84118	8.82234	0.00757866	0.313903	10505
GYPB	2.28947	4.15376	8.88715	0.00769019	0.313903	22420
TRABD2A	-0.936129	6.92572	8.76436	0.00774668	0.313903	15936
NSA2	-0.962995	6.23057	8.76188	0.00775398	0.313903	11278
TAF1C	-0.963582	5.41923	8.74066	0.00781657	0.313903	2766
SMAP2	1.00468	8.60068	8.73681	0.00782799	0.313903	1619
ACTN4	1.1112	6.99161	8.72034	0.00787704	0.313903	6233
BCL3	-0.996245	6.26422	8.71036	0.00790691	0.313903	1073
ARL4A	2.18098	4.30343	8.70949	0.00790954	0.313903	5274
CUX1	0.875474	7.14754	8.68941	0.00797008	0.313903	23857
GRN	1.1498	7.84983	8.68505	0.00798328	0.313903	487
ABL1	1.21844	4.51018	8.67792	0.00800496	0.313903	2072
PIK3CB	1.16308	5.03748	8.66313	0.0080501	0.313903	693
PRKCH	1.21154	6.25339	8.66036	0.00805858	0.313903	463
CYB561D1	-0.899465	5.4824	8.64738	0.00809848	0.313969	13538
EXOC6	1.06444	6.03217	8.62592	0.00816492	0.314383	7593
PTPRJ	0.882642	7.26691	8.61926	0.00818566	0.314383	9132
FBXO42	1.33049	5.19634	8.59037	0.00827634	0.31538	540
ATP8B2	-1.02258	5.30755	8.58639	0.00828893	0.31538	8382
RAPGEF2	0.950384	5.34712	8.57447	0.00832673	0.31538	3690
H1-0	1.75333	6.04843	8.80058	0.00845652	0.317565	16416
RUNDC1	-1.19084	5.2492	8.53239	0.00846171	0.317565	17366
PRDM16	2.60878	3.47087	8.60494	0.00854355	0.317815	8221
VHL	-0.87385	5.94286	8.50241	0.00855937	0.317815	6799
SUB1	-0.939815	7.23501	8.4946	0.00858504	0.317815	4167
PFKP	-0.97271	6.42555	8.48308	0.00862303	0.317815	994
SLC20A1	-0.975933	6.01492	8.43702	0.0087768	0.319828	8490
ARL4C	-0.984378	6.66739	8.43545	0.00878208	0.319828	16186
ABRACL	-1.17247	5.59433	8.43181	0.00879439	0.319828	8799
IGLV3-27	2.22105	4.53419	8.48334	0.00894353	0.321171	18149
TNFSF10	-1.09897	7.41118	8.38786	0.0089443	0.321171	5187
SLC2A5	1.59177	5.34471	8.38663	0.00894854	0.321171	8217
	1.05975	5.92473	8.34573	0.00909068	0.323464	3496
UBASH3B	0.92565	5.86527	8.3456	0.00909115	0.323464	9681
TPP1	0.85228	5.96572	8.31284	0.00920681	0.32409	11764
IL7R	-0.832082	7.39286	8.27862	0.00932943	0.32409	12343
DTX3L	-0.852339	6.55593	8.27273	0.0093507	0.32409	11095
PPBP	1.09179	7.21459	8.25878	0.00940134	0.32409	11059
ZMYND8	0.804228	6.25249	8.24646	0.00944627	0.32409	2425
TPI1	0.893641	7.05273	8.24029	0.0094689	0.32409	3916
HS2ST1	1.93964	3.95717	8.3275	0.00948714	0.32409	9655
HELZ2	-0.977933	6.12389	8.22443	0.0095273	0.32409	6263
NUP210	-0.80292	7.28376	8.19692	0.00962952	0.32409	6512
TFAM	-1.66182	4.11331	8.1933	0.00964307	0.32409	3477
CTIF	1.49322	4.31594	8.19034	0.00965418	0.32409	6788
MPND	1.57645	4.27747	8.16362	0.00975494	0.32409	218
RGL4	1.04502	5.57143	8.1616	0.0097626	0.32409	10313
SLC6A19	3.36092	7.67905	9.67479	0.00977604	0.32409	13571
	1.77985	4.53161	8.15359	0.00979306	0.32409	23084
PAM	1.06513	5.80196	8.1519	0.00979952	0.32409	8696
MOV10	-0.946037	5.90409	8.15117	0.00980228	0.32409	9818
NINJ2-AS1	1.34313	4.50344	8.13755	0.00985439	0.32409	14106
PADI4	1.13959	7.62342	8.11447	0.00994337	0.32409	10291
UBE2N	-0.914825	5.48703	8.11309	0.00994873	0.32409	14198
JPT2	-1.34748	4.4085	8.1057	0.00997745	0.32409	18056
FAM207A	-1.3313	4.16347	8.09686	0.0100119	0.32409	10409
PPP1R11	-0.904831	5.65498	8.07848	0.010084	0.32409	17756
UBFD1	-1.51065	5.63418	8.07313	0.010105	0.32409	2801
TJAP1	-1.1952	4.62859	8.07084	0.0101141	0.32409	7398
PCF11	-0.844491	6.06054	8.0658	0.010134	0.32409	11548
EPHX2	-1.98198	3.86666	8.05537	0.0101754	0.324152	5101
DDX10	1.13041	4.75861	7.99884	0.0104029	0.329037	14234
SNX20	-0.846514	6.4687	7.98662	0.0104529	0.329037	11981
IGHV1-69	2.54221	4.24634	8.11348	0.0104564	0.329037	18224
TOR1B	-1.00313	6.06423	7.97786	0.0104888	0.329037	7301
RNLS	3.03348	3.07486	8.24984	0.0105871	0.329846	15445
ZHX2	0.821897	6.20329	7.94608	0.0106205	0.329846	14331
CEP350	1.13807	5.41115	7.93675	0.0106595	0.329846	7120
CSF2RB	-0.92712	8.0446	7.92826	0.010695	0.329846	2283
EIF4G3	0.900396	6.25161	7.91905	0.0107338	0.329846	1291
CMTM5	2.12039	3.90331	7.99076	0.0107929	0.329846	11693
SELENOT	-1.01778	6.4264	7.90448	0.0107956	0.329846	17354
PKM	0.885689	8.34262	7.88679	0.010871	0.330176	1006
MED13L	0.964895	6.41393	7.88312	0.0108867	0.330176	5318
SEC24B	0.899839	5.24317	7.85534	0.0110065	0.331944	7712
IGHV3-74	3.34021	3.46529	8.03108	0.0110258	0.331944	19010
	2.35038	4.093	8.01842	0.0110788	0.332322	18209
KDM5B	0.9267	5.18125	7.8246	0.0111409	0.33297	4661
KDM4C	0.94757	6.21135	7.80321	0.0112354	0.334453	3372
APOBEC3D	-1.19187	5.11172	7.77448	0.0113638	0.334453	21831
OAS2	-0.953783	6.36607	7.77414	0.0113654	0.334453	3875
PPP3CA	0.911579	6.43122	7.77284	0.0113712	0.334453	7714
NRGN	1.27543	6.36016	7.75473	0.011453	0.334453	9686
HLA-DMB	-0.973544	5.90603	7.74787	0.0114842	0.334453	21718
NLRC4	1.1162	6.05589	7.73949	0.0115224	0.334453	1913
PHF3	0.990063	5.07389	7.73237	0.011555	0.334453	4802
KMT2D	-1.16502	8.33381	7.73123	0.0115602	0.334453	12046
LSM8	-1.00686	4.75936	7.71354	0.0116417	0.334453	6000
LPAR6	-1.36071	4.9068	7.7032	0.0116896	0.334453	7829
C1QA	1.09691	6.44754	7.69937	0.0117073	0.334453	13393
TAF3	1.00679	5.05696	7.68927	0.0117544	0.334453	11583
PCDH9	1.3008	4.40309	7.68338	0.011782	0.334453	15337
GBP1	-1.43866	7.3587	7.75878	0.0118945	0.334453	4673
IGLV1-51	1.59674	4.84677	7.65767	0.0119031	0.334453	18136
MCU	1.38782	4.66152	7.65591	0.0119114	0.334453	9888
ABCA13	2.54972	3.67849	7.65244	0.0119279	0.334453	14509
GPR146	-1.4283	4.36958	7.64492	0.0119637	0.334453	11396
TLN1	0.805642	7.68429	7.62222	0.0120723	0.335972	7366
CCNT2	-1.0129	5.27291	7.61154	0.0121239	0.335972	1564
CPPED1	0.970625	6.939	7.60074	0.0121762	0.335972	2807
IFIT5	-1.36833	4.66253	7.59965	0.0121815	0.335972	9536
ATG7	1.06625	7.12651	7.57409	0.0123065	0.336249	16927
BPI	1.29358	5.25359	7.55342	0.0124086	0.336249	2520
POLE3	-1.09699	4.74138	7.54681	0.0124414	0.336249	9021
GIMAP2	-0.849961	7.02394	7.53773	0.0124867	0.336249	3315
UBE2L6	-0.918255	7.16912	7.53711	0.0124898	0.336249	9960
ITFG2	-0.776336	6.32648	7.52914	0.0125297	0.336249	3846
ABCC3	1.15381	4.67545	7.5206	0.0125726	0.336249	3593
ARGLU1	-0.913668	6.39394	7.51613	0.0125952	0.336249	6941
ZBP1	-1.00071	6.85505	7.50966	0.0126279	0.336249	5478
SLC24A3	2.05459	3.66812	7.50113	0.0126711	0.336249	15525
R3HDM2	1.09077	5.5521	7.50026	0.0126755	0.336249	14515
HMGN4	-0.849128	5.48958	7.4986	0.012684	0.336249	15041
JCHAIN	-1.60856	9.21392	7.48275	0.0127649	0.336249	6558
PDLIM7	0.948543	6.35098	7.48257	0.0127658	0.336249	16753
ZNF124	1.99049	3.51328	7.47489	0.0128052	0.336249	16604
MSL3	-0.818308	6.53586	7.44651	0.012952	0.339021	90
SDK1	2.49751	3.43547	7.50453	0.0130493	0.340484	8819
SLC38A1	-0.863718	6.77787	7.40209	0.0131856	0.342654	3883
RENBP	0.90517	5.50664	7.38607	0.013271	0.342654	2609
SLFN5	-1.13283	6.74671	7.38348	0.0132849	0.342654	11859
CLK1	-0.954667	6.04172	7.36586	0.0133796	0.342654	335
UBE2K	0.872305	6.20987	7.36425	0.0133883	0.342654	1415
	-0.973362	5.33364	7.35859	0.013419	0.342654	22281
PLCL1	1.14237	4.73757	7.35297	0.0134494	0.342654	4487
SLC38A2	-0.988521	5.82639	7.33472	0.0135489	0.342654	6842
EIF5B	0.928629	6.62098	7.33359	0.0135551	0.342654	10165
UBE4B	0.797859	6.38046	7.3292	0.0135792	0.342654	6333
VAT1	1.48979	4.50915	7.32221	0.0136176	0.342654	3588
APOL2	-0.818745	7.55885	7.31945	0.0136328	0.342654	5984
SOCS3	-0.986366	5.96925	7.30305	0.0137236	0.343523	15410
ENAM	-1.35929	5.1876	7.29142	0.0137883	0.343523	6557
PER1	1.15211	5.36239	7.27114	0.0139021	0.343523	14396
STX8	0.919216	6.11258	7.26444	0.0139399	0.343523	12701
MED25	1.11981	6.24931	7.2598	0.0139662	0.343523	3010
SIL1	0.879203	5.20345	7.25515	0.0139925	0.343523	5074
PDE6D	1.06734	5.18041	7.25032	0.0140199	0.343523	9999
HCP5	-0.78788	7.4062	7.22972	0.0141377	0.343523	18077
SPCS3	-0.957157	6.53618	7.22746	0.0141507	0.343523	6073
FBXL13	1.41821	5.17254	7.28988	0.0142105	0.343523	10522
THSD4-AS1	1.89814	9.80463	7.2169	0.0142115	0.343523	24431
YARS2	-1.07423	4.83654	7.21202	0.0142397	0.343523	7732
NDUFS5	-0.872725	5.40509	7.21051	0.0142485	0.343523	12335
IFI35	-0.968222	6.0523	7.20982	0.0142525	0.343523	1031
	-0.726635	7.03982	7.18977	0.0143692	0.344615	6244
HSDL2	1.05415	5.60738	7.18764	0.0143817	0.344615	4893
FHIT	1.09791	5.79521	7.17685	0.014445	0.345126	16458
S100A12	1.23359	9.68126	7.15646	0.0145655	0.346996	10896
C1QBP	-0.990656	5.15727	7.14551	0.0146307	0.347542	3544
CD6	-0.76841	6.68555	7.11155	0.0148349	0.350229	344
VWA5A	2.11696	3.42156	7.10852	0.0148533	0.350229	3719
ITPK1	0.759948	6.48442	7.10549	0.0148716	0.350229	2353
CTDSPL	2.14015	4.03223	7.095	0.0149355	0.350728	8564
IRAK3	1.29741	8.35523	7.06459	0.0151225	0.351536	1875
MAN2B2	-0.815261	6.24429	7.05821	0.0151621	0.351536	327
ZNF609	0.810379	5.68651	7.03721	0.0152931	0.351536	14588
OSBPL9	0.884234	5.71636	7.03656	0.0152972	0.351536	4751
CD28	-1.24272	5.51891	7.03461	0.0153094	0.351536	14299
UBE2E2	1.03251	5.2068	7.02622	0.0153622	0.351536	14892
CEACAM4	0.99137	6.20049	7.01945	0.0154049	0.351536	3073
TBC1D8	1.13038	6.1492	7.01608	0.0154263	0.351536	17762
HDAC9	1.1182	5.55834	7.01566	0.0154289	0.351536	636
ULK1	0.977405	6.15296	7.01405	0.0154391	0.351536	14066
FAM120A	-0.776815	6.47708	7.00893	0.0154716	0.351536	650
FCGR2B	-0.968148	7.36674	7.00298	0.0155094	0.351536	1202
OAS1	-0.989544	7.4195	6.9938	0.015568	0.351536	1821
AFF3	1.17972	7.90815	6.98906	0.0155984	0.351536	8497
COL6A2	1.71785	3.82157	6.98702	0.0156115	0.351536	8169
RCL1	1.30678	4.25178	6.97615	0.0156814	0.352145	4999
CLTC	0.798305	6.20134	6.96092	0.0157799	0.353393	8056
LCLAT1	1.10747	4.49619	6.93952	0.0159196	0.355553	13313
	2.01109	3.89578	6.93229	0.0159671	0.355647	19972
NDUFAB1	-1.24327	4.58882	6.90303	0.0161609	0.358991	59
SLC25A25-AS1	-1.61736	4.1539	6.89124	0.0162398	0.359771	20790
TUG1	-1.20629	6.51755	6.8568	0.0164727	0.361913	22713
ATXN7L3B	-1.18319	5.23635	6.85604	0.0164778	0.361913	22850
S100P	1.31723	6.02611	6.8884	0.0165801	0.361913	11140
PLCB1	1.58587	4.50577	6.83952	0.0165909	0.361913	14972
PHF14	0.959822	7.06383	6.83736	0.0166057	0.361913	3298
ENO1	0.952085	8.11	6.8335	0.0166323	0.361913	1278
ABHD5	0.892792	5.541	6.83169	0.0166447	0.361913	286
FNTA	-1.11176	4.63625	6.80525	0.0168281	0.364935	12310
TRIM22	-0.954871	8.41676	6.78015	0.0170044	0.367722	6521
PLIN3	0.94199	5.92322	6.76052	0.0171436	0.367722	3074
UBE2R2	0.766407	7.26374	6.75875	0.0171562	0.367722	3399
TNNT1	-1.85474	4.48862	6.79472	0.0172292	0.367722	3018
GRB10	1.5378	4.34534	6.74266	0.0172714	0.367722	3244
C1QC	1.63406	5.16778	6.77147	0.0172943	0.367722	10263
PLCG1	-0.796649	5.95662	6.73566	0.0173218	0.367722	5448
CNIH1	-1.13437	4.67733	6.728	0.0173771	0.367722	2330
ANKRD23	-1.15715	4.89902	6.72764	0.0173797	0.367722	10869
MGAM	0.848199	6.85792	6.70982	0.0175092	0.367722	23759
RGS14	-0.787	6.31548	6.70728	0.0175278	0.367722	12466
LYSMD2	-1.37277	4.58572	6.70627	0.0175352	0.367722	7899
PPP2R5E	1.06486	5.21695	6.69993	0.0175816	0.367722	9663
MACROD2	1.63064	4.38603	6.69698	0.0176032	0.367722	13162
SIK3	0.801979	6.78389	6.69364	0.0176278	0.367722	10450
TAGAP	-0.722116	6.73581	6.6717	0.0177899	0.36818	11358
HP1BP3	-0.900498	6.32722	6.66868	0.0178123	0.36818	5895
MGAT5	0.857898	5.71176	6.66691	0.0178255	0.36818	9450
LGALS3	-1.05536	7.33955	6.65829	0.0178899	0.36818	6489
NDUFB9	-0.75972	6.05066	6.65787	0.017893	0.36818	8971
EPS15	0.854867	5.80544	6.64693	0.0179749	0.36818	1675
TMOD2	-1.18465	5.45057	6.64685	0.0179755	0.36818	6046
EEPD1	0.993296	4.9518	6.64253	0.0180081	0.36818	5260
C6orf62	-0.805961	7.42855	6.6087	0.0182649	0.369949	4036
CERK	-0.765459	6.34572	6.60423	0.0182991	0.369949	2302
ACSL4	0.816547	6.13202	6.60403	0.0183006	0.369949	1039
TALDO1	0.799658	7.92026	6.60308	0.0183079	0.369949	14065
ZNF385A	0.953841	4.63247	6.60155	0.0183196	0.369949	10570
XPO7	1.12402	5.42682	6.57616	0.0185157	0.371664	6201
NAA20	-1.22298	4.49059	6.57022	0.018562	0.371664	13402
CCDC88A	1.08078	5.70053	6.56724	0.0185852	0.371664	4403
CCPG1	0.78369	6.50358	6.56584	0.0185961	0.371664	24680
RIPOR3	1.77017	3.76535	6.55564	0.0186759	0.371664	581
KIF1B	0.975526	6.22794	6.55109	0.0187116	0.371664	729
SPATC1	1.33908	4.51913	6.53876	0.0188089	0.371664	15889
	0.900404	5.24304	6.53364	0.0188494	0.371664	1401
NLRP12	0.909537	6.96194	6.53286	0.0188557	0.371664	8192
BCORL1	1.32666	4.52565	6.53271	0.0188568	0.371664	1648
TBC1D4	-0.982189	4.91075	6.51383	0.0190072	0.372076	7180
TECR	0.941243	5.05324	6.51314	0.0190127	0.372076	2112
PDCD2	-1.01669	4.58616	6.51304	0.0190135	0.372076	1171
MAN1C1	-1.61328	4.04102	6.50681	0.0190634	0.372167	4737
ZNF646	-0.887076	5.81911	6.49329	0.0191723	0.372821	12019
TRIM35	-1.23747	4.186	6.4914	0.0191876	0.372821	2883
KIAA0825	1.2699	5.19153	6.47335	0.0193342	0.373655	15575
RAC1	0.877646	7.73623	6.46839	0.0193747	0.373655	7206
NSUN2	-1.10257	5.35543	6.46753	0.0193817	0.373655	539
WWOX	0.965159	5.92744	6.46378	0.0194124	0.373655	15792
RLIM	-0.976733	4.54228	6.45241	0.0195058	0.374575	6393
DPH3	-1.28927	4.28115	6.44405	0.0195748	0.374634	9763
PELI2	1.14111	4.93236	6.441	0.0196	0.374634	7862
RTRAF	-0.929865	5.28672	6.42616	0.0197234	0.375693	1743
ZNF302	-0.907296	5.82759	6.41937	0.0197801	0.375693	1838
DHX15	-0.831236	5.76565	6.41789	0.0197926	0.375693	3673
HDAC2	0.938886	5.06205	6.38546	0.0200662	0.376942	16662
TAOK3	0.714691	7.16401	6.38142	0.0201005	0.376942	6974
SNX29	0.755335	5.71717	6.37961	0.020116	0.376942	643
USP30-AS1	-1.41634	4.9592	6.37843	0.020126	0.376942	23575
RAB29	-0.848469	6.06076	6.37779	0.0201315	0.376942	4678
TIFA	-0.796911	5.66712	6.37755	0.0201336	0.376942	8652
SLAMF1	-0.857762	5.28283	6.36295	0.0202586	0.377943	4654
MPRIP	-0.82954	6.48357	6.36058	0.020279	0.377943	6666
ZNF783	-0.850489	5.07379	6.34833	0.0203847	0.378267	17846
SEC11C	-0.823251	6.65181	6.34029	0.0204544	0.378267	11826
UBR3	0.995267	4.82946	6.33709	0.0204823	0.378267	8515
MX1	-0.994891	7.39548	6.33396	0.0205095	0.378267	10075
HK1	0.765619	7.41634	6.32607	0.0205784	0.378267	9953
CKAP4	0.88049	6.16265	6.32395	0.020597	0.378267	7165
LDHA	0.762675	7.38843	6.31327	0.0206907	0.378267	6852
BLNK	-1.06235	5.62795	6.31137	0.0207075	0.378267	2035
BTG2	-0.797842	6.43991	6.31101	0.0207106	0.378267	10299
NUFIP2	-0.739039	7.30937	6.28752	0.0209188	0.380317	3493
STRN3	1.60604	3.9677	6.28752	0.0209188	0.380317	16720
MAP4	0.819355	5.96774	6.28271	0.0209616	0.380317	632
RPL21	-1.07229	9.08643	6.26472	0.021123	0.380333	5210
CHTOP	-0.720296	6.46161	6.26274	0.0211409	0.380333	10459
USP34	0.785051	6.54012	6.25795	0.0211842	0.380333	4422
DOCK11	0.744848	6.29614	6.25738	0.0211892	0.380333	8906
PSME2	-0.804352	6.35884	6.25567	0.0212048	0.380333	2403
IFI44L	-1.85325	6.84574	6.82315	0.0212401	0.380333	7535
GIMAP6	-0.823709	6.00492	6.22215	0.0215104	0.383482	6731
NDUFB7	-0.709148	6.09406	6.22068	0.021524	0.383482	2111
TAP1	-0.801638	8.2899	6.2172	0.021556	0.383482	12277
ANKRD17	0.842836	6.1194	6.20384	0.0216796	0.383672	6559
THBS1	1.93823	3.77506	6.20273	0.0216899	0.383672	7495
MANF	-0.86667	5.58029	6.19652	0.0217476	0.383672	8615
DDX3X	-0.68469	7.03788	6.19589	0.0217534	0.383672	18581
GARRE1	-1.05702	4.68363	6.1839	0.0218654	0.383994	11781
SF3A1	0.861003	5.61547	6.18296	0.0218742	0.383994	2153
CD82	0.746274	6.51485	6.17895	0.0219118	0.383994	1647
PSME4	0.945274	5.00553	6.16432	0.0220497	0.385307	1056
SLC43A2	0.853203	7.03742	6.16106	0.0220805	0.385307	12100
MAL	-0.989249	6.17447	6.15112	0.0221748	0.385476	13105
TRIM33	0.909332	5.90704	6.14667	0.0222172	0.385476	16865
CTNNA1	1.10554	4.9284	6.14524	0.0222309	0.385476	603
KLF13	-0.697149	6.84443	6.11138	0.0225565	0.390104	12624
TMEM101	-0.961538	4.5664	6.10427	0.0226257	0.390104	1948
BLOC1S2	-0.940679	5.11855	6.10278	0.0226402	0.390104	16489
TKT	0.835355	8.41667	6.09302	0.0227354	0.390658	11122
DIAPH2	0.861297	6.28596	6.08976	0.0227674	0.390658	8899
COX20	-0.99061	4.56004	6.07705	0.0228923	0.391983	17460
ITSN1	1.28027	4.11316	6.05314	0.0231295	0.393959	17998
ADK	0.889339	6.20539	6.05261	0.0231348	0.393959	9898
ANTXR2	0.824245	5.10924	6.05094	0.0231515	0.393959	10913
TIRAP	-1.09105	4.70866	6.03991	0.0232619	0.395019	9256
CD164	-0.709072	7.32912	6.02956	0.0233661	0.395971	7066
ACOX3	-0.883455	4.85761	6.01338	0.02353	0.396962	1715
PDE4D	0.89922	5.78387	6.01243	0.0235397	0.396962	4174
CDKAL1	1.09539	5.57718	6.00595	0.0236057	0.396962	8743
RSAD2	-1.58921	6.41878	6.30931	0.0236486	0.396962	6847
MSRA	1.26223	4.70414	5.98562	0.0238143	0.396962	13827
CD8A	-0.842871	6.28191	5.9777	0.0238961	0.396962	9623
SCMH1	1.14889	4.65314	6.02791	0.0239144	0.396962	272
TRIM56	-0.789499	7.73143	5.97356	0.023939	0.396962	12605
	-0.90347	5.43339	5.97102	0.0239653	0.396962	21740
CPT1A	0.731022	6.30287	5.96494	0.0240286	0.396962	3738
CWC15	-0.913177	4.97983	5.96465	0.0240316	0.396962	9248
MED28	-0.6802	6.83853	5.94996	0.0241851	0.396962	4819
ETV7	-1.40605	4.36802	5.9498	0.0241868	0.396962	247
CAP1	0.729705	8.13901	5.9428	0.0242603	0.396962	6390
MYBBP1A	-0.92828	4.89807	5.94133	0.0242758	0.396962	6541
IL21R	-0.887736	5.28635	5.93803	0.0243107	0.396962	2826
MAF	-1.17168	5.41099	5.93693	0.0243222	0.396962	14302
FOSL2	-0.733867	6.1843	5.93121	0.0243828	0.396962	1312
TOP1	0.671034	7.11457	5.92885	0.0244077	0.396962	17386
INSR	1.2105	4.50578	5.92087	0.0244924	0.396962	12883
SBF2	1.04256	6.67953	5.9154	0.0245508	0.396962	6761
GAA	0.861273	5.43266	5.91494	0.0245557	0.396962	12931
ZFP36	-0.710979	7.08846	5.91443	0.0245611	0.396962	5949
NBEA	1.83908	3.59899	5.96331	0.0245837	0.396962	13303
HCG27	-1.01286	7.47212	5.89984	0.0247174	0.398146	18078
SPARC	1.09766	6.93125	5.89554	0.0247636	0.398146	4132
SLC39A7	0.775847	5.37405	5.89195	0.0248024	0.398146	4057
OXSR1	0.878536	5.15362	5.86791	0.0250633	0.398953	13310
CYP4V2	-1.29756	4.32215	5.84949	0.0252655	0.398953	8667
LIPN	1.46064	4.44903	5.84631	0.0253005	0.398953	17557
VMO1	1.62446	3.99658	5.89319	0.0253343	0.398953	15015
CLU	1.04092	5.67882	5.84245	0.0253431	0.398953	5093
PLIN2	1.08372	5.538	5.84135	0.0253553	0.398953	8985
IGHV3-33	2.34338	4.4079	5.99862	0.0253849	0.398953	18210
CHST11	0.694184	7.3723	5.83707	0.0254027	0.398953	12935
PGLYRP1	0.995064	5.4554	5.83628	0.0254114	0.398953	221
ATF6	0.722917	5.88772	5.83292	0.0254488	0.398953	4777
SNHG12	-0.954228	4.3826	5.82357	0.0255529	0.398953	17070
NFKBIZ	-1.05344	5.92277	5.82018	0.0255908	0.398953	8581
DDX5	-0.853315	9.0771	5.81194	0.025683	0.398953	3560
FGD5-AS1	-0.789906	5.10723	5.81174	0.0256853	0.398953	19200
EVL	-0.801508	8.66635	5.811	0.0256936	0.398953	16596
TIMM8B	-1.0507	5.01204	5.80861	0.0257205	0.398953	9292
SLC35D1	-0.984119	4.64037	5.80727	0.0257356	0.398953	4593
ALDOA	0.978805	8.77059	5.80709	0.0257375	0.398953	9225
HSH2D	-0.848754	8.00974	5.80182	0.0257969	0.398953	16691
LTB	-0.865007	7.93558	5.79617	0.0258607	0.398953	19523
COX17	-1.09408	4.36567	5.79518	0.025872	0.398953	7644
NXF1	-0.681619	7.2091	5.78347	0.0260049	0.400251	10644
XYLT1	0.805836	5.86856	5.77009	0.0261578	0.401417	2817
EVA1C	1.0331	4.47884	5.76829	0.0261783	0.401417	11929
SLC22A15	1.10301	5.80498	5.76156	0.0262557	0.401777	10938
UBE2D2	0.646125	6.55625	5.75775	0.0262996	0.401777	6432
HERC6	-1.14766	5.11414	5.75054	0.0263829	0.402303	7664
PTBP2	0.91351	4.92105	5.74564	0.0264397	0.402421	4720
PGM1	0.971694	4.69488	5.72959	0.0266265	0.404517	1476
CTDSPL2	0.907202	4.76355	5.71432	0.0268058	0.406152	7493
PFKFB2	1.11809	4.74995	5.7112	0.0268425	0.406152	5406
POU2F1	0.744502	5.63124	5.70782	0.0268825	0.406152	8301
CAST	0.763886	6.65044	5.68255	0.027183	0.408369	9577
RAB1B	0.683533	6.83602	5.68097	0.0272018	0.408369	13663
RSL24D1	-0.906643	5.96967	5.67663	0.0272539	0.408369	7524
RCHY1	-1.43354	3.83167	5.67626	0.0272584	0.408369	11063
STK35	-0.847926	5.06485	5.67466	0.0272776	0.408369	5702
SLK	1.01684	5.12037	5.65949	0.0274606	0.409714	939
JDP2	0.875197	5.15283	5.65894	0.0274672	0.409714	7879
ZNF775	-0.796065	6.27651	5.65441	0.027522	0.409789	16618
UBE2H	0.75678	6.42238	5.64714	0.0276104	0.410362	15890
MYO7B	1.04494	4.59923	5.6337	0.0277747	0.41178	12640
ZNF770	-1.25133	4.25484	5.63114	0.0278061	0.41178	17124
FOXP1	0.67881	7.85352	5.62159	0.0279237	0.411865	4328
CORO1C	0.711159	5.60136	5.61188	0.0280437	0.411865	3812
GALNT14	1.43358	4.25193	5.60895	0.02808	0.411865	10131
SELENOW	-0.807233	5.64604	5.60865	0.0280838	0.411865	14368
NDUFA1	-0.901602	6.0572	5.6082	0.0280893	0.411865	5612
IGLV3-16	3.42742	2.9289	5.75734	0.0281931	0.411865	18156
RAB11B-AS1	1.67378	3.62587	5.64598	0.0281954	0.411865	26232
	-1.51388	3.8942	5.59829	0.0282127	0.411865	24511
EXOC4	0.890162	5.98738	5.59096	0.0283044	0.412471	6434
CBWD2	-1.20461	4.50385	5.58551	0.0283727	0.412735	7273
SLC2A6	-0.827172	5.87613	5.57638	0.0284877	0.413502	10425
NDUFB5	-0.993893	5.01125	5.56538	0.0286269	0.413502	7253
MBTPS1	-0.686347	5.7415	5.56516	0.0286296	0.413502	8001
DPM2	-0.828329	5.28361	5.56177	0.0286727	0.413502	7333
LSM7	-0.89932	7.36573	5.55612	0.0287447	0.413502	6220
ATP6AP1	0.688507	6.32103	5.55261	0.0287893	0.413502	1158
FAM8A1	-0.969865	5.94736	5.55186	0.028799	0.413502	7428
GBP4	-0.863814	6.03803	5.54959	0.0288279	0.413502	10741
FAS	-0.924305	5.43453	5.54526	0.0288834	0.413576	455
ZCCHC2	-0.775486	6.57253	5.53118	0.0290645	0.415445	8122
C8orf33	-1.12426	6.75773	5.52483	0.029266	0.415562	14903
MLLT1	-0.929897	4.81916	5.5114	0.0293211	0.415562	6229
NOTCH1	-0.879901	7.14291	5.50473	0.0294082	0.415562	9049
CPNE5	-0.805323	6.01206	5.50301	0.0294306	0.415562	5557
RMI2	-1.26208	4.35329	5.50066	0.0294615	0.415562	13804
GBE1	1.14325	4.57144	5.50046	0.029464	0.415562	4282
KCNQ5	1.19181	4.71727	5.49624	0.0295194	0.415562	15686
DHRS12	-1.00766	5.13875	5.49617	0.0295203	0.415562	2700
ALDH3B1	0.82774	5.10074	5.49195	0.0295758	0.415562	141
XPC	-0.792017	5.15839	5.49177	0.0295782	0.415562	9758
SHKBP1	0.771112	7.64446	5.47326	0.029823	0.418285	10436
C19orf12	-0.728898	5.95055	5.45787	0.0300282	0.419781	6483
DNAJA4	-1.09993	4.96381	5.45761	0.0300318	0.419781	7924
NSUN3	0.993671	4.63094	5.44834	0.0301562	0.420804	14318
CLK2	-0.764935	5.33791	5.43338	0.0303583	0.422667	13938
IFI6	-0.9512	7.38336	5.43027	0.0304004	0.422667	5814
NECAP1	-1.16083	4.54763	5.4247	0.0304762	0.422667	1854
ECPAS	0.870707	5.31475	5.42329	0.0304954	0.422667	7300
EDEM1	-0.712442	5.67629	5.41812	0.030566	0.422933	6802
SMC3	0.961579	5.00774	5.41326	0.0306324	0.423139	3475
CCS	0.871713	5.98623	5.38216	0.0310617	0.426305	13512
CHORDC1	-1.28447	4.21074	5.38044	0.0310856	0.426305	3746
GSN	0.6851	6.29885	5.37512	0.0311599	0.426305	9013
CTBP1	-0.835288	7.46785	5.37356	0.0311817	0.426305	10330
NFATC3	0.727687	6.58492	5.37117	0.031215	0.426305	1203
RIN3	0.679166	7.80509	5.36863	0.0312506	0.426305	2348
AKAP1	-1.19074	4.26363	5.36759	0.0312652	0.426305	5114
MTFMT	1.05244	4.63798	5.3602	0.0313689	0.426305	2842
AKIRIN1	-0.752373	6.10831	5.35972	0.0313758	0.426305	13609
TMA7	-0.822038	6.48423	5.35479	0.0314452	0.426305	20313
KDM7A-DT	1.53845	3.85366	5.35439	0.0314509	0.426305	24495
FGD4	1.16336	6.07576	5.38261	0.031484	0.426305	7733
EOMES	1.12671	4.2013	5.33919	0.0316662	0.427907	10972
CMTM4	1.80773	4.00011	5.33426	0.0317364	0.427907	15224
PLXDC2	0.935617	7.08592	5.32923	0.0318081	0.427907	5051
H2BC21	-0.932989	4.93447	5.32906	0.0318106	0.427907	15437
METAP2	0.9309	6.14797	5.3222	0.0319088	0.427926	3839
SLC37A1	-0.787718	5.13575	5.32169	0.0319161	0.427926	10385
BET1	-1.38058	4.20184	5.31693	0.0319844	0.428143	3191
MICB	-0.944799	4.63296	5.3001	0.0322276	0.43051	17714
IFIH1	-0.739326	6.09908	5.29745	0.032266	0.43051	4383
TRMT112	-0.885304	5.99133	5.27909	0.0325338	0.43338	13339
	0.733377	7.04857	5.26258	0.032777	0.435251	25125
ZBTB20	0.938407	7.052	5.2601	0.0328137	0.435251	14791
ATP6V1E1	0.804622	5.67342	5.2549	0.0328908	0.435251	6370
NAAA	-0.793263	5.6426	5.25054	0.0329555	0.435251	7688
LCOR	0.946244	4.95428	5.24526	0.0330342	0.435251	16542
UCKL1	-1.08642	4.59124	5.24385	0.0330552	0.435251	17159
RPS15A	-0.815418	6.42275	5.24305	0.0330672	0.435251	6864
PLPP5	-0.960209	4.6324	5.24099	0.0330979	0.435251	8945
PPP1R16A	1.49803	3.78638	5.23507	0.0331867	0.435565	10509
LDLRAP1	-0.731229	6.65453	5.23232	0.0332278	0.435565	10115
TCF7L2	0.962774	6.26319	5.22447	0.0333459	0.436418	9089
SLC39A11	0.811234	5.35954	5.20718	0.0336078	0.437423	6700
ZNF8-ERVK3-1	-0.939019	5.50893	5.20191	0.033688	0.437423	25596
CAPN2	-0.650061	6.44717	5.19971	0.0337217	0.437423	10808
MYO9A	0.731901	5.50874	5.19922	0.0337292	0.437423	992
DAPP1	-0.950851	5.68625	5.19774	0.0337517	0.437423	1103
RBM18	-1.25595	4.2049	5.19619	0.0337754	0.437423	4891
TPK1	1.21983	4.87566	5.19489	0.0337953	0.437423	16637
ITGA7	1.21013	4.65354	5.19064	0.0338604	0.437576	7039
CDKN1B	-0.653314	5.9641	5.17867	0.0340446	0.438706	3866
RBM5	-0.6805	7.29166	5.17802	0.0340546	0.438706	42
CAMK1D	0.628033	6.99869	5.1707	0.0341678	0.439476	15066
ANKRD6	1.68272	3.6384	5.15363	0.0344336	0.439692	7007
CASP1	-0.734777	7.68799	5.15313	0.0344414	0.439692	7487
SNX8	1.02118	4.95122	5.15196	0.0344597	0.439692	3267
SUPT7L	-0.839766	5.10641	5.15045	0.0344834	0.439692	4942
NCOR1	0.615477	7.33663	5.14297	0.0346007	0.439692	8020
ATF7IP	0.992824	5.95988	5.14235	0.0346104	0.439692	13026
ZFAND3	0.691967	7.67404	5.13861	0.0346693	0.439692	9963
DIAPH1	0.70103	6.67202	5.13685	0.034697	0.439692	6430
SMYD2	-1.35474	4.14289	5.13607	0.0347094	0.439692	8377
IQGAP1	0.63428	7.37098	5.12662	0.0348587	0.439692	7961
RIOK1	1.2016	4.17956	5.12487	0.0348865	0.439692	5561
ALDH2	1.10498	5.73772	5.12422	0.0348969	0.439692	3865
STK3	1.17356	4.68126	5.16342	0.0349025	0.439692	2906
RTP4	-1.46444	4.02827	5.12191	0.0349335	0.439692	7251
CLIC3	1.65837	4.21068	5.108	0.0351554	0.441754	12544
	-1.04683	4.60328	5.10143	0.0352607	0.441754	19114
TRPS1	0.97062	5.07622	5.09663	0.035338	0.441754	2918
TRIP11	1.10615	4.91643	5.09338	0.0353903	0.441754	2387
DYSF	0.779348	8.77241	5.093	0.0353964	0.441754	7085
ANKRD10	-0.834794	6.67061	5.09155	0.0354198	0.441754	1778
AMD1	-0.875587	5.36571	5.07068	0.0357585	0.444815	5376
CHD9	0.804906	5.90163	5.06976	0.0357736	0.444815	14074
CUTALP	-0.669062	6.17727	5.04915	0.0361118	0.448181	19374
ERGIC1	0.732048	7.8534	5.04371	0.0362017	0.448181	4208
DLEU1	0.928676	4.46366	5.04152	0.0362379	0.448181	13876
CPEB3	1.19219	5.0347	5.03801	0.036296	0.448181	3452
PDRG1	-0.972886	4.26745	5.03575	0.0363337	0.448181	1774
PASK	-1.00908	4.55606	5.03138	0.0364063	0.448181	4462
NOD2	-0.845479	5.80577	5.0302	0.036426	0.448181	11980
MAP4K3	1.61087	3.76381	5.02312	0.0365443	0.448964	306
MAGED1	0.941262	4.8203	5.01389	0.0366989	0.450192	14418
RRAS2	0.972792	4.40556	5.00008	0.0369318	0.452373	6763
SNHG32	-0.703835	6.35194	4.99611	0.0369991	0.452523	17664
SH3YL1	-1.02884	4.65007	4.98916	0.0371172	0.453026	517
ALOX5AP	0.699695	7.54272	4.98721	0.0371504	0.453026	6657
IL18R1	0.967265	5.98115	4.97516	0.0373564	0.45459	4450
TLE1	1.44531	3.8158	4.97324	0.0373893	0.45459	16717
TSC2	0.784244	5.50677	4.96452	0.0375393	0.455087	2773
P4HA1	0.824654	4.98047	4.96293	0.0375667	0.455087	5308
ZMYM2	0.713763	5.87577	4.95388	0.0377233	0.455087	5172
FOXN3	0.629396	6.71991	4.95363	0.0377276	0.455087	707
RBM47	0.901359	7.38531	4.95172	0.0377607	0.455087	11046
DHRS13	0.812414	5.05782	4.9512	0.0377697	0.455087	12044
SMG6	0.817788	5.22821	4.94762	0.0378321	0.455087	1107
MSN	0.630841	7.84454	4.94526	0.0378732	0.455087	8871
AATBC	-0.830986	5.44347	4.93908	0.0379808	0.455715	18599
MPZL3	-1.02116	5.47386	4.93032	0.0381343	0.45586	10451
IGHV3-15	2.0179	4.55861	5.02777	0.0381745	0.45586	18200
RGCC	-1.13092	4.41631	4.92618	0.0382071	0.45586	2694
ATP2B1	0.668729	6.17246	4.9223	0.0382753	0.45586	1141
EHMT1	0.755784	6.06348	4.91626	0.038382	0.45586	14710
IFRD1	-0.834785	5.45121	4.91452	0.0384128	0.45586	150
GPAT3	1.19244	4.34175	4.91356	0.0384297	0.45586	7676
ADGRL3	3.7327	3.09503	5.08938	0.0384675	0.45586	9260
NIPBL	0.672558	6.71762	4.91004	0.0384921	0.45586	11229
TMED2	-0.675039	6.08215	4.89628	0.0387372	0.455909	1703
RBPJ	0.790002	6.06577	4.89273	0.0388006	0.455909	12230
PPP1R15B	-1.14516	4.95354	4.88846	0.0388772	0.455909	10197
MGLL	1.5038	3.9795	4.87744	0.0390754	0.455909	1265
ARPC5L	-0.795787	5.74468	4.87052	0.0392005	0.455909	7351
COG4	0.698767	5.42236	4.87024	0.0392055	0.455909	2749
IL10RA	-0.61963	6.949	4.86974	0.0392146	0.455909	3759
TSPAN32	-0.726575	5.82529	4.85993	0.0393929	0.455909	875
CD38	-0.981114	6.53125	4.8541	0.0394992	0.455909	50
NUDT21	-0.845826	4.86875	4.85086	0.0395584	0.455909	11935
AGPAT1	0.766235	5.49454	4.84356	0.0396923	0.455909	17634
GCH1	-0.946264	6.47133	4.84209	0.0397193	0.455909	6488
SLCO4C1	1.4228	4.16983	4.8415	0.0397301	0.455909	13504
C1orf43	-0.655436	6.71621	4.83936	0.0397695	0.455909	8401
FBXO6	-1.1035	5.01116	4.83797	0.039795	0.455909	4579
ORAI2	0.61637	7.35987	4.83725	0.0398084	0.455909	10511
CCDC91	0.855803	5.14436	4.83682	0.0398163	0.455909	5325
LDB1	-0.693317	5.71333	4.83174	0.03991	0.455909	17291
CD48	-0.819198	8.30031	4.82847	0.0399705	0.455909	4655
EPN1	0.782656	6.12714	4.82738	0.0399908	0.455909	859
SAMD9	-0.91807	5.91116	4.82482	0.0400383	0.455909	17946
MX2	-0.912734	8.10553	4.82474	0.0400396	0.455909	15160
SHFL	-0.650978	6.00709	4.82149	0.0401	0.455909	6318
PSMD4	0.724043	6.52449	4.81967	0.0401339	0.455909	10294
BAIAP2L1	-0.866116	4.91587	4.81807	0.0401635	0.455909	137
OSBP	0.929923	4.71916	4.81797	0.0401655	0.455909	3727
CD47	-0.751877	7.02236	4.81778	0.040169	0.455909	16715
KIAA1191	-0.839314	4.88008	4.81648	0.0401931	0.455909	5228
PIAS1	0.696493	6.69628	4.81634	0.0401959	0.455909	506
MAGT1	-0.825927	5.83965	4.8153	0.0402152	0.455909	2633
IGSF6	-0.779122	6.24437	4.81527	0.0402158	0.455909	7978
LGALSL	1.62963	3.35803	4.84651	0.0402931	0.456156	4953
FAM43A	-1.4249	4.02144	4.79786	0.0405418	0.45834	15541
PCNP	-0.618845	6.09762	4.78943	0.0407008	0.459505	1528
ADCY7	-0.66405	6.6844	4.78467	0.040791	0.459891	5131
ERFE	2.16088	3.43763	4.85006	0.0409579	0.460467	14329
TBC1D32	1.60556	3.96173	4.77452	0.0409838	0.460467	8790
IQGAP2	0.704771	6.38024	4.77314	0.0410101	0.460467	8690
POLI	-1.46014	3.80531	4.76499	0.0411658	0.461584	2563
ANO10	1.15316	4.64185	4.75585	0.0413411	0.462778	10471
TCF12	0.763539	5.9504	4.74582	0.0415347	0.462778	7893
SENP6	0.94054	5.69218	4.74282	0.0415926	0.462778	4088
NAPRT	1.29237	4.64452	4.74264	0.0415962	0.462778	8979
PHF5A	-1.05074	4.93246	4.7396	0.0416552	0.462778	2296
KTN1	0.729542	6.05933	4.73947	0.0416576	0.462778	5825
WDR11	-0.73785	5.18242	4.73806	0.041685	0.462778	4980
PPP1R3E	-0.99258	4.30791	4.73613	0.0417226	0.462778	20872
CLEC7A	-0.960381	6.23335	4.73234	0.0417964	0.462971	13157
CYTH1	-0.64278	7.79	4.72742	0.0418923	0.463231	3562
RABGAP1L	0.747359	7.3485	4.72483	0.0419428	0.463231	9441
MLF2	0.716164	5.86749	4.72248	0.041989	0.463231	1850
HINFP	-0.858262	4.65702	4.71846	0.0420677	0.463379	13165
ATP9A	1.34538	3.82366	4.71379	0.0421595	0.463379	734
FBP1	1.09228	4.28295	4.71239	0.0421871	0.463379	11472
	-1.77744	6.78684	5.06093	0.0422279	0.463379	15455
RANBP6	-1.09228	4.24602	4.70176	0.0423968	0.464612	7359
CLASP2	0.834328	5.43205	4.69275	0.0425756	0.464978	10990
ZBTB7B	-0.670561	7.22042	4.69194	0.0425918	0.464978	10461
LARP1B	1.00118	4.47979	4.69153	0.0425999	0.464978	7683
ANK1	1.46591	6.48929	4.91344	0.0426607	0.465024	478
PHC2	0.754337	8.23445	4.6831	0.042768	0.465577	6904
RAP2C	-0.91717	5.08257	4.67872	0.0428558	0.465916	5401
PRKAR1B-AS1	-0.902516	4.76925	4.67581	0.0429142	0.465934	21225
CD63	0.719495	8.30845	4.66538	0.0431241	0.467595	7032
DNASE1L1	0.712641	5.57206	4.6563	0.0433078	0.468862	339
CWC22	1.14763	4.41348	4.64656	0.0435059	0.468862	10973
ATXN1	0.698505	7.10966	4.64305	0.0435775	0.468862	5565
TMEM273	-1.22399	4.67807	4.64153	0.0436086	0.468862	17589
CCDC93	-0.979859	5.14522	4.63724	0.0436964	0.468862	5654
SLC41A3	-1.25936	4.35988	4.63446	0.0437534	0.468862	4289
AP5B1	-0.602069	6.60648	4.63206	0.0438027	0.468862	23105
CLEC2B	-0.724712	6.32242	4.62945	0.0438564	0.468862	3809
MMP17	-0.946192	4.66523	4.62901	0.0438654	0.468862	17248
DOCK2	0.604293	7.68307	4.62732	0.0439002	0.468862	6880
BAZ2B	0.851821	9.02201	4.6242	0.0439645	0.468862	5395
TRIM52	-0.718425	5.35172	4.61876	0.0440769	0.468862	15222
CPQ	0.877351	6.51297	4.61792	0.0440944	0.468862	2893
LGALS9	-0.648625	7.51356	4.61584	0.0441374	0.468862	12411
ITK	-0.593828	6.12038	4.61454	0.0441643	0.468862	4147
VDR	0.947383	4.65847	4.61418	0.0441719	0.468862	3887
IGF1R	0.76226	5.73511	4.61231	0.0442107	0.468862	7927
PLAAT4	-0.706497	6.09939	4.6053	0.0443565	0.468881	6716
MGAT4B	0.822168	4.69899	4.60443	0.0443746	0.468881	10517
VPS13B	0.724902	6.55866	4.60353	0.0443933	0.468881	6577
UAP1	-1.32666	3.85042	4.60126	0.0444408	0.468881	4662
TUBA4A	0.622752	7.05005	4.59369	0.0445993	0.469951	5923
GTF3A	-0.620505	6.86687	4.58442	0.0447942	0.4714	5212
ALPL	0.839396	8.176	4.57339	0.0450274	0.472314	10707
	0.649511	5.58357	4.57234	0.0450495	0.472314	10965
HMGB2	0.862398	8.64334	4.57216	0.0450534	0.472314	11188
AHSA2P	-0.672132	6.18417	4.56158	0.0452785	0.473241	13358
IL16	-0.621019	7.27242	4.55651	0.0453869	0.473241	13183
IL3RA	1.23775	4.84434	4.55589	0.0454	0.473241	15585
NDUFS1	0.929078	4.89748	4.55566	0.0454051	0.473241	425
BTF3	-0.848473	8.37331	4.5508	0.0455093	0.473241	8700
DIDO1	-0.643523	6.19428	4.54865	0.0455553	0.473241	2459
NUBPL	1.43172	3.85854	4.57996	0.0455712	0.473241	9356
SLC25A46	-0.915282	4.92759	4.545	0.0456338	0.473241	11232
SERPINB1	0.646424	7.5309	4.53435	0.0458637	0.473241	406
ZEB2	0.66213	7.29866	4.53279	0.0458977	0.473241	12538
TBC1D10B	0.711795	5.52779	4.52812	0.0459989	0.473241	12467
ZNF671	-1.01532	4.39431	4.52718	0.0460194	0.473241	1609
METTL7B	1.75243	3.80536	4.59452	0.0460226	0.473241	12732
STAM2	0.866166	4.92565	4.5249	0.046069	0.473241	4359
SLC26A11	-1.25263	3.97485	4.52223	0.0461271	0.473241	14705
TIMM17A	-0.837586	5.15619	4.52176	0.0461373	0.473241	6860
RUFY1	0.635401	6.18307	4.51919	0.0461933	0.473241	13991
REPS1	0.964503	5.3298	4.51805	0.0462182	0.473241	7076
CXorf38	-1.1411	4.64968	4.51725	0.0462358	0.473241	15684
TMPO	-0.795618	6.13279	4.50739	0.0464518	0.473337	5084
CNOT8	-0.646595	5.81973	4.50658	0.0464696	0.473337	9830
RBM19	-0.68735	5.14848	4.50429	0.0465199	0.473337	5312
IRF1	-0.711696	8.62149	4.50081	0.0465966	0.473337	5607
OGT	-0.740435	7.44923	4.49694	0.0466821	0.473337	8892
LRCH1	0.90705	4.86116	4.49389	0.0467494	0.473337	7183
TMEM50B	-0.820615	5.04699	4.49374	0.0467529	0.473337	8174
TTYH2	-0.889071	4.36085	4.49132	0.0468064	0.473337	8097
STIM1	0.566479	6.82569	4.49127	0.0468076	0.473337	12003
STAG1	0.746881	6.2794	4.49066	0.0468211	0.473337	4761
JAGN1	-0.829281	4.74262	4.48137	0.0470274	0.474838	12895
EZH1	-0.667913	6.60277	4.47814	0.0470996	0.474984	3581
TXNDC11	-0.641225	5.68126	4.47057	0.0472689	0.47595	9571
IGHV1-2	1.68064	4.22835	4.46866	0.0473115	0.47595	18191
CAPN1	0.905047	6.68791	4.46573	0.0473773	0.47595	349
NCOA3	0.584108	6.63104	4.46352	0.047427	0.47595	5439
SLC25A33	-1.16857	4.05511	4.45385	0.0476452	0.476255	13015
MTIF3	-0.802159	5.61532	4.45182	0.0476911	0.476255	5211
UROD	0.836294	5.19353	4.44775	0.0477833	0.476255	5761
SAMD9L	-0.976511	7.42898	4.44178	0.0479189	0.476255	14107
SPTLC2	0.815402	6.71	4.43924	0.047977	0.476255	2347
PARP9	-0.755282	7.87183	4.43904	0.0479815	0.476255	7645
EEF1B2	-0.908074	8.7999	4.43806	0.0480037	0.476255	4334
WBP4	0.862703	5.29398	4.43778	0.0480102	0.476255	5064
LINC01550	-0.798738	5.61049	4.43558	0.0480603	0.476255	21982
GALNT2	0.815809	5.18921	4.43311	0.0481169	0.476255	8411
TBC1D1	0.560765	6.44153	4.43033	0.0481805	0.476255	949
ECHDC2	-0.577943	6.36306	4.42999	0.0481883	0.476255	5134
ZNF32	-1.15533	4.37158	4.42901	0.0482108	0.476255	12579
ZPR1	-0.867031	4.31588	4.42316	0.0483449	0.476451	3709
CCNL2	-0.606276	6.55362	4.42065	0.0484027	0.476451	18755
NEBL	2.00627	3.54027	4.42057	0.0484045	0.476451	1413
UQCRB	-0.835712	7.24865	4.41472	0.0485396	0.476996	9941
DHCR24	1.38215	3.87056	4.41314	0.048576	0.476996	4523
BCAT1	1.83234	3.70745	4.40578	0.0487464	0.477577	825
HACD4	-0.897339	5.78871	4.40404	0.048787	0.477577	16383
TIMP1	0.941583	8.2105	4.40114	0.0488544	0.477577	2649
PNPLA7	1.10914	4.00393	4.40057	0.0488675	0.477577	6273
GNA15	0.855356	4.59554	4.398	0.0489275	0.477595	815
ELK4	-0.842464	4.99667	4.38191	0.0493041	0.480394	10205
TSPAN31	-0.860559	4.65457	4.37999	0.0493493	0.480394	7049
LRRK1	0.733461	4.83534	4.37828	0.0493896	0.480394	9697
TOMM7	-0.751249	6.79788	4.37469	0.0494743	0.480649	16690
FAM160B2	-0.991013	4.71046	4.3698	0.0495898	0.480767	10229
ARFGEF2	0.825261	4.55501	4.36905	0.0496076	0.480767	5453
PIBF1	0.751811	6.23308	4.36676	0.0496619	0.480767	1598
	0.673255	7.09394	4.36241	0.0497652	0.4812	12825
MEFV	-0.817165	6.21473	4.35882	0.0498506	0.481239	2793
FGGY	1.23291	4.0888	4.35685	0.0498974	0.481239	13208
FAM102A	-0.805532	6.31657	4.34932	0.0500773	0.481239	11955
NUP153	1.01713	4.65043	4.34737	0.0501241	0.481239	5566
CKS2	-1.22322	4.26715	4.34462	0.0501901	0.481239	5413
USP22	-0.587218	6.09109	4.34424	0.0501991	0.481239	5497
TLK1	0.825719	5.44322	4.34044	0.0502905	0.481239	17244
VAMP1	-0.662607	5.49327	4.3398	0.0503057	0.481239	7749
CHCHD2	-0.820414	7.52465	4.33822	0.050344	0.481239	3257
TMX1	-1.09151	4.81894	4.33486	0.050425	0.481239	7860
TMEM129	-0.858389	4.47865	4.3336	0.0504554	0.481239	12403
PKP4	1.22431	4.11395	4.33291	0.0504719	0.481239	8506
HECTD4	0.605595	6.11139	4.32914	0.0505631	0.48155	13329
PROSER3	1.51102	3.65528	4.35283	0.0506994	0.482142	12059
PRKN	1.58132	3.68066	4.32174	0.0507425	0.482142	15599
TNPO3	0.673001	5.55852	4.31872	0.0508161	0.482283	884
TMEM63B	0.956719	5.0733	4.31199	0.0509801	0.483219	7396
ARIH1	0.766185	6.33371	4.30985	0.0510323	0.483219	11738
TPX2	1.51397	3.9236	4.30695	0.0511034	0.483336	1773
ZER1	0.589235	6.72057	4.29605	0.0513713	0.484356	10438
REPS2	1.11366	4.8653	4.29509	0.051395	0.484356	12610
MRPL54	-0.770798	5.03377	4.29382	0.0514263	0.484356	15187
ATF3	-1.82998	3.36823	4.32193	0.051447	0.484356	10777
VPS37B	0.589102	6.0025	4.28807	0.0515683	0.484943	7836
NSUN7	1.47508	4.02285	4.28515	0.0516408	0.484964	14431
ATP5MC2	-0.676697	6.65927	4.28061	0.0517533	0.484964	7030
IGHV3-21	1.63823	5.01779	4.3703	0.051812	0.484964	18204
RHOBTB2	-1.42485	4.51512	4.27675	0.0518494	0.484964	229
PDZK1IP1	-1.25844	4.83877	4.27583	0.0518723	0.484964	10657
WAKMAR2	1.15043	3.94757	4.27218	0.0519635	0.484964	21285
PSMG4	-1.02927	4.58499	4.27137	0.0519837	0.484964	14653
PTPN2	-0.721037	6.36139	4.26888	0.0520458	0.484993	13756
LRFN1	1.19639	4.01256	4.25711	0.0523411	0.485393	5948
SLC11A1	0.94046	8.8738	4.25602	0.0523685	0.485393	381
SGMS1	0.78935	5.3738	4.25596	0.0523701	0.485393	17422
CD14	0.945212	7.42715	4.25553	0.052381	0.485393	12738
SIKE1	-1.16545	4.48055	4.25541	0.0523839	0.485393	700
	0.820186	5.74289	4.25133	0.052487	0.4858	9668
CMC2	-0.971973	4.53409	4.24746	0.0525848	0.486158	2758
HLA-DQA1	1.73884	5.57476	4.474	0.0526452	0.486169	16703
MT-ATP6	0.708143	8.0464	4.23864	0.0528086	0.486758	17385
PSMA4	-0.612491	6.58534	4.2379	0.0528274	0.486758	575
MRPL51	-0.60184	5.84473	4.23129	0.0529958	0.487764	3904
RPL39	-0.944663	8.84338	4.226	0.0531312	0.488463	17396
FAM107B	-0.579724	6.51858	4.22284	0.0532121	0.48866	947
ITPR2	0.892626	5.87761	4.21774	0.0533433	0.489318	5324
TTLL5	0.90904	4.22323	4.21107	0.0535151	0.489418	4924
MTHFR	-0.862968	5.21305	4.21001	0.0535427	0.489418	14037
STXBP2	0.599168	7.42277	4.20945	0.0535569	0.489418	1363
IGLV9-49	2.19648	4.09619	4.29553	0.0535925	0.489418	18790
EFTUD2	0.944392	7.25495	4.20417	0.0536936	0.489798	3600
SEPTIN6	-0.713967	8.89856	4.20008	0.0537999	0.490223	5610
SLC8A1	1.05971	5.95477	4.21444	0.0538834	0.490441	15057
DAGLB	0.708124	5.26183	4.1905	0.0540495	0.490825	11320
TMEM126B	-0.848163	4.56287	4.18871	0.0540962	0.490825	12912
ZNF236	1.0413	4.11596	4.18838	0.0541048	0.490825	6328
CAMKMT	0.673602	5.4179	4.1778	0.0543822	0.491376	8454
RSU1	0.669611	5.46402	4.17642	0.0544187	0.491376	9061
TMCC2	1.99046	6.83891	4.52963	0.0544591	0.491376	6674
LINC-PINT	0.659815	5.85612	4.1686	0.0546249	0.491376	20233
KIAA0930	0.639213	7.11014	4.1681	0.0546382	0.491376	2281
SCPEP1	0.601667	6.50753	4.16616	0.0546896	0.491376	5117
JMY	1.41964	3.57803	4.16002	0.0548523	0.491376	9486
RANBP9	0.696627	5.34324	4.1595	0.0548661	0.491376	246
REL	0.858917	4.73641	4.15873	0.0548867	0.491376	10812
TTC9C	-0.797957	5.01264	4.15571	0.054967	0.491376	10642
AGO4	0.664358	7.1409	4.15396	0.0550137	0.491376	6907
ST3GAL2	0.575357	6.52962	4.15321	0.0550336	0.491376	10045
PTCD3	-0.836586	4.8525	4.14962	0.0551295	0.491376	6526
RCOR1	0.683447	5.16136	4.148	0.0551727	0.491376	1858
THOC5	0.715161	4.71542	4.14767	0.0551814	0.491376	2247
B4GALT7	-1.00538	4.24232	4.14605	0.055225	0.491376	466
	-1.15964	4.05592	4.14501	0.0552526	0.491376	5254
TMEM117	1.16141	4.08804	4.14317	0.055302	0.491376	7743
RNF114	-0.69892	5.68249	4.14176	0.0553397	0.491376	5468
STX3	-0.635151	7.14122	4.13878	0.0554198	0.491376	11902
LMF1	-0.848788	5.26695	4.13874	0.0554211	0.491376	2778
POR	0.769936	5.76857	4.13144	0.0556175	0.492404	5937
ADAM17	0.706609	6.00906	4.12999	0.0556568	0.492404	9399
GART	0.768222	5.12519	4.12777	0.0557168	0.492405	10253
BACH2	0.691907	6.99514	4.12357	0.0558305	0.492879	4005
KMT2C	0.579331	6.08525	4.12005	0.0559259	0.493116	751
FLII	0.633135	6.68041	4.11655	0.0560211	0.493116	14179
GNL1	0.681367	5.24682	4.11413	0.0560869	0.493116	17744
TAFA2	0.770711	5.53237	4.1137	0.0560986	0.493116	17266
ACADVL	0.717903	7.18117	4.11156	0.0561572	0.493116	1205
NDUFA3	-0.723915	5.1754	4.1021	0.0564159	0.49453	12837
TNFAIP2	-0.781151	8.03375	4.10127	0.0564386	0.49453	15562
	1.14894	3.97876	4.09661	0.0565668	0.494865	22235
PLSCR1	-0.7736	6.22915	4.0955	0.0565972	0.494865	16245
ACTR1B	-0.840729	4.88117	4.09105	0.05672	0.495015	4348
PARP1	0.873189	6.06023	4.09051	0.0567349	0.495015	8433
MGMT	0.743307	4.9756	4.08522	0.0568812	0.495723	12731
TMEM9B-AS1	-1.4323	3.7805	4.08322	0.0569367	0.495723	23227
IGKV2-24	1.68373	4.04573	4.10589	0.0570423	0.496117	21599
DGLUCY	-0.623137	6.98112	4.07468	0.0571739	0.496736	6774
KIFC3	1.40797	4.39292	4.0756	0.0572986	0.497294	7992
CWF19L2	0.624962	5.82933	4.06718	0.0573832	0.497503	9485
KIAA2026	0.600664	6.84758	4.06191	0.057531	0.498259	15136
HMOX1	0.819659	6.6082	4.04871	0.0579028	0.500771	2245
TUBB1	1.19584	4.43287	4.04729	0.0579429	0.500771	2450
NTNG2	-0.799364	7.4296	4.04049	0.0581356	0.501908	16578
PARP10	-0.586249	7.58574	4.0311	0.058403	0.503687	14315
TP73-AS1	-0.916714	4.30399	4.02626	0.0585413	0.504144	19500
OASL	-0.873937	5.59813	4.01855	0.0587625	0.504144	6981
AIG1	0.86467	4.83217	4.01847	0.0587646	0.504144	8805
ELP2	-0.886543	4.98201	4.01741	0.0587952	0.504144	6916
UBOX5	0.984254	4.24192	4.01668	0.0588162	0.504144	15516
FIG4	0.758385	4.96846	4.01641	0.058824	0.504144	4048
RPS7	-0.899138	8.50026	4.0109	0.0589829	0.504845	13074
C18orf25	-0.838918	4.87843	4.00931	0.0590286	0.504845	9468
METTL4	-0.888455	4.3756	4.00449	0.0591682	0.505513	2548
PAF1	0.758984	5.57849	4.00203	0.0592394	0.50558	154
C7orf50	0.722408	5.15973	3.99998	0.0592991	0.50558	8818
MCTP1	0.899914	6.72782	3.98927	0.0596111	0.507714	13773
IGLV4-3	2.77506	3.17722	4.10665	0.0597703	0.508542	18163
GPHN	1.23801	4.93248	3.98911	0.0599222	0.509308	13034
ASPHD2	-0.928666	4.5387	3.97423	0.0600524	0.509728	5960
	1.08966	4.22247	3.97276	0.0600956	0.509728	26926
GAPDH	0.894952	9.59604	3.96929	0.0601983	0.510072	3905
TRIAP1	-1.17788	4.15035	3.96625	0.0602882	0.510308	12823
TBCC	-0.892148	5.72065	3.95518	0.0606169	0.512562	5541
IRAK1	-0.63637	5.78961	3.94989	0.0607747	0.51298	15333
	-1.93761	6.59597	4.19881	0.0609643	0.51298	24596
POLA1	1.44622	3.68801	3.9433	0.0609719	0.51298	2577
PGPEP1	0.612041	5.80413	3.94316	0.0609762	0.51298	6248
SLFN12L	-0.828729	7.32285	3.94309	0.0609784	0.51298	17877
GTSE1	1.43225	3.5944	3.93978	0.0610777	0.51329	1294
MICU1	0.623513	6.29382	3.9327	0.061291	0.514557	3433
C15orf40	-0.741245	5.30663	3.9245	0.0615388	0.51597	12552
NR1D2	-1.02616	4.18803	3.92098	0.0616456	0.51597	13633
SEM1	-0.702617	6.00678	3.92091	0.0616477	0.51597	5933
ZNF512	-0.741321	4.988	3.9176	0.0617485	0.516287	21840
RRBP1	0.711331	5.61221	3.91332	0.0618787	0.516851	5706
MGA	0.858503	4.77846	3.91041	0.0619676	0.517068	13547
TNNT3	1.10219	4.15553	3.90461	0.0621451	0.517659	6266
SOX4	0.869537	4.51558	3.90398	0.0621644	0.517659	5555
BICD1	0.781184	4.80026	3.9007	0.0622651	0.517973	9408
PDPR	-0.649921	5.26378	3.89302	0.0625016	0.519059	1898
LAP3	-0.625639	6.48417	3.89236	0.062522	0.519059	22
SELENOF	-0.600562	7.25333	3.88865	0.0626367	0.519486	15117
KCTD7	-0.681243	5.13003	3.87829	0.0629581	0.521625	21782
SMARCD3	0.731068	5.96156	3.87519	0.0630546	0.521899	1554
DISC1	0.874744	5.2001	3.86466	0.0633838	0.524096	10818
NMI	-0.792582	6.42572	3.86166	0.0634779	0.524347	5392
PTGES3	-0.641127	7.13964	3.85444	0.0637054	0.524492	3826
MTMR3	0.630299	6.84247	3.85366	0.0637299	0.524492	2264
MICAL3	0.762755	5.13958	3.85269	0.0637604	0.524492	21762
PLEKHM3	0.975181	4.81379	3.85111	0.0638105	0.524492	14277
GATAD2A	0.549369	6.51724	3.85078	0.063821	0.524492	12032
CPVL	0.786665	4.72016	3.84896	0.0638784	0.524492	3242
SEC23B	0.854418	4.56192	3.84542	0.0639904	0.524888	2491
CATSPER1	1.18724	3.84174	3.83726	0.0642497	0.526155	13741
FYCO1	-0.867637	4.57671	3.83653	0.064273	0.526155	11089
MXD1	-0.763901	9.57995	3.82862	0.0645259	0.5277	804
SSH2	0.677933	8.73661	3.82277	0.0647134	0.528707	8050
ZBTB40	-0.695573	4.96437	3.8161	0.0649279	0.529128	15436
BIRC6	0.65512	6.28015	3.81477	0.0649708	0.529128	4470
PRAM1	0.715773	8.23109	3.81371	0.065005	0.529128	6704
WDR4	-0.859059	4.60811	3.81317	0.0650224	0.529128	10387
FBXW7	0.767669	5.48292	3.80201	0.0653839	0.530401	3679
IGLV1-47	0.999396	5.06021	3.80098	0.0654174	0.530401	18139
SLC12A9	-0.620938	7.80092	3.80015	0.0654446	0.530401	8843
GLIPR1	-0.70453	6.1861	3.79927	0.0654733	0.530401	7765
LY6E	-0.67458	7.86885	3.7984	0.0655016	0.530401	10501
MRPS25	-0.578151	5.58816	3.78955	0.0657906	0.53065	6399
ZNF782	1.12658	4.33957	3.78914	0.0658039	0.53065	16663
PRCP	0.616805	5.89452	3.78802	0.0658404	0.53065	7450
RPS29	-0.817061	8.65123	3.78788	0.0658451	0.53065	18364
NFIA	1.64223	3.40439	3.83515	0.0659121	0.53065	10718
PIK3CA	0.805909	5.55864	3.78561	0.0659197	0.53065	5190
SF3B2	0.683136	6.84037	3.776	0.0662356	0.532672	1746
JTB	-0.554678	6.76263	3.76768	0.0665108	0.533139	8386
MAST4	1.318	4.00028	3.76756	0.0665149	0.533139	1065
SRSF3	-0.782823	7.91843	3.76724	0.0665255	0.533139	3989
CYP20A1	0.887014	4.3164	3.76607	0.0665642	0.533139	4854
CAPN10	-0.892419	4.59491	3.76375	0.0666413	0.533139	8190
RHEB	-0.828786	4.64732	3.76115	0.0667279	0.533139	3324
XPR1	0.752749	4.82596	3.75662	0.0668786	0.533139	8329
NIPAL3	-0.760863	5.7757	3.7542	0.0669595	0.533139	12
WWP2	0.574858	6.46803	3.75345	0.0669845	0.533139	17183
OXCT1	-0.85395	4.55307	3.75163	0.0670455	0.533139	1603
NPL	0.681114	7.08322	3.75142	0.0670524	0.533139	7121
CD8B	-0.733591	5.67453	3.75083	0.0670721	0.533139	13128
GAS7	0.755814	6.64086	3.74339	0.0673217	0.534233	175
DLD	0.688327	5.04774	3.74285	0.0673397	0.534233	1920
PPM1K	-0.745989	5.78405	3.73658	0.0675511	0.534928	11030
HERC1	0.543227	6.51609	3.73639	0.0675575	0.534928	2840
CLIP1	0.705947	6.03612	3.73146	0.0677241	0.535729	6311
MCTP2	0.859483	7.00127	3.72954	0.0677891	0.535729	7959
SP110	-0.725635	8.17381	3.72556	0.0679241	0.535944	7128
OTULIN	-0.935726	4.41306	3.7249	0.0679466	0.535944	9680
CHD4	0.764707	6.32739	3.72201	0.0680447	0.536203	3907
VCP	0.707664	6.4533	3.71813	0.0681769	0.536218	11505
C11orf49	1.0082	4.25785	3.71764	0.0681935	0.536218	9133
	-1.10547	4.29547	3.71615	0.0682444	0.536218	14184
TBC1D5	0.648873	6.28773	3.7143	0.0683076	0.536218	6402
CYRIA	0.595857	5.9323	3.71189	0.0683901	0.536353	17025
NRBP1	0.578402	5.91501	3.70805	0.0685217	0.536873	4370
RORC	-1.09143	5.11698	3.70433	0.0686497	0.537363	8338
TOR3A	-0.654088	5.4305	3.7023	0.0687193	0.537396	15820
MANEA	-1.40614	3.7764	3.69998	0.0687992	0.53751	13217
WAC-AS1	0.868918	4.77779	3.69593	0.068939	0.537629	23158
IK	0.675353	5.46647	3.69575	0.0689452	0.537629	4133
KPNA4	0.605494	5.82832	3.68909	0.0691758	0.537813	15850
PRKRA	-0.990157	4.18619	3.68903	0.0691778	0.537813	14566
MAP3K20	0.81537	5.25301	3.68776	0.0692219	0.537813	1928
PPP1R21	0.607287	5.95554	3.68751	0.0692305	0.537813	10794
STXBP5	0.861617	5.85534	3.68054	0.0694732	0.539188	11313
ARHGAP26	0.674346	7.35355	3.67415	0.0696962	0.540233	8711
ZNF276	-0.725686	6.28811	3.67292	0.0697393	0.540233	10219
GPRIN3	-0.906033	5.80479	3.66082	0.0701642	0.542891	15620
GAPVD1	0.614346	5.60623	3.65789	0.0702678	0.542891	11493
KDM1A	0.82279	5.14814	3.65753	0.0702806	0.542891	52
LAG3	1.1012	5.64521	3.67733	0.0705261	0.543896	1849
CEACAM21	-0.598172	6.45678	3.64732	0.0706423	0.543896	169
TTC38	0.768197	5.65989	3.64692	0.0706564	0.543896	1296
USP4	0.525934	6.83124	3.64415	0.070755	0.543896	4262
S100A11	0.641299	8.34729	3.641	0.070867	0.543896	10885
CDK19	0.755115	4.95994	3.63783	0.0709803	0.543896	9797
PHF11	-0.697544	6.00962	3.63782	0.0709807	0.543896	7187
CORO2A	1.27351	4.64241	3.65202	0.0710273	0.543896	3349
BTBD9	0.681134	5.7678	3.63371	0.0711279	0.543896	15259
	0.928476	4.29879	3.63309	0.07115	0.543896	1053
TLE3	-0.561146	5.83278	3.63226	0.0711797	0.543896	7910
EDEM3	-0.85605	4.88467	3.63156	0.0712047	0.543896	4557
AUP1	-0.503482	6.50307	3.6293	0.0712859	0.54401	4395
SIPA1L1	0.570297	7.34356	3.62619	0.0713975	0.544356	16928
ZNF710	0.57321	5.98037	3.62022	0.0716127	0.544768	7956
ANXA1	0.616575	7.46004	3.61928	0.0716467	0.544768	6963
SULT1B1	0.868941	5.25224	3.61916	0.0716512	0.544768	13439
LRWD1	0.707317	5.00161	3.61734	0.0717167	0.544768	10521
VIM	0.792928	9.27711	3.61255	0.0718902	0.545583	453
ILF3	-0.751243	7.88767	3.60666	0.0721042	0.546701	6103
PGK1	0.522478	7.59531	3.59383	0.072573	0.549602	2631
ZFYVE16	0.858626	4.8657	3.59253	0.0726204	0.549602	558
KCTD18	-1.23673	3.99818	3.58511	0.0728931	0.550076	9848
DHX29	0.714829	4.75508	3.58426	0.0729247	0.550076	1007
SCAMP4	-0.666975	5.07438	3.58384	0.0729401	0.550076	19522
ESRRA	-0.603251	6.19307	3.57871	0.0731296	0.550076	13346
STRBP	0.762271	4.80014	3.57851	0.0731369	0.550076	11491
AP2A1	0.606495	6.62232	3.57815	0.0731502	0.550076	16767
LSG1	-0.76861	4.87207	3.57811	0.0731516	0.550076	577
BTN3A2	-0.553153	7.6959	3.57432	0.073292	0.550628	15863
ROCK1	0.629576	6.79652	3.56235	0.0737374	0.553159	1024
CIITA	-0.740364	7.03078	3.55984	0.0738312	0.553159	14467
FES	0.576877	7.32811	3.55281	0.0740946	0.553159	14945
DHX36	0.8836	4.84847	3.55271	0.0740985	0.553159	13679
PRELID3B	-0.879081	4.69463	3.5521	0.0741216	0.553159	2451
ADAM9	1.46155	3.75797	3.57216	0.0741488	0.553159	12329
IGHV3-73	1.86634	3.40773	3.62181	0.0741488	0.553159	18226
TMCC3	0.957577	5.08656	3.55088	0.0741673	0.553159	778
TMEM258	-0.689427	5.50344	3.53576	0.0747382	0.556327	6930
BRD1	-0.719415	4.85962	3.53403	0.0748038	0.556327	2303
CDA	0.828548	6.85932	3.53187	0.0748859	0.556327	10224
ZDHHC18	-0.629047	8.04015	3.52955	0.0749743	0.556327	17588
MSL1	-0.568395	6.70699	3.52951	0.0749757	0.556327	16376
ARIH2	-0.562047	6.86773	3.52829	0.0750222	0.556327	14124
HMGXB4	1.08585	4.32136	3.52672	0.0750821	0.556327	2240
FGD2	-0.574294	6.9721	3.5248	0.0751553	0.556327	8770
GIMAP4	-0.538347	7.28223	3.52359	0.0752013	0.556327	6732
CSGALNACT2	0.58895	6.6449	3.52047	0.0753208	0.55671	12595
GADD45A	0.901378	4.25089	3.51793	0.0754181	0.556928	4595
DCTPP1	-0.878866	4.56522	3.51305	0.0756054	0.557387	14531
CCR5	-1.13143	4.88207	3.51277	0.0756159	0.557387	10479
CCDC174	0.644863	4.87703	3.51033	0.0757098	0.557493	9760
GIMAP7	-0.669686	6.90273	3.50869	0.0757732	0.557493	14406
HNRNPR	0.690141	5.23216	3.50526	0.0759054	0.557493	5735
CYTH2	-0.63589	5.24646	3.50113	0.0760651	0.557493	3102
ZRANB3	0.871424	4.27076	3.49892	0.0761505	0.557493	5205
COX11	-0.813141	4.64923	3.49743	0.0762085	0.557493	11742
MARCHF2	0.496835	6.44982	3.49387	0.0763468	0.557493	2110
NDUFA4	-0.541962	6.26098	3.49164	0.0764334	0.557493	16407
EI24	-0.718752	4.7853	3.49159	0.0764355	0.557493	9185
VPS8	0.675901	6.02029	3.48799	0.0765757	0.557493	9993
SEC62	0.541081	7.58893	3.48674	0.0766245	0.557493	231
RHOG	0.535063	7.33354	3.48357	0.0767484	0.557493	14054
ARRDC3	-0.789388	5.52396	3.48192	0.0768128	0.557493	4165
MFSD1	0.690618	5.54862	3.48172	0.0768207	0.557493	4839
UBXN2B	0.839416	6.33462	3.48118	0.0768416	0.557493	18557
TRAPPC12	-0.665483	6.15959	3.47985	0.0768939	0.557493	13068
CRIPT	-0.946935	4.36737	3.47897	0.0769284	0.557493	4956
COX7C	-0.592055	6.84161	3.47695	0.0770077	0.557493	5865
MECP2	0.683172	7.68539	3.47648	0.0770261	0.557493	12428
PPIG	0.570812	6.5393	3.47531	0.0770721	0.557493	7625
THUMPD3-AS1	-0.688549	5.57627	3.47365	0.0771375	0.557493	18101
	0.80551	4.59151	3.47174	0.0772127	0.557493	24714
SELENOK	-0.674524	6.86751	3.4692	0.0773127	0.557493	4222
SUSD3	-0.661389	5.47368	3.46762	0.0773749	0.557493	10036
OPRL1	-0.851503	5.78644	3.46633	0.0774259	0.557493	5641
SNRPG	-0.675693	5.34953	3.46487	0.0774835	0.557493	8465
	1.31171	3.87561	3.48397	0.077516	0.557493	21522
PI3	1.7601	4.89461	3.66407	0.0775431	0.557493	5428
MAPK3	0.708747	5.23609	3.462	0.0775973	0.557493	2711
SLC25A28	-0.621638	6.31841	3.45971	0.0776882	0.557659	9811
FUT7	0.850413	5.74816	3.45765	0.0777698	0.557758	14618
TIPARP	-0.849629	4.49271	3.44961	0.0780901	0.559382	11034
MYL4	-1.85511	7.96604	3.64959	0.0781456	0.559382	17171
ATG9A	0.560419	5.45876	3.44684	0.0782006	0.559382	17400
HMGA2-AS1	1.42211	4.13077	3.4434	0.0783381	0.559812	16859
TMED8	0.603898	5.74842	3.44062	0.0784498	0.559812	2342
XRCC4	0.904009	4.60539	3.43629	0.0786235	0.559812	9488
MAPK1	0.510564	6.85867	3.43603	0.0786338	0.559812	2164
AGFG1	0.706068	6.08784	3.435	0.0786756	0.559812	13470
ADPGK	-0.590367	6.79237	3.43458	0.0786924	0.559812	10288
XRCC6	0.595837	6.28615	3.43346	0.0787373	0.559812	16605
PRNP	-0.920587	4.23966	3.43047	0.0788579	0.560184	13077
RAD51B	0.839337	5.58717	3.42851	0.0789372	0.560263	14877
STX11	-0.631283	5.53941	3.42582	0.0790458	0.560533	7077
GLS	-0.634128	5.90307	3.4236	0.0791357	0.560533	4414
SH3BP5-AS1	-0.843631	4.49393	3.42185	0.0792068	0.560533	19013
KLHL22	-0.638421	5.7916	3.42084	0.079248	0.560533	2133
FAAP100	-0.588401	5.81663	3.41264	0.0795816	0.562053	15626
IGHV2-5	1.44214	5.23837	3.45461	0.0796195	0.562053	18194
ZSWIM6	0.605291	6.60397	3.41052	0.0796681	0.562053	6239
IRF8	-0.665373	6.74133	3.40719	0.079804	0.562529	8007
TSPOAP1-AS1	-0.543435	7.57854	3.39839	0.0801651	0.564591	25307
NEDD9	0.596029	7.2043	3.39459	0.0803219	0.56521	3960
	1.00808	4.28383	3.38902	0.0805517	0.565478	26061
IMMP2L	0.864117	4.6485	3.38902	0.0805519	0.565478	15481
ADPRS	-0.656846	5.25504	3.38823	0.0805845	0.565478	4623
GCLC	0.846939	4.39587	3.38701	0.0806351	0.565478	9
JADE2	-0.694305	6.18229	3.38527	0.0807071	0.5655	596
POLH	-0.701502	4.91146	3.38336	0.0807862	0.565572	12796
PUM1	0.570635	5.80639	3.37386	0.0811819	0.567569	6901
ATM	-0.707394	6.77218	3.37199	0.0812598	0.567569	9155
MT-CO3	0.73764	8.43981	3.36966	0.0813572	0.567569	17408
BIRC2	-0.690718	5.66015	3.36826	0.081416	0.567569	3761
TAOK1	0.609333	5.93121	3.36818	0.0814194	0.567569	10447
COG8	-0.716917	5.056	3.36641	0.0814932	0.567569	18320
SVIL	0.644755	6.10296	3.36495	0.0815548	0.567569	16863
FOXO4	0.776609	5.5453	3.35618	0.0819239	0.569655	15395
TAB1	-0.790934	4.55312	3.35392	0.082019	0.569835	2262
SUPT4H1	-0.502258	6.40058	3.3416	0.0825416	0.572611	18309
CARD19	0.78997	4.79651	3.34121	0.0825579	0.572611	11494
BTG1-DT	-0.802439	5.22612	3.33412	0.0828604	0.572994	21972
BRMS1	0.584827	5.18365	3.33178	0.0829608	0.572994	13635
MDC1	-0.724857	4.681	3.33101	0.0829936	0.572994	7418
SLC49A4	0.927363	4.91284	3.33082	0.0830018	0.572994	7640
BASP1	0.550836	7.65707	3.32535	0.0832366	0.572994	13993
TRANK1	-0.587247	6.76108	3.32372	0.0833065	0.572994	12191
WDR33	0.526318	5.69162	3.32347	0.0833172	0.572994	7282
	0.839557	4.44685	3.32191	0.0833845	0.572994	25477
DYNC1LI1	0.82036	4.9178	3.31863	0.0835259	0.572994	8552
KAT2A	-0.811001	4.62924	3.31717	0.0835889	0.572994	3574
ZNF821	0.899454	4.4289	3.31661	0.0836129	0.572994	2735
MTPN	-0.543268	6.79669	3.3157	0.0836523	0.572994	3205
TRPV2	-0.604335	6.0426	3.3156	0.0836566	0.572994	16096
TGFBI	-0.785316	4.78148	3.31558	0.0836574	0.572994	5072
MFSD5	0.775829	4.2984	3.31382	0.0837336	0.572994	14952
HSPA13	-1.35818	3.58511	3.33148	0.0837673	0.572994	9812
DYRK1A	0.574146	5.97434	3.3108	0.0838646	0.572994	10066
CCND3	0.593586	8.75503	3.31072	0.0838681	0.572994	4070
ANKLE2	-0.535072	5.76056	3.30797	0.0839872	0.573331	14016
NUP85	-0.699848	5.11315	3.30492	0.08412	0.573569	5627
DENND11	-0.766375	4.45753	3.30002	0.0843332	0.573569	23711
SLC17A5	0.927089	4.53863	3.29994	0.0843367	0.573569	4958
SLC9A3R1	0.572425	6.81729	3.29902	0.0843769	0.573569	3615
APLP2	0.985109	9.00056	3.29858	0.0843962	0.573569	1628
	-0.488708	6.6713	3.29756	0.0844407	0.573569	7272
HMGN2	-0.502922	6.84673	3.29301	0.0846399	0.574447	17343
KLF4	-0.770582	5.03011	3.2908	0.0847367	0.574629	7304
TRAT1	-0.813518	5.04376	3.27907	0.085253	0.576292	10980
SUGT1	-0.741659	4.65626	3.27837	0.0852842	0.576292	11531
PDSS2	0.682422	5.18252	3.27673	0.0853569	0.576292	11311
ADGRL1-AS1	-0.696065	5.48832	3.27465	0.0854487	0.576292	25579
UQCRC1	0.618519	5.87772	3.27365	0.0854932	0.576292	252
MYDGF	-0.596435	6.47255	3.2724	0.0855485	0.576292	1280
THOP1	-0.751169	4.57994	3.27114	0.0856047	0.576292	13108
CDK14	0.705559	5.89806	3.2711	0.0856062	0.576292	784
ZRSR2	-0.586161	5.82511	3.27051	0.0856325	0.576292	12480
JARID2	0.642382	5.25137	3.26937	0.085683	0.576292	201
ACTA2	1.1732	3.83378	3.26609	0.0858291	0.576803	3438
SYNGR2	-0.540788	6.56179	3.26108	0.0860527	0.577368	3557
EIF2D	-0.764478	4.41921	3.26105	0.0860537	0.577368	8373
ZDHHC7	-0.57928	6.39312	3.25878	0.0861555	0.577463	9634
PITHD1	0.720466	5.44633	3.25651	0.0862572	0.577463	779
SEMA4A	0.685515	7.51813	3.25602	0.0862788	0.577463	16529
TTYH3	-0.659953	5.54596	3.25217	0.0864515	0.578148	7222
ZC3H13	0.54734	5.80236	3.24738	0.0866673	0.578889	5341
CMPK2	-1.08591	4.80534	3.24379	0.0868291	0.578889	6850
UPB1	0.869312	4.58082	3.24299	0.0868651	0.578889	2160
NUS1	-1.01087	4.73397	3.24122	0.0869449	0.578889	9661
SLC4A8	1.1494	3.77238	3.24023	0.08699	0.578889	681
TRIM14	-0.564142	6.62377	3.23973	0.0870126	0.578889	3348
S100PBP	0.765636	5.45538	3.23631	0.0871674	0.578889	4563
FBXL20	0.583855	5.90042	3.23592	0.0871853	0.578889	3503
NCR1	0.672337	5.40927	3.23443	0.0872529	0.578889	16486
TSEN54	-0.80621	4.38237	3.23413	0.0872665	0.578889	14871
TMEM241	1.09229	3.85734	3.23002	0.0874532	0.579439	6877
SREK1	0.69222	5.42486	3.2292	0.0874904	0.579439	9651
DICER1	0.621844	5.16808	3.22365	0.0877437	0.579763	2368
TBC1D2B	-0.535858	6.13469	3.22349	0.0877508	0.579763	11979
PEX2	-0.690525	4.99274	3.22277	0.0877839	0.579763	11375
IGHA2	0.890769	5.56084	3.22169	0.0878333	0.579763	18178
STAMBPL1	-0.78362	4.44317	3.21914	0.0879501	0.579763	7579
SLC51A	1.70816	3.45545	3.23561	0.087999	0.579763	11134
PARN	0.628646	5.02016	3.21504	0.0881382	0.579763	7974
CYB5R1	0.727797	4.44736	3.21262	0.0882494	0.579763	10293
XRCC5	0.492943	6.72685	3.21195	0.0882802	0.579763	1455
ATMIN	-0.957714	4.07551	3.21151	0.0883006	0.579763	11801
LPIN1	-0.619414	5.56947	3.20983	0.0883779	0.579763	6849
TPR	0.82321	8.91835	3.20746	0.088487	0.579763	621
LEPR	1.35506	3.61333	3.24295	0.0885547	0.579763	4584
STK17B	-0.641587	7.57789	3.20491	0.0886051	0.579763	1536
CYHR1	-0.535446	6.24079	3.20278	0.0887034	0.579763	16161
GIMAP5	-0.503174	7.21952	3.20098	0.088787	0.579763	16565
SRSF7	-0.615649	6.12805	3.19686	0.0889778	0.579763	4485
DPYD	0.801497	7.84077	3.19684	0.088979	0.579763	16315
CENPP	1.39787	3.78293	3.19647	0.088996	0.579763	16244
C6orf120	-1.04153	4.092	3.19601	0.0890176	0.579763	15544
GMDS	0.647782	5.4516	3.19594	0.0890207	0.579763	4087
TASP1	0.81174	4.43059	3.19311	0.0891521	0.579853	1820
ATP5PD	-0.700846	5.63131	3.19261	0.0891756	0.579853	12148
LSAMP	1.6159	3.225	3.20518	0.0893941	0.580467	15640
CCDC6	0.685683	4.97678	3.18756	0.0894113	0.580467	3478
CD93	0.74842	5.44256	3.18389	0.0895827	0.581121	5688
ROMO1	-0.731302	5.45411	3.18059	0.0897374	0.581666	5749
ACER3	0.817937	5.54828	3.17552	0.0899756	0.58267	1414
SUPT6H	0.661648	7.02416	3.17427	0.0900342	0.58267	3628
NAA40	-1.25513	4.03633	3.17277	0.0901052	0.582671	3781
BTG1	-0.511073	7.50162	3.16729	0.0903637	0.583103	6739
SURF1	-0.606711	5.22463	3.16517	0.0904643	0.583103	9024
CHD6	0.739344	4.57288	3.16463	0.0904899	0.583103	5447
KHNYN	-0.497473	6.41339	3.16284	0.0905746	0.583103	2309
TCN1	1.52374	3.70174	3.16271	0.0905809	0.583103	6931
STX5	0.494343	6.04865	3.16097	0.0906632	0.583103	10645
IGFBP7	1.0082	4.15122	3.15967	0.0907252	0.583103	10953
RPS6KA2	0.766496	4.4332	3.15863	0.0907742	0.583103	1151
VARS2	-0.745247	4.27818	3.15605	0.0908971	0.583103	7426
APOBEC3A	-0.799693	8.33038	3.15561	0.0909183	0.583103	5988
HLA-DQB1	1.06086	5.12458	3.17184	0.0909525	0.583103	14437
BCL11A	0.66281	5.78429	3.1523	0.0910758	0.583363	4955
GNLY	-0.783625	8.37396	3.15107	0.0911349	0.583363	4432
CCNL1	-0.519315	6.5232	3.14677	0.0913402	0.583844	11035
ATP6V0A2	-0.696441	4.61289	3.14652	0.0913522	0.583844	15598
STK26	-0.762312	4.43602	3.14305	0.0915186	0.584102	6898
IRF5	-0.615811	5.62119	3.14272	0.0915346	0.584102	6015
ACHE	1.7149	3.29749	3.19727	0.091648	0.584372	1720
DTYMK	-0.932713	4.33901	3.13725	0.0917974	0.58487	12276
SPECC1	0.827861	4.87496	3.13428	0.0919406	0.584983	5994
NRDC	0.725449	9.18194	3.13138	0.0920808	0.584983	1433
OSTM1	-0.788299	5.80686	3.12899	0.0921963	0.584983	1525
HSD17B11	-0.6017	6.18495	3.12835	0.0922273	0.584983	17140
REV3L	0.737016	4.994	3.12809	0.0922398	0.584983	235
CEACAM8	1.55387	3.54509	3.16253	0.0922864	0.584983	5505
ACYP2	0.617101	5.19111	3.12629	0.0923271	0.584983	12784
PAN3	0.492575	6.42758	3.12511	0.0923844	0.584983	9506
LILRB1	-0.532606	7.36285	3.12142	0.0925637	0.585506	3009
ANAPC1	1.28976	3.56647	3.12048	0.0926096	0.585506	9576
POLE	-0.707979	5.09132	3.11828	0.0927165	0.585732	14050
RPS13	-0.704693	8.62853	3.11568	0.0928434	0.586083	3792
SEPHS2	-0.621265	5.73403	3.11366	0.092942	0.586255	14519
ITGB1	0.557299	5.34432	3.11103	0.0930708	0.586446	9240
ERC1	0.745946	5.42317	3.10973	0.0931345	0.586446	1580
ULK3	-0.786872	4.76278	3.10821	0.093209	0.586446	7937
CYCS	-0.761366	5.58541	3.10595	0.0933199	0.586446	13127
NDUFB2	-0.669803	5.7141	3.10576	0.0933291	0.586446	1870
DDX1	-0.866722	4.64055	3.10008	0.0936084	0.587393	1477
VNN1	1.42115	7.10668	3.26694	0.0936226	0.587393	4031
TOM1L2	-0.486774	6.12455	3.09066	0.0940743	0.589776	13806
PIK3R4	0.81272	4.13325	3.08803	0.0942044	0.589927	16617
STAG2	0.572856	6.14247	3.08728	0.0942418	0.589927	2596
TLR2	0.637062	7.1822	3.0836	0.0944251	0.590275	7434
RXRB	-0.513451	6.34596	3.08181	0.0945141	0.590275	17609
MTHFD2	-0.665683	5.53483	3.08007	0.0946009	0.590275	951
ZNF101	-0.747512	5.47611	3.07924	0.0946423	0.590275	14821
METTL15	0.855451	4.39928	3.07877	0.0946657	0.590275	12534
FFAR2	-0.605823	8.1768	3.07669	0.0947696	0.590275	5781
IL2RB	0.710165	5.56342	3.0739	0.0949092	0.590275	2289
FBXL14	-0.709259	4.36846	3.07334	0.0949374	0.590275	13061
RALBP1	0.662813	6.7656	3.06979	0.0951153	0.590275	378
RB1	0.574103	6.21847	3.06857	0.0951768	0.590275	7831
	0.832902	5.14395	3.06687	0.0952624	0.590275	25581
GGT1	0.597636	5.44905	3.0668	0.0952656	0.590275	2165
ANKMY1	-0.539539	5.41204	3.06586	0.0953128	0.590275	8536
PPM1L	1.12546	4.34279	3.0644	0.0953864	0.590275	11004
WDR7	0.723975	4.90072	3.06392	0.0954106	0.590275	1921
LINC00649	-0.658907	5.77395	3.06141	0.0955374	0.590275	21363
CPEB4	0.601501	5.75763	3.05722	0.0957492	0.590275	4214
DENND1A	0.584417	6.16363	3.05632	0.0957947	0.590275	4898
MOB1A	-0.500256	7.18509	3.05608	0.0958066	0.590275	4337
ADAR	-0.57948	8.16152	3.0545	0.0958868	0.590275	10466
QKI	0.690056	6.24617	3.0521	0.0960083	0.590275	4064
RPAIN	-0.560809	6.16901	3.05063	0.0960831	0.590275	6084
ZEB1	0.655802	5.60905	3.05004	0.0961134	0.590275	9065
CCR1	-0.7208	5.34554	3.04892	0.09617	0.590275	11090
FMN1	0.962586	4.33869	3.04619	0.0963089	0.590275	22179
ZNF587	-0.768857	4.69192	3.04481	0.0963792	0.590275	17206
IGHG3	1.55127	7.07447	3.20642	0.0963987	0.590275	18184
RB1CC1	0.58749	5.95592	3.04178	0.096534	0.590275	426
EVI2A	-1.13175	3.91892	3.04169	0.0965386	0.590275	5838
PPIF	-0.601573	5.37468	3.04164	0.0965413	0.590275	3485
SORT1	1.04975	8.87733	3.04101	0.0965737	0.590275	6824
RRP1B	-0.956795	4.37436	3.03854	0.0966996	0.590275	10394
DHX58	-0.74693	4.5978	3.03695	0.0967815	0.590275	3573
KIF13B	0.687465	4.61363	3.03612	0.0968236	0.590275	17033
TOP3B	-0.544235	5.33991	3.03558	0.0968517	0.590275	2169
VIM-AS1	0.637348	5.22983	3.03497	0.096883	0.590275	19798
CLDN15	-0.694271	5.3961	3.03071	0.0971017	0.590525	3294
IGHV5-51	1.11506	4.49242	3.0302	0.0971281	0.590525	18219
RPUSD4	-0.782296	4.26986	3.02953	0.0971625	0.590525	11561
PLCXD1	-0.665343	4.92018	3.02546	0.0973723	0.590525	14924
	-0.692103	7.92442	3.02507	0.0973921	0.590525	26902
CSF1R	0.540337	6.40235	3.01789	0.0977636	0.590525	14961
UBE2E1	0.571295	5.69989	3.0177	0.0977737	0.590525	12662
MAP2K1	0.528056	6.28928	3.01725	0.0977967	0.590525	12424
CACTIN	-0.848616	4.908	3.01536	0.0978951	0.590525	3065
TBCD	0.672654	7.71137	3.01104	0.0981198	0.590525	8102
DLG1	0.696582	5.66214	3.0093	0.0982102	0.590525	1323
CXCL16	0.752081	5.37296	3.00865	0.0982443	0.590525	10600
RNF213	-0.621557	9.08555	3.00764	0.0982967	0.590525	13481
UNC119B	-0.698867	4.42216	3.00702	0.0983292	0.590525	13851
TLR7	-1.15096	3.91183	3.00586	0.0983899	0.590525	16686
CS	0.546046	5.17176	3.00556	0.0984054	0.590525	842
DUSP22	-0.539705	5.58455	3.00502	0.098434	0.590525	4083
PRKACA	0.481901	6.4351	3.00285	0.0985472	0.590525	1174
BMX	1.41886	3.84623	3.00265	0.0985579	0.590525	2605
JAZF1	0.556788	5.90452	3.00262	0.0985595	0.590525	9638
NUBP1	-0.757533	4.33572	3.00165	0.0986102	0.590525	2790
MRS2	-1.12088	4.2519	3.00057	0.0986669	0.590525	5516
OPTN	-0.535927	6.98595	2.99995	0.0986994	0.590525	5344
TESPA1	-0.814784	6.88962	3.0017	0.0987629	0.590525	7040
NUP160	0.66823	5.22157	2.99837	0.098782	0.590525	483
DNAJA3	-0.592084	4.99854	2.99627	0.0988922	0.590525	2810
BST2	-0.582702	7.06585	2.99592	0.0989109	0.590525	6212
EBF1	0.796256	5.46367	2.99545	0.0989357	0.590525	11271
SLC2A9	1.21594	3.90044	2.99337	0.0990447	0.590596	3678
PTK2	0.928844	4.14301	2.99124	0.0991571	0.590596	12508
GATD1	0.632897	5.05068	2.99089	0.0991756	0.590596	14078
WDR70	0.655635	5.32645	2.98976	0.0992351	0.590596	1555
COG1	0.65127	4.55663	2.98523	0.0994744	0.591592	11847
ARID2	0.617829	5.4395	2.98059	0.0997203	0.592626	16420
ALG12	0.896738	4.23401	2.97879	0.0998159	0.592765	15017
CD99L2	0.650713	5.13812	2.97437	0.100051	0.593735	2637
FAM126A	-1.06744	4.19352	2.96537	0.100532	0.594757	5269
GARS1	0.676932	4.78587	2.9642	0.100595	0.594757	3251
RPA1	0.862506	4.97609	2.96322	0.100647	0.594757	6542
RCAN3	-0.575818	5.51474	2.9612	0.100756	0.594757	4730
KIDINS220	0.776266	5.28047	2.96052	0.100793	0.594757	6844
SCARF1	-0.811767	5.58362	2.95472	0.101105	0.594757	1272
	0.8966	3.90065	2.95452	0.101115	0.594757	4635
TPRG1L	0.670031	4.67447	2.95248	0.101225	0.594757	10135
FCHSD1	0.693927	5.26782	2.95209	0.101247	0.594757	17055
LHPP	0.824577	4.8344	2.95195	0.101254	0.594757	3458
P2RY8	0.463582	6.51716	2.95153	0.101277	0.594757	14868
LIMD1	-0.526732	5.97999	2.95077	0.101318	0.594757	8579
CLASP1	0.576773	5.80997	2.94943	0.101391	0.594757	1252
MT-CYB	0.588041	7.71138	2.94856	0.101438	0.594757	17290
TOR4A	-0.64683	5.25759	2.94759	0.10149	0.594757	17115
PUS1	-0.600822	4.94034	2.94726	0.101508	0.594757	14073
PIK3C3	0.653906	5.17418	2.94657	0.101546	0.594757	1416
C3AR1	0.667952	6.77981	2.94647	0.101551	0.594757	13071
UFC1	-0.524878	5.63752	2.94559	0.101599	0.594757	8309
IRAK2	0.991106	4.4279	2.93215	0.102331	0.598616	6796
ZDHHC24	-0.930544	4.30656	2.92844	0.102534	0.598833	13540
CD3G	-0.521077	5.8853	2.92638	0.102647	0.598833	10457
ZNF593	-1.12676	3.73009	2.92578	0.10268	0.598833	8236
KCNJ2	-1.02006	5.90579	2.96445	0.10278	0.598833	5400
VCAN	0.566176	7.24297	2.92371	0.102794	0.598833	552
HLCS	0.853617	4.12756	2.92351	0.102805	0.598833	10284
SLC25A16	0.714041	4.64185	2.92206	0.102884	0.598872	5309
LMBR1	0.668036	5.05939	2.91394	0.103333	0.600386	3222
MRPL32	-0.786354	4.45003	2.91349	0.103357	0.600386	3319
KIAA0040	-0.616778	6.51773	2.90977	0.103563	0.600386	20963
LCORL	0.900818	5.31273	2.90956	0.103576	0.600386	14244
EPDR1	0.883256	4.47506	2.90901	0.103606	0.600386	1694
HNRNPH1	-0.460976	7.40493	2.90622	0.103761	0.600386	12426
SLC22A18	0.649758	4.94787	2.90514	0.103821	0.600386	3783
HINT1	-0.613097	7.2517	2.90421	0.103873	0.600386	12541
PACS1	0.491723	7.5755	2.90331	0.103923	0.600386	13707
ITM2A	-0.755392	5.46064	2.90307	0.103936	0.600386	1432
ZBTB34	-0.809084	4.40328	2.90286	0.103948	0.600386	14059
TYSND1	-0.581865	5.40126	2.90044	0.104083	0.600742	9954
ST7L	0.755819	4.31044	2.89837	0.104198	0.600782	181
SCRIB	0.776946	4.67934	2.8977	0.104236	0.600782	14668
STMN3	-0.610112	5.03197	2.89284	0.104508	0.601904	16905
UVRAG	0.660174	6.45815	2.89161	0.104577	0.601904	17186
ANKRA2	-0.865094	4.20455	2.88923	0.104711	0.602253	11272
KLHL21	-0.605667	5.73688	2.88588	0.104899	0.602582	10676
CEBPD	0.640159	5.99053	2.88407	0.105001	0.602582	18719
FRMD4B	1.04621	4.33755	2.87839	0.105322	0.602582	4288
FBXW5	0.471517	6.51357	2.87629	0.105441	0.602582	10245
LPAR2	-0.828635	8.24244	2.87483	0.105524	0.602582	888
CMIP	0.526568	7.36196	2.87368	0.105589	0.602582	9639
SESTD1	0.756465	4.55063	2.87181	0.105695	0.602582	16023
ZNRD1ASP	-0.832287	4.27072	2.87061	0.105763	0.602582	17758
MRPS18A	-1.21391	3.93786	2.8702	0.105787	0.602582	2056
DLST	-0.519414	5.43922	2.86942	0.105831	0.602582	4927
RBM48	-0.868453	4.43547	2.86791	0.105917	0.602582	5945
BIN1	-0.634801	6.41677	2.86772	0.105928	0.602582	7285
RETN	1.24452	5.82622	3.00992	0.10595	0.602582	2995
APOL3	-0.650155	7.89475	2.86665	0.105989	0.602582	5975
RTF1	0.594552	5.84394	2.86652	0.105996	0.602582	7503
ELOVL5	-0.638672	6.39321	2.8657	0.106043	0.602582	319
ALMS1	0.852937	4.1889	2.8653	0.106066	0.602582	4520
LIN7A	0.684923	6.01653	2.86492	0.106088	0.602582	3833
CDC26	-1.02505	4.07237	2.85788	0.10649	0.604085	13923
EIF3L	-0.513732	6.7565	2.85772	0.106499	0.604085	2196
EIF1AX	-0.607298	5.59329	2.85617	0.106588	0.604172	13455
MCUB	-0.542096	5.83379	2.85108	0.106881	0.605141	76
GTPBP6	-0.761641	6.22418	2.84973	0.106959	0.605141	14308
AK9	0.685363	4.66219	2.84936	0.10698	0.605141	9789
AEBP2	0.623382	5.34488	2.84554	0.107201	0.605799	7738
PPP2R1A	0.636447	5.85676	2.84479	0.107244	0.605799	3128
EMC4	-0.666174	5.09803	2.84289	0.107354	0.605803	5992
AKTIP	-0.82494	4.45397	2.841	0.107463	0.605803	11927
SEPHS1	-0.929575	4.29852	2.8407	0.107481	0.605803	1696
GPR18	-0.940805	4.07822	2.83969	0.107539	0.605803	5596
TOB2	-0.618602	4.79717	2.83397	0.107872	0.6069	15270
DISP1	0.878817	4.09172	2.83209	0.107981	0.6069	9708
ZSCAN29	-1.13262	3.76183	2.83039	0.10808	0.6069	7896
RABL2A	-0.909182	4.07623	2.83004	0.108101	0.6069	8489
TEX264	-0.539413	5.49126	2.82999	0.108103	0.6069	11177
DTNBP1	0.54983	5.57401	2.82808	0.108215	0.607034	624
UBE2J2	-0.452275	6.12912	2.82681	0.10829	0.607034	10368
SARM1	-0.805962	4.34791	2.82579	0.108349	0.607034	46
HMBOX1	-0.585044	5.85254	2.82332	0.108494	0.607431	8927
DTNB	0.52988	5.60518	2.82151	0.1086	0.607611	7572
UBAP1L	-0.746314	4.3959	2.81782	0.108817	0.608249	22013
FNIP2	0.696643	4.67494	2.81631	0.108905	0.608249	702
TTBK2	0.810651	4.3571	2.81458	0.109007	0.608249	6047
UCP2	0.687708	7.78833	2.81415	0.109033	0.608249	13790
COG3	-0.988257	4.26043	2.81212	0.109152	0.608249	7188
TIMM10	-0.695426	5.09006	2.81196	0.109162	0.608249	6925
CUL1	0.619647	4.86188	2.80667	0.109475	0.608249	744
GNG7	0.6184	5.80556	2.80604	0.109512	0.608249	13950
SLCO3A1	0.573303	6.75427	2.80542	0.109549	0.608249	13940
MYL9	1.50965	4.76906	2.90321	0.109632	0.608249	2497
EIF4G2	-0.494137	7.44475	2.80391	0.109638	0.608249	3758
CNOT7	-0.634536	5.15751	2.80339	0.10967	0.608249	17320
USP14	0.852114	4.49101	2.80328	0.109676	0.608249	2546
KIFC2	-0.704037	4.92619	2.7997	0.109889	0.608414	12099
RTN3	0.482555	7.44171	2.79711	0.110043	0.608414	6715
SLC10A7	1.04498	3.8612	2.79494	0.110172	0.608414	5044
B4GALT4	0.873301	4.26469	2.79479	0.110181	0.608414	5160
PITRM1	0.86063	4.17837	2.79465	0.110189	0.608414	3466
	-0.707017	4.59773	2.79286	0.110296	0.608414	19963
IDNK	0.914581	4.83358	2.79272	0.110304	0.608414	9000
LARP1	0.481044	5.92289	2.78958	0.110493	0.608414	9829
ARPC1A	-0.496529	6.22631	2.78943	0.110502	0.608414	21642
MLLT10	0.664576	5.48227	2.78927	0.110511	0.608414	1427
MED16	0.720166	5.0181	2.78865	0.110548	0.608414	13730
VAC14	-0.544053	5.8247	2.7878	0.110599	0.608414	2746
CCNA2	-1.30987	3.81008	2.80036	0.110668	0.608414	8655
IDUA	-0.836822	4.52868	2.7843	0.110809	0.608617	5886
EIF4EBP2	-0.51862	6.46872	2.7817	0.110966	0.608617	9086
KAT6B	0.637109	5.53748	2.77977	0.111082	0.608617	9965
NCALD	0.801144	4.6739	2.77962	0.111091	0.608617	2921
PTPRA	0.55976	5.88656	2.77883	0.111139	0.608617	6600
ASMTL	0.887911	6.48673	2.8088	0.111149	0.608617	12438
ILKAP	0.530516	5.49752	2.77352	0.111459	0.609869	6530
TXNDC15	-0.612892	5.20634	2.77242	0.111526	0.609869	4198
BMPR2	0.590769	5.34299	2.77079	0.111625	0.610002	17604
SH3PXD2B	1.56545	3.32976	2.78055	0.111854	0.610649	13629
COMMD8	-0.934437	4.02281	2.76639	0.111892	0.610649	12419
HEATR1	0.738198	4.32742	2.76366	0.112058	0.61115	4871
DPY30	-0.73372	4.69148	2.75308	0.112704	0.612919	10822
	-1.18134	4.14304	2.75272	0.112726	0.612919	19107
DGKG	0.792564	5.24327	2.75051	0.112862	0.612919	796
TSHZ3	0.731473	4.97263	2.75008	0.112888	0.612919	5133
TOM1	0.491505	6.86098	2.75	0.112893	0.612919	2241
PDP1	-1.15576	3.82144	2.74914	0.112946	0.612919	11429
	-1.01269	4.2759	2.76172	0.112996	0.612919	24373
CCNC	-0.734061	4.69313	2.748	0.113016	0.612919	4017
CTSA	0.479731	6.38821	2.7464	0.113115	0.612919	889
BAK1	-0.583539	6.23249	2.74618	0.113128	0.612919	484
LMO2	-0.527394	5.83224	2.74023	0.113495	0.613912	7023
SIPA1L2	0.757663	4.69293	2.73996	0.113512	0.613912	4643
CNOT9	-0.565769	4.91605	2.73958	0.113535	0.613912	8546
BTN3A1	-0.564947	7.08334	2.73768	0.113653	0.614143	461
ATP6V1A	0.582666	6.48131	2.73237	0.113982	0.614848	4292
PIK3C2B	-0.69049	4.70486	2.73155	0.114033	0.614848	6669
NOSIP	-0.509221	6.86492	2.72886	0.1142	0.614848	8213
CLPTM1	0.529112	6.57092	2.72723	0.114302	0.614848	2970
CTC1	-0.743634	6.22953	2.7263	0.11436	0.614848	14366
GTDC1	0.708726	5.01339	2.72578	0.114393	0.614848	5203
FIP1L1	0.690611	5.16858	2.72413	0.114495	0.614848	8628
TMEM135	0.909204	4.27556	2.72343	0.114539	0.614848	11829
SAP130	0.60827	4.88061	2.72147	0.114661	0.614848	7284
RNGTT	0.732779	5.20033	2.72118	0.11468	0.614848	3966
GNAQ	0.573366	6.55876	2.72047	0.114725	0.614848	9893
GOLGA3	-0.542038	5.42823	2.72001	0.114753	0.614848	1891
DNASE1	-0.540073	6.31563	2.71976	0.114769	0.614848	18386
TMEM199	-0.636142	4.57514	2.71877	0.114831	0.614848	21852
AP2B1	0.46134	6.72376	2.71598	0.115006	0.615018	127
NME7	1.0849	4.08695	2.71237	0.115233	0.615018	8289
NFKBIE	-0.761156	4.66606	2.71144	0.115291	0.615018	8777
ABCG1	0.809532	4.93696	2.71135	0.115297	0.615018	10378
SMCO4	-0.763279	4.29832	2.71076	0.115334	0.615018	11675
ARL11	-0.59448	5.07607	2.71021	0.115369	0.615018	9460
RCC2	-0.597773	5.68677	2.70994	0.115386	0.615018	14385
TESK2	0.685191	5.46223	2.70731	0.115551	0.6155	1129
TRA2A	-0.679387	6.74479	2.70416	0.115751	0.615926	11323
MVB12B	1.15402	3.72207	2.70368	0.115781	0.615926	16728
MFGE8	-0.908681	4.15326	2.70228	0.11587	0.615999	7955
RPS6KB2	-0.510071	5.96707	2.69794	0.116145	0.617063	13803
CAMLG	-0.600269	4.89354	2.69511	0.116325	0.617621	11337
CD320	-0.721727	4.46593	2.693	0.116459	0.617696	12127
RAB7A	0.488878	7.19731	2.69092	0.116592	0.617696	1324
TMCC1	0.523988	5.65523	2.69091	0.116593	0.617696	13271
LTO1	-0.61279	4.82935	2.68975	0.116667	0.617696	9211
TIMM29	-0.753949	4.39688	2.68899	0.116715	0.617696	8195
DERL2	-0.546508	5.38318	2.68397	0.117037	0.61896	1211
FBXO46	-0.562447	4.99236	2.68261	0.117123	0.61896	14045
C4orf36	0.873457	4.05719	2.68148	0.117196	0.61896	11024
LYN	0.572254	8.68102	2.67951	0.117323	0.61896	22986
CEP104	-0.708582	4.95416	2.67824	0.117405	0.61896	4535
TTPAL	-1.12851	3.78273	2.67822	0.117406	0.61896	5433
MRPL44	-0.782345	4.81068	2.67664	0.117508	0.619076	7129
NFIC	0.576254	5.29322	2.67398	0.117679	0.619076	8144
RBM28	0.750285	7.89469	2.67359	0.117704	0.619076	3282
SYN1	1.34866	4.04265	2.67289	0.11775	0.619076	200
FBXL12	-0.717208	4.20307	2.67173	0.117824	0.619076	5891
ZNF131	-0.596767	6.65655	2.67087	0.11788	0.619076	13161
HIP1	0.503812	6.26895	2.66317	0.118379	0.619213	5935
NBR1	0.448057	6.1347	2.66268	0.118411	0.619213	16296
RPL35A	-0.672093	8.61373	2.66198	0.118457	0.619213	15027
CNP	-0.674525	4.97578	2.66168	0.118475	0.619213	13474
UIMC1	0.547414	5.46702	2.65924	0.118634	0.619213	1731
BTBD1	-0.683934	5.06491	2.65856	0.118679	0.619213	898
KBTBD7	0.880162	4.71008	2.65737	0.118757	0.619213	5068
ETFDH	0.889436	4.27894	2.65612	0.118838	0.619213	12989
RNPEP	0.636641	5.17883	2.65465	0.118934	0.619213	13926
RBMX2	0.706225	4.39991	2.65327	0.119024	0.619213	6897
ICOS	-1.07048	4.10726	2.65323	0.119027	0.619213	11007
GATAD2B	0.53115	5.95658	2.64934	0.119282	0.619213	8402
BCL2	0.642347	5.7342	2.6491	0.119298	0.619213	13048
CNOT2	0.682905	5.43013	2.64861	0.11933	0.619213	3900
LFNG	-0.517462	6.86584	2.64673	0.119453	0.619213	3228
ABCF1	0.640563	6.2494	2.64549	0.119534	0.619213	17738
ZNF75A	-0.55701	5.82659	2.64487	0.119575	0.619213	10631
RHOF	-0.455717	6.7047	2.6441	0.119626	0.619213	7837
CYSLTR1	-0.767198	4.42873	2.64201	0.119763	0.619213	13354
RPS6KA5	0.546421	5.33997	2.64108	0.119824	0.619213	2380
TXNRD1	-0.569877	7.29608	2.64106	0.119826	0.619213	17196
PDXK	-0.469224	6.78756	2.64069	0.11985	0.619213	10395
RPL30	-0.82669	9.45863	2.64057	0.119858	0.619213	9945
TXNDC9	-0.861865	4.31772	2.63917	0.11995	0.619213	4430
GLA	0.566713	5.04058	2.63827	0.12001	0.619213	2667
THADA	0.529382	5.84463	2.63589	0.120167	0.619213	4499
JMJD1C	0.540815	6.14316	2.63588	0.120168	0.619213	13101
SLC35E2B	-0.485293	5.66961	2.63556	0.120189	0.619213	16472
FUNDC2	-0.790468	5.87007	2.63489	0.120233	0.619213	11620
CFAP410	-0.683154	4.51475	2.6338	0.120305	0.619213	10405
MPP7	0.716926	5.00755	2.63351	0.120325	0.619213	9238
IPO5	-0.556108	5.11177	2.63229	0.120405	0.619213	915
DYRK2	-0.768805	4.57171	2.63228	0.120406	0.619213	5878
AP5M1	-0.853946	4.06866	2.63051	0.120524	0.619213	716
SNAPC5	-0.794395	4.47728	2.63022	0.120543	0.619213	13585
P4HB	0.503666	7.43566	2.6215	0.121123	0.621176	15651
ARHGDIA	0.522295	6.90567	2.62138	0.121132	0.621176	8093
	-0.501539	5.9114	2.61984	0.121235	0.621176	6466
CAMKK1	0.677124	5.4827	2.6165	0.121458	0.621176	54
ZFPM1	-0.710282	4.49037	2.61643	0.121462	0.621176	14468
SH3PXD2A	-0.855832	4.2573	2.62866	0.121468	0.621176	3465
RPS12	-0.817539	10.0197	2.61582	0.121503	0.621176	4035
PDIK1L	-1.04876	3.93954	2.61543	0.121529	0.621176	13700
CYLD	-0.476617	6.2675	2.61099	0.121828	0.621838	1606
TMX4	0.511609	6.36304	2.60853	0.121993	0.621838	5700
TRAF4	-0.884841	4.64105	2.60492	0.122236	0.621838	1351
PRKCB	0.560028	8.39729	2.60477	0.122247	0.621838	11810
SGSM2	-0.531321	5.46776	2.6047	0.122252	0.621838	8045
DEF6	-0.44813	7.46576	2.60384	0.122309	0.621838	436
TMEM184B	-0.526042	5.4784	2.60304	0.122363	0.621838	17321
S100Z	0.654993	4.89217	2.6024	0.122407	0.621838	13020
KLHL9	-0.891463	3.97049	2.60153	0.122466	0.621838	17257
ACTR1A	0.458292	6.16185	2.60143	0.122472	0.621838	7573
CLTCL1	0.888087	4.26258	2.60115	0.122491	0.621838	1109
HSPA6	-0.662283	7.93882	2.59945	0.122606	0.622038	13338
ZNF224	-0.645012	4.71382	2.59612	0.122832	0.622799	25752
MYH9	0.64674	8.92871	2.59247	0.12308	0.623534	2270
XBP1	-0.509888	7.12144	2.5904	0.123221	0.623534	2219
PLIN5	0.911215	4.1732	2.58976	0.123265	0.623534	18472
PANK4	-0.677536	4.71341	2.58953	0.123281	0.623534	10105
ISYNA1	0.974885	3.83635	2.58789	0.123392	0.623582	3148
PSMC2	0.617009	4.95194	2.58697	0.123455	0.623582	10525
RGS10	-0.550644	6.12486	2.58606	0.123518	0.623582	9106
TEP1	-0.450879	5.98185	2.58368	0.12368	0.624018	6130
TTC28	1.55168	4.12827	2.59336	0.123841	0.624372	2204
TRAF2	-0.681667	4.54792	2.57725	0.124121	0.624372	5866
GRINA	0.640159	7.16773	2.57658	0.124167	0.624372	14322
NFYA	-0.850261	4.12739	2.5761	0.1242	0.624372	10
USP11	0.729963	4.55439	2.57225	0.124465	0.624372	2643
SEC61G	-0.584344	5.81442	2.57104	0.124549	0.624372	6551
ETHE1	0.755684	4.31076	2.57069	0.124573	0.624372	3179
EPB41L3	0.624479	5.12208	2.5696	0.124648	0.624372	1567
SMUG1	-0.626519	4.77432	2.56834	0.124735	0.624372	5365
FURIN	0.496033	6.73953	2.56789	0.124767	0.624372	7960
SSRP1	0.557443	5.17088	2.56626	0.12488	0.624372	9130
CA1	1.53783	7.71541	2.71425	0.12507	0.624372	6754
B4GALT5	0.571806	7.16827	2.56321	0.12509	0.624372	10174
TAF13	-0.899967	4.08518	2.56315	0.125095	0.624372	17001
MYO1D	0.860072	4.36821	2.56284	0.125116	0.624372	13969
DGAT2	0.544688	6.22927	2.56284	0.125117	0.624372	840
MRPS27	-0.737715	4.97061	2.56128	0.125225	0.624372	4123
KLRB1	-0.878743	4.81064	2.55777	0.125468	0.624372	3947
RAB20	0.709704	4.61508	2.55592	0.125598	0.624372	7848
SLC7A5	0.77033	4.83291	2.55544	0.125631	0.624372	2785
MAP1S	0.662876	5.10183	2.55509	0.125656	0.624372	6242
FAM117A	-0.544601	5.85071	2.55425	0.125714	0.624372	5123
NCKIPSD	0.987001	4.00938	2.55058	0.125971	0.624372	18356
LSM4	-0.59073	5.15175	2.54522	0.126347	0.624372	6250
PRKCSH	0.57367	7.2593	2.54496	0.126364	0.624372	6188
UQCC1	-0.637132	4.89446	2.54397	0.126434	0.624372	2424
PCNX1	0.577996	6.7817	2.54302	0.126501	0.624372	2374
BCL7B	-0.647692	4.86577	2.54166	0.126596	0.624372	3330
FCGR1A	-0.621977	6.16162	2.54144	0.126612	0.624372	9249
TUT7	0.485088	7.34509	2.54144	0.126612	0.624372	1590
ATP8B4	0.833022	4.67297	2.54078	0.126658	0.624372	2859
DEF8	-0.513218	6.43995	2.54022	0.126698	0.624372	8015
IFT27	-0.781177	4.47359	2.53973	0.126733	0.624372	2279
	-0.506485	7.24518	2.53939	0.126757	0.624372	24526
SMYD3	0.58964	6.32578	2.53891	0.12679	0.624372	15611
KRAS	0.581588	5.39206	2.53876	0.126801	0.624372	6747
NTMT1	-0.876524	4.31461	2.53865	0.126809	0.624372	9033
EMC6	-0.786577	4.24274	2.538	0.126854	0.624372	5920
VARS1	0.695462	5.04398	2.53768	0.126877	0.624372	17670
XRCC1	0.697807	4.61269	2.53704	0.126922	0.624372	1219
TMEM134	-0.903109	4.43358	2.53521	0.127051	0.624372	13251
ZBTB5	-0.97654	3.93176	2.53517	0.127054	0.624372	12366
ITGAM	0.534242	7.64808	2.53441	0.127108	0.624372	12613
IFRD2	-0.567413	4.93006	2.53422	0.127121	0.624372	18497
FEM1A	-0.689302	4.42767	2.53278	0.127223	0.624372	8150
CLSPN	0.988903	4.05979	2.53248	0.127245	0.624372	1987
FGFR1OP2	-0.467594	6.43137	2.52728	0.127613	0.625471	3946
SLC7A6	-0.545066	5.70793	2.52717	0.127621	0.625471	2752
KCTD12	-0.779433	5.30096	2.52548	0.127741	0.62554	14319
SLC31A2	-0.564029	5.71569	2.52389	0.127854	0.62554	7318
FCRL2	-0.722217	4.74955	2.5233	0.127896	0.62554	6613
BRD9	-0.495044	5.99463	2.52001	0.128131	0.62554	472
	1.23104	3.45277	2.54345	0.128205	0.62554	23905
FCRL5	-0.631012	6.47567	2.51838	0.128247	0.62554	8320
CLEC17A	0.659115	4.57199	2.51751	0.128309	0.62554	16154
TNFRSF10B	-0.654218	5.07545	2.51646	0.128385	0.62554	5094
DDX56	-0.472195	5.51935	2.51542	0.128459	0.62554	7215
NCL	1.60283	12.9251	2.51384	0.128573	0.62554	4347
SGPP1	1.00379	3.91392	2.51312	0.128624	0.62554	5833
ERLEC1	-0.659568	5.08102	2.51273	0.128652	0.62554	1059
ATF2	-0.666188	4.61187	2.51195	0.128708	0.62554	4498
CHP1	0.554899	5.15406	2.51188	0.128713	0.62554	16043
PCID2	-0.671546	4.38067	2.51099	0.128776	0.62554	5770
PLCG2	0.474309	7.25644	2.5083	0.12897	0.62577	17054
SLFN11	-0.72553	4.70602	2.50822	0.128976	0.62577	13258
PAFAH1B1	0.505475	6.372	2.50656	0.129096	0.62598	170
EMILIN2	0.555141	5.1936	2.50345	0.12932	0.626071	6516
GGT7	-0.626481	4.89952	2.5001	0.129562	0.626071	6361
INTS6L	-0.733434	4.53677	2.49995	0.129573	0.626071	11519
ATP11B	0.618963	6.76629	2.4997	0.12959	0.626071	782
SIRPB2	0.59456	6.43372	2.49889	0.129649	0.626071	16533
RBCK1	-0.43815	7.12936	2.49875	0.129659	0.626071	5699
SDAD1	0.707885	4.29708	2.49497	0.129933	0.626071	17164
MTG2	-0.554046	5.79759	2.49445	0.129971	0.626071	2453
AFF1	0.472681	6.66172	2.49428	0.129983	0.626071	13223
RPL10A	-0.79827	9.2408	2.49398	0.130005	0.626071	17306
DBI	-0.501592	6.28446	2.49294	0.130081	0.626071	9821
PPIH	-0.665224	4.58829	2.49127	0.130202	0.626071	13096
HSD17B10	0.74909	4.53756	2.48955	0.130328	0.626071	1196
PPIL1	-1.01176	3.81662	2.4876	0.13047	0.626071	7385
NEDD4	0.848522	4.14388	2.48737	0.130487	0.626071	1087
NRAS	-0.541337	5.02624	2.48716	0.130502	0.626071	18312
RBM25	0.432597	7.22074	2.487	0.130514	0.626071	4932
ANPEP	0.471234	6.90346	2.48597	0.130588	0.626071	11877
ZNF813	-0.905515	4.15097	2.49622	0.130664	0.626071	17174
PSEN1	0.44384	6.78216	2.48382	0.130746	0.626071	1508
ZC3H12A	-0.608691	5.11262	2.48059	0.130982	0.626071	11103
BATF2	-0.711147	5.08797	2.48042	0.130995	0.626071	12201
COG5	0.581073	5.55153	2.47972	0.131046	0.626071	11330
MCL1	-0.683076	9.94162	2.47953	0.13106	0.626071	8348
ALDH3A2	0.766119	4.32012	2.47829	0.131151	0.626071	1186
AKIRIN2	-0.559914	5.47125	2.47651	0.131282	0.626071	7016
NKAP	0.741062	4.28767	2.47605	0.131315	0.626071	2579
TNIP2	-0.478228	5.93648	2.47603	0.131317	0.626071	12386
FAU	-0.633477	7.55417	2.47594	0.131323	0.626071	9220
C1orf162	0.427958	6.66625	2.47445	0.131433	0.626232	8279
CDK7	0.767137	4.17042	2.47255	0.131573	0.626534	6794
BTN2A2	-0.658977	4.51537	2.47115	0.131676	0.626575	5513
LRBA	0.639113	5.71479	2.46895	0.131839	0.626575	17245
TNRC6C	0.76138	7.21042	2.47406	0.131982	0.626575	1436
UXS1	-0.614283	4.73363	2.46682	0.131996	0.626575	4456
SH3BP2	-0.475207	7.7748	2.46648	0.132021	0.626575	1738
UMAD1	0.589178	5.34627	2.46624	0.132039	0.626575	18685
MRPL16	-0.875416	4.27253	2.46204	0.132351	0.627691	11903
RNF20	0.726833	4.56709	2.45952	0.132537	0.628214	9857
FAF1	0.567756	5.85161	2.45502	0.132872	0.628792	15539
ATP5MG	-0.553738	7.51286	2.45475	0.132893	0.628792	11996
ABCA3	-0.687045	4.45405	2.45388	0.132957	0.628792	12173
LY86	-0.519066	6.05355	2.45378	0.132965	0.628792	4101
MLKL	-0.579258	6.24235	2.45141	0.133142	0.629267	12281
SINHCAF	-0.601306	4.67898	2.44923	0.133305	0.629529	7736
SAR1A	-0.476985	5.99695	2.44862	0.133351	0.629529	1461
KLHL36	-0.531588	5.20335	2.44456	0.133655	0.630037	7093
GPR160	0.680675	5.14414	2.44117	0.13391	0.630037	13493
CBX1	0.61965	4.44019	2.44036	0.13397	0.630037	3528
ERMARD	-0.960044	4.01116	2.43984	0.13401	0.630037	6168
ATG12	-0.611028	5.71651	2.43973	0.134018	0.630037	8707
UBE2Q2	-0.677773	5.10997	2.43912	0.134064	0.630037	7913
CCSER1	0.980965	4.4088	2.44957	0.134101	0.630037	15353
UQCC2	-0.688961	4.66853	2.4381	0.134141	0.630037	7413
IFT52	-0.649174	4.62494	2.43801	0.134148	0.630037	2427
RPS4X	-0.817157	9.60762	2.43595	0.134303	0.630403	17085
SLC4A7	0.875434	4.26462	2.43425	0.134432	0.630647	507
FANCA	-0.767739	4.14948	2.4311	0.13467	0.631405	16111
SARAF	-0.447852	7.8293	2.42811	0.134897	0.632063	6767
ZNF281	0.499944	5.92801	2.42551	0.135094	0.632063	10751
OSBPL10	0.63697	4.63846	2.42487	0.135143	0.632063	8555
MED14	0.730482	4.86162	2.42328	0.135264	0.632063	14558
FDX1	-0.81863	4.09537	2.42123	0.13542	0.632063	7480
SLC44A2	0.465508	7.90308	2.42105	0.135434	0.632063	6104
ZBTB4	-0.498419	6.06986	2.42072	0.135459	0.632063	13560
CMSS1	0.723315	4.15288	2.41129	0.136181	0.632063	15334
CRELD1	-0.590096	5.09981	2.40954	0.136315	0.632063	11050
LRRC37B	-0.674388	4.8097	2.40949	0.136319	0.632063	15552
BRAF	0.673088	6.04475	2.40687	0.136521	0.632063	10088
BMERB1	1.41637	3.50843	2.41682	0.136578	0.632063	11861
KDM5A	0.468165	6.43767	2.40489	0.136674	0.632063	1236
SSBP2	0.754051	4.70352	2.40344	0.136785	0.632063	8687
TRIO	0.564681	5.53836	2.40198	0.136898	0.632063	551
DUSP6	-0.578013	5.7529	2.40192	0.136903	0.632063	7771
PSMD1	0.524634	5.295	2.40119	0.136959	0.632063	13459
PBX1	1.45108	3.52789	2.39868	0.137154	0.632063	15653
IGHD	1.03148	7.03216	2.48151	0.137304	0.632063	18185
PREP	-0.671347	4.99247	2.39588	0.13737	0.632063	1655
FGFRL1	-0.730922	4.26089	2.39524	0.137421	0.632063	5887
SMG1	-1.81295	13.8784	2.39356	0.137551	0.632063	10015
FLNA	0.699613	9.32989	2.39327	0.137573	0.632063	16754
TM9SF3	-0.576	5.98435	2.39317	0.137581	0.632063	1371
GYPC	-0.86169	9.0095	2.39177	0.13769	0.632063	7289
CCAR1	0.500252	6.57086	2.39142	0.137717	0.632063	813
RPL36	-0.719436	8.07557	2.38937	0.137877	0.632063	6205
HEXD	-0.470502	6.04509	2.38855	0.137941	0.632063	12560
MT-CO1	0.692454	9.80893	2.38839	0.137953	0.632063	17329
ZNF292	0.552493	6.82424	2.38805	0.13798	0.632063	16397
EXOSC5	-0.658833	4.33603	2.38604	0.138137	0.632063	1384
RAB31	0.502089	6.88505	2.38587	0.138149	0.632063	12293
DHRS4	0.827973	4.18544	2.38562	0.138169	0.632063	10040
SND1	0.594201	6.94217	2.38316	0.138362	0.632063	16825
ARHGAP27	-0.485147	7.59012	2.38212	0.138443	0.632063	10287
PSMC5	0.540825	5.812	2.38196	0.138455	0.632063	1730
KLHL28	0.859794	4.33399	2.38116	0.138519	0.632063	14452
RMDN1	-0.699601	4.47032	2.38	0.138609	0.632063	13965
LYPLA2	0.591201	5.1606	2.37948	0.13865	0.632063	277
CCND2	-0.568226	5.89684	2.37818	0.138752	0.632063	4850
H2AJ	0.856436	7.80385	2.3956	0.138866	0.632063	22003
MICOS13	0.732873	4.42862	2.376	0.138923	0.632063	13666
SIT1	-0.522773	5.52448	2.37591	0.13893	0.632063	7368
APH1B	0.773744	4.14921	2.37583	0.138937	0.632063	7653
TNFRSF14	-0.482535	7.76083	2.37574	0.138944	0.632063	10104
CD46	-0.570408	6.97295	2.37552	0.138961	0.632063	4686
TCOF1	0.572927	5.91418	2.3752	0.138987	0.632063	1135
CX3CR1	-0.522498	5.97995	2.37505	0.138999	0.632063	12266
ACSS2	0.634014	4.65239	2.37453	0.139039	0.632063	6363
MRFAP1L1	-0.65202	4.89204	2.37383	0.139094	0.632063	14370
MTHFD1	0.643984	4.71134	2.3737	0.139105	0.632063	2370
SNX25	0.756503	4.34349	2.37213	0.139228	0.632063	3692
HNRNPD	0.434874	7.35027	2.3721	0.13923	0.632063	7671
ZC3HAV1	-0.54018	7.41912	2.37182	0.139253	0.632063	3211
ZNF12	-0.738664	4.28212	2.37146	0.139281	0.632063	11343
PNRC1	-0.413633	6.76528	2.3705	0.139357	0.632063	8786
CMC1	0.639453	4.92932	2.37047	0.139359	0.632063	15998
CENPX	-0.669284	4.9084	2.36877	0.139494	0.632063	12567
ABCB10	0.836159	4.16427	2.36859	0.139507	0.632063	7111
NDUFB1	-0.676505	5.48668	2.36461	0.139823	0.632063	15200
ABHD17A	-0.520629	7.14703	2.36444	0.139836	0.632063	6161
RRP9	0.940321	3.79143	2.3735	0.139941	0.632063	4312
GNAI2	0.568097	8.75453	2.36274	0.139971	0.632063	4266
MTSS1	0.440236	6.64025	2.36212	0.14002	0.632063	12827
WDFY2	0.524982	5.92253	2.36114	0.140098	0.632063	7827
TMX3	-0.60366	4.87418	2.36028	0.140166	0.632063	11806
PPP2R2D	-0.884611	4.28974	2.35974	0.140209	0.632063	13772
HIVEP3	0.595075	5.87733	2.35885	0.14028	0.632063	5861
GNB5	-0.515464	5.29654	2.35848	0.140309	0.632063	1090
ATF6B	0.476585	6.30884	2.35821	0.140331	0.632063	18357
ABCC10	-0.874197	4.47294	2.35806	0.140343	0.632063	5525
CTSW	0.619171	5.13912	2.35708	0.140421	0.632063	13232
ELMO1	0.551694	6.61151	2.35704	0.140424	0.632063	9860
ASNSD1	-0.88091	4.20155	2.3545	0.140627	0.632411	7620
IER5	-0.583885	5.29568	2.35225	0.140806	0.632411	10782
EPSTI1	-0.664465	7.58479	2.35188	0.140836	0.632411	6680
RAB11FIP3	0.563102	5.16556	2.35111	0.140898	0.632411	1888
TTC14	-0.562832	5.87671	2.35094	0.140911	0.632411	11056
HNRNPU	0.616998	6.91222	2.35029	0.140963	0.632411	9586
GPN2	-0.720678	5.35507	2.34794	0.141152	0.632911	8245
ZNF862	-0.60101	5.83604	2.34681	0.141242	0.632971	3303
FHOD1	0.608357	4.85586	2.33922	0.141853	0.63536	7100
SHISA5	-0.626976	8.53488	2.33707	0.142026	0.635524	11164
SCAMP3	-0.527186	5.31358	2.33685	0.142044	0.635524	4565
VPS26A	0.519629	5.68168	2.33569	0.142137	0.635596	5311
PHF20	0.503348	6.17346	2.33177	0.142455	0.63594	445
NSMF	-0.633592	4.9724	2.33144	0.142481	0.63594	11627
PRPF6	0.57046	6.67253	2.3314	0.142485	0.63594	2449
HSPA1A	0.562538	6.00937	2.32956	0.142634	0.63594	17666
LRRC23	0.646378	4.83312	2.32911	0.142671	0.63594	269
IWS1	0.534842	5.70024	2.32901	0.142678	0.63594	10882
NAA35	0.906479	4.00413	2.3257	0.142947	0.63622	6961
PDCD4	0.438534	6.29999	2.32546	0.142967	0.63622	9268
ZFYVE27	-0.4305	6.26601	2.32538	0.142973	0.63622	9806
HK2	0.710584	4.73846	2.32401	0.143086	0.636375	10301
PIEZO1	-0.473314	6.53635	2.32237	0.143219	0.636625	2797
CNNM4	0.959234	3.87452	2.32111	0.143322	0.636721	10140
KCNAB2	0.446251	7.23415	2.32021	0.143396	0.636721	1074
TNFAIP8	-0.449215	6.64855	2.31909	0.143487	0.63678	8704
FBXW2	0.511072	5.51001	2.31518	0.143807	0.637528	4884
ANKRD17-DT	0.864401	4.26159	2.31514	0.14381	0.637528	22393
SRI	0.604035	5.01336	2.31395	0.143908	0.637601	1290
FRAT2	-0.420345	6.90815	2.31305	0.143982	0.637601	14731
TRIM28	0.579344	6.4581	2.31163	0.144099	0.637638	6294
C1orf174	-0.787097	7.34939	2.32422	0.144145	0.637638	17392
PPM1N	-0.752004	4.80281	2.30548	0.144605	0.639264	18380
KPNA3	0.56016	4.9876	2.30197	0.144895	0.639264	2692
ARHGAP1	-0.446368	6.12956	2.30048	0.145018	0.639264	13729
BAZ1B	0.592469	5.60998	2.29996	0.145061	0.639264	245
OAF	-0.878686	4.20634	2.29935	0.145112	0.639264	15339
TIAM2	0.645343	4.47204	2.29933	0.145114	0.639264	8807
PPTC7	-0.593145	4.68846	2.29807	0.145218	0.639264	16736
AKAP8L	0.426428	6.28696	2.29749	0.145266	0.639264	288
ARMH3	0.523771	5.29511	2.29652	0.145347	0.639264	4981
SP140L	-0.562639	5.87944	2.29547	0.145434	0.639264	15608
PAOX	0.974145	3.65447	2.29483	0.145487	0.639264	9098
ATP5PB	-0.469758	6.02705	2.29463	0.145504	0.639264	4559
ST8SIA4	0.553031	5.84829	2.29421	0.145538	0.639264	4183
AP1M1	0.565255	4.7119	2.29325	0.145619	0.639264	1216
OCIAD2	-0.71211	4.43689	2.2913	0.14578	0.639264	8635
DLC1	1.7691	3.48208	2.30007	0.14587	0.639264	11369
UHMK1	-0.557677	5.76921	2.29011	0.14588	0.639264	9478
GUK1	-0.650401	8.68776	2.28896	0.145976	0.639264	8428
TXLNA	-0.511728	5.70754	2.28878	0.145991	0.639264	1635
SPAG9	0.620094	5.20705	2.28784	0.146069	0.639268	213
UBE2G2	-0.51961	5.81769	2.2857	0.146249	0.639711	15458
TOMM22	-0.546425	5.38785	2.28247	0.146519	0.640052	2217
CCR2	-0.662215	5.09466	2.28226	0.146537	0.640052	5183
IMPA2	0.539596	5.07065	2.28198	0.14656	0.640052	8064
YWHAG	0.536137	5.13174	2.2805	0.146684	0.640255	12645
SQSTM1	0.500617	7.35675	2.27882	0.146825	0.640341	10516
INPP5D	0.444647	8.29509	2.27841	0.14686	0.640341	12398
ANTKMT	-0.839174	3.87246	2.28452	0.147165	0.641331	2784
TMCO3	0.556449	5.07306	2.27157	0.147436	0.642024	9254
TTI1	-0.579576	4.99587	2.27105	0.14748	0.642024	2515
PFKL	0.526235	6.85215	2.26795	0.147742	0.642404	8149
NHP2	-0.594699	5.17745	2.26764	0.147769	0.642404	8730
AATK	0.706965	5.92347	2.26724	0.147802	0.642404	14747
DTHD1	0.900158	4.23425	2.26471	0.148017	0.642448	16796
RPL34	-0.680872	8.80381	2.26443	0.148041	0.642448	3664
STAT1	-0.569944	7.76544	2.26436	0.148047	0.642448	4413
CARS2	-0.443643	6.74565	2.26317	0.148148	0.642548	6946
EIF3F	-0.487287	6.91653	2.26136	0.148302	0.642628	13760
RPH3A	1.42071	3.66936	2.26094	0.148338	0.642628	1826
CDK12	-0.47692	5.8036	2.25895	0.148507	0.642628	11990
LTB4R	0.502835	6.66458	2.25875	0.148524	0.642628	18383
CHI3L2	-0.714368	4.31518	2.25836	0.148557	0.642628	902
TMEM94	-0.574177	4.95814	2.25252	0.149056	0.643403	14178
CASZ1	-0.778254	4.7771	2.25119	0.14917	0.643403	6334
IRAK4	-0.534517	5.84182	2.25087	0.149197	0.643403	17075
ZNF142	-0.741128	4.2402	2.25062	0.149219	0.643403	4442
NF1	0.617947	5.66836	2.24992	0.149279	0.643403	16698
WDR76	1.26621	3.54915	2.2587	0.149345	0.643403	1977
PPP1R3B	-0.735105	5.616	2.24827	0.14942	0.643403	13382
MAGED2	0.567002	4.68377	2.24782	0.149459	0.643403	2657
ACAP2	0.523853	7.22639	2.24747	0.149489	0.643403	4263
XPO4	-0.753262	4.27486	2.24712	0.149519	0.643403	6653
PEAK3	0.711827	4.8104	2.24535	0.149671	0.64365	16242
TMEM131L	0.430565	7.06266	2.24432	0.14976	0.64365	5126
A1BG-AS1	-0.736141	4.1651	2.24372	0.149812	0.64365	26093
SNAP47	-0.67575	4.37796	2.24041	0.150097	0.64454	8418
TMEM147	-0.737922	4.27482	2.23826	0.150283	0.645	3158
CRK	0.510803	5.76824	2.23715	0.150379	0.645075	11975
PDCD5	-0.902947	4.28024	2.2346	0.1506	0.645455	3037
GTPBP1	-0.66076	7.46756	2.23431	0.150625	0.645455	2223
ACIN1	-0.427873	7.82178	2.2296	0.151034	0.646873	2385
CTSL	0.613905	5.73269	2.22633	0.151319	0.647756	6964
NR4A1	-1.01957	4.06599	2.22484	0.151448	0.647971	5355
RPL17	-1.00453	3.64919	2.22276	0.15163	0.648094	25359
SLBP	-0.802188	4.49358	2.22088	0.151795	0.648094	11131
TAF1	-0.597209	4.79117	2.2205	0.151828	0.648094	8885
DHPS	-0.582265	5.30719	2.22026	0.151849	0.648094	2016
KATNA1	0.903679	3.76097	2.22001	0.151871	0.648094	15894
UPF2	0.413484	6.35667	2.21391	0.152406	0.649828	9362
EPB41	0.404428	7.52492	2.21341	0.15245	0.649828	10242
UAP1L1	1.01791	3.91165	2.21267	0.152515	0.649828	16871
TRIM4	-0.583332	5.45411	2.20704	0.153012	0.650748	8845
RSBN1L	0.418506	6.30681	2.20676	0.153036	0.650748	16030
COG6	0.780496	4.17377	2.20671	0.15304	0.650748	6677
CNOT1	0.432676	6.10297	2.20613	0.153092	0.650748	5587
KLC1	-0.472964	5.7428	2.20511	0.153182	0.650748	5765
DDX41	0.628539	5.62196	2.20466	0.153222	0.650748	15110
FBXO11	0.430804	6.89573	2.20326	0.153346	0.650748	7566
FBXW4	-0.536134	5.61969	2.20306	0.153364	0.650748	3445
CDK13	0.571392	6.09175	2.20115	0.153533	0.65113	950
FAM174C	-0.69719	5.11249	2.19868	0.153752	0.651721	19653
RAB9A	0.575343	4.84539	2.19503	0.154077	0.652047	5389
ZZZ3	0.673952	4.48009	2.19239	0.154312	0.652047	532
ENOX2	0.739707	4.35809	2.19236	0.154315	0.652047	11597
HOMEZ	-0.62203	6.84965	2.19128	0.154412	0.652047	18577
FERMT3	0.462431	7.16083	2.19101	0.154436	0.652047	9216
NCSTN	0.469069	5.30047	2.18939	0.15458	0.652047	10764
IL1RAP	0.725354	4.71587	2.18734	0.154764	0.652047	16492
DNAJC1	0.661406	5.68886	2.18595	0.154889	0.652047	7294
OGA	-0.495509	7.98711	2.18424	0.155042	0.652047	17192
APC	0.658016	5.04704	2.18391	0.155072	0.652047	6955
PICK1	0.704771	4.17102	2.18347	0.155111	0.652047	2203
HSD17B4	0.51331	5.127	2.18307	0.155147	0.652047	6764
CNOT10	0.647882	4.98976	2.18285	0.155167	0.652047	15045
NCKAP5L	0.742981	4.25821	2.1828	0.155172	0.652047	12055
KCNN4	-0.596023	4.86408	2.18267	0.155183	0.652047	2954
ZFAND2B	-0.581231	4.88445	2.18244	0.155204	0.652047	10190
ISG20L2	-0.456266	5.30657	2.18223	0.155223	0.652047	8325
GAB2	0.599761	6.65302	2.18185	0.155257	0.652047	504
ORAI3	-0.528779	5.27129	2.17946	0.155472	0.652604	13848
KIF13A	0.579884	5.60986	2.17861	0.155548	0.652604	7387
ATP5F1E	-0.508579	7.8521	2.17753	0.155646	0.652682	5446
TOR1A	-0.466368	5.61651	2.1725	0.156101	0.653571	7305
DYNLL1	-0.479391	6.55981	2.17236	0.156113	0.653571	1803
ZNF350	-0.880405	4.11741	2.17147	0.156193	0.653571	23640
ISG20	-0.447635	8.01141	2.16676	0.156621	0.653571	13144
ANKFY1	-0.481396	5.80377	2.16661	0.156635	0.653571	15675
NETO2	0.822538	4.23874	2.16623	0.15667	0.653571	12914
CDC27	0.507672	5.85664	2.16622	0.15667	0.653571	67
CMAS	0.816776	4.18005	2.17445	0.156737	0.653571	3933
ITPR3	-0.501472	5.30336	2.16519	0.156764	0.653571	2064
ASAP1	0.503723	7.15775	2.16453	0.156824	0.653571	9605
SCP2	-0.552119	5.27835	2.16246	0.157013	0.653571	4530
PAK2	0.475701	6.38603	2.16229	0.157029	0.653571	14589
NFKBIB	0.623419	5.12628	2.16226	0.157031	0.653571	2963
KBTBD2	-0.611281	5.06431	2.16202	0.157052	0.653571	12821
NOL8	-0.599798	4.87562	2.16116	0.157131	0.653571	17074
IL12RB1	-0.446941	5.61914	2.15987	0.157249	0.653571	2071
ARL2BP	-0.627488	4.46408	2.15813	0.157408	0.653571	2725
PDE1B	0.624216	4.76661	2.15783	0.157435	0.653571	5356
SMDT1	-0.534781	5.35158	2.15705	0.157506	0.653571	15097
ANP32A	0.616205	8.45017	2.15687	0.157523	0.653571	7911
DCAF6	0.499892	5.3243	2.15602	0.157601	0.653571	8293
RPP14	-0.685402	4.32082	2.15595	0.157608	0.653571	11042
GRAP	-0.45133	6.6425	2.1545	0.157741	0.653793	9665
ZNF407	0.869036	4.37713	2.15018	0.158137	0.655105	18592
SNAP29	0.475729	5.54371	2.14461	0.15865	0.655454	2136
SDCCAG8	0.532679	5.25765	2.14442	0.158668	0.655454	726
FAAH2	-0.621437	4.97499	2.14408	0.158699	0.655454	11574
SYVN1	-0.536629	5.02114	2.14202	0.15889	0.655454	10650
NLRP6	0.778246	4.09895	2.14115	0.15897	0.655454	13658
WDPCP	0.505636	5.46484	2.14112	0.158973	0.655454	8460
TEN1	-0.558803	4.66487	2.14029	0.15905	0.655454	23861
RAB14	-0.546397	5.5065	2.14015	0.159062	0.655454	4881
ABL2	0.811119	4.03608	2.13859	0.159207	0.655454	8328
MRPL18	-0.52749	4.82369	2.137	0.159354	0.655454	3991
[truncated: 6,225 more rows]

## Sheet: Figure 3
A.											C.
	This is a principal component plot from the transcriptomic count data, which is now available on GEO													Heatmap generated from count data available on GEO, even numbers Concurrent CM and SMA, odd numbers uncomplicated controls
B.											D.
	We have included the full list of p values and fold change data used to create this volcano plot.
	Supplementary data 1, Conc vs Uncomplicated, no hx tab contains all of the signifcant data in this plot													Supplemental table 8 contains the exact p values for the listed pathways
Transcripts	logFC	logCPM	F	PValue	FDR	Entrez ID
OLFM4	6.9036	5.76629	81.1214	2.79185e-09	1.75021e-05	2704
XAF1	-2.38804	7.43742	36.5597	1.95063e-06	0.00276627	6574
IL1R2	4.03871	8.71305	41.2756	2.03529e-06	0.00276627	4443
DEFA1	5.00594	5.26952	38.6371	2.11193e-06	0.00276627	18054
PER1	2.87999	5.5005	35.5259	2.44416e-06	0.00276627	14396
IL1R1	3.07089	6.29066	36.7307	2.64757e-06	0.00276627	4446
PRTN3	6.27663	5.50231	36.3889	4.87775e-06	0.00414476	16602
MMP9	2.83939	8.69988	32.2912	5.28922e-06	0.00414476	2415
PFKFB2	2.87407	5.09702	31.5896	5.98812e-06	0.00417106	5406
GYG1	2.05436	6.57336	30.3224	8.09911e-06	0.00507733	11067
AATBC	-3.10744	5.74035	30.175	9.09989e-06	0.00518611	18599
FKBP5	2.2059	7.65535	28.7348	1.1944e-05	0.00623972	2053
EDIL3	6.44217	5.81966	34.9683	1.30949e-05	0.00631475	11222
ZDHHC20	2.04436	6.06472	27.5556	1.60616e-05	0.00719214	14644
ISG15	-2.22852	5.94724	26.5008	2.10566e-05	0.00880024	16079
ZBP1	-1.86226	6.6898	26.2105	2.27082e-05	0.00889734	5478
OAS3	-2.32865	6.38215	25.6638	2.8013e-05	0.0103302	3874
MX1	-1.80635	6.84212	24.6035	3.47758e-05	0.0121116	10075
ST6GALNAC3	2.84181	4.86689	24.2674	3.80861e-05	0.0125664	15290
RBFOX1	6.13623	5.46636	29.0484	4.47207e-05	0.0130357	1423
MGAM	1.85426	7.05317	23.4949	4.70543e-05	0.0130357	23759
CD163	3.25463	5.39359	25.5671	4.897e-05	0.0130357	14142
SAMSN1	1.94043	5.83242	23.3407	4.91043e-05	0.0130357	9813
IRAK3	1.7478	7.99664	23.1477	5.18054e-05	0.0130357	1875
DNAJB1	1.64457	6.72362	23.1353	5.19848e-05	0.0130357	6491
AGAP1	5.12337	4.62566	23.9636	5.58153e-05	0.0134579	10116
ATP8B4	2.69028	4.8991	22.6647	5.9293e-05	0.0137669	2859
RGL4	2.04324	5.59447	22.3126	6.5484e-05	0.0145184	10313
OAS1	-1.66659	7.09118	22.2234	6.7161e-05	0.0145184	1821
TNFRSF25	-1.7382	6.53468	21.8377	7.49608e-05	0.0152877	18634
ZBTB16	3.74827	4.8263	22.3005	7.55974e-05	0.0152877	3707
ALDH1A2	1.77722	5.96988	21.6431	7.92644e-05	0.0155284	6053
HCP5	-1.528	7.41755	21.4167	8.46064e-05	0.0158137	18077
ELANE	4.82921	6.40961	29.7663	8.57656e-05	0.0158137	16930
KMT2D	-2.19116	9.17032	20.945	9.70267e-05	0.0173789	12046
LCN2	3.5401	5.63197	23.7985	0.000113608	0.0197836	9039
ZDHHC19	3.34787	5.79494	23.6263	0.000124292	0.0210591	11133
TBX21	-1.65655	6.669	19.4217	0.000152564	0.0251691	1247
	3.14404	4.86037	19.5844	0.000158224	0.0254334	23084
LGALS9	-1.58033	7.67567	19.0616	0.0001702	0.026166	12411
CCPG1	1.3933	6.19604	19.0438	0.000171129	0.026166	24680
LGALS2	-3.35753	4.58108	19.3976	0.000178247	0.0266054	2179
WDFY3	1.53177	5.89879	18.7883	0.000185047	0.0269782	11018
C4B	-3.49497	4.67786	18.3009	0.000215118	0.0306494	18962
TAGLN	-1.97618	5.53479	18.1692	0.000224115	0.0312217	9195
AGBL4	5.79844	4.31413	20.0682	0.000236281	0.032201	15774
ITGA2B	2.29165	6.27145	18.4927	0.000263725	0.0347762	112
ADGRG1	-2.1866	9.65452	17.5267	0.000274253	0.0347762	17935
IRF5	-1.58199	5.95899	17.5266	0.000274259	0.0347762	6015
IFI6	-1.5066	7.19213	17.4468	0.00028129	0.0347762	5814
AGFG1	1.59925	5.77799	17.4287	0.000282914	0.0347762	13470
FCGR2B	-1.65948	7.04732	17.3248	0.000292411	0.0352524	1202
HAPLN3	-1.72088	5.96279	16.9763	0.000326878	0.0386641	7945
UGCG	1.75221	5.36193	16.8001	0.000345964	0.0398577	9009
LLGL2	-2.06435	5.74132	16.8215	0.000349684	0.0398577	1228
UPB1	2.30077	4.90556	16.7559	0.000372367	0.0413781	2160
LSM7	-1.53846	7.55572	16.541	0.000376224	0.0413781	6220
MFNG	-1.36907	6.40648	16.4751	0.00038437	0.0415451	2173
RASSF1	-1.55423	6.77719	16.1158	0.000432275	0.045931	1029
ADGRL3	5.58387	4.10885	17.7257	0.000441507	0.0461301	9260
MMP8	3.58823	5.46412	19.4238	0.000462499	0.0468539	4767
LDHA	1.46729	7.48479	15.8977	0.000464476	0.0468539	6852
ARG1	3.32589	6.18779	20.9317	0.000470856	0.0468539	4814
TRIM56	-1.37397	7.60144	15.6892	0.000497671	0.0478332	12605
AZU1	4.30378	5.40814	18.3773	0.000502701	0.0478332	13153
RORC	-1.93218	6.03098	15.7596	0.000503587	0.0478332	8338
VNN1	2.00496	6.69298	16.675	0.000527056	0.0493152	4031
DAB1	4.57392	4.24451	15.7042	0.000553755	0.0504754	13400
IRF7	-1.46489	7.00961	15.3594	0.00055556	0.0504754	15627
TYSND1	-1.8374	5.49152	15.1286	0.000600363	0.0531824	9954
RSAD2	-1.8755	5.54955	15.106	0.00060496	0.0531824	6847
NECTIN2	1.81957	5.15087	15.0511	0.000616285	0.0531824	6194
GRB10	2.89265	4.50519	15.0321	0.000620259	0.0531824	3244
PLXNB2	-1.42847	7.16539	14.9677	0.00063391	0.0531824	16656
RALGAPA2	1.30345	6.64931	14.9568	0.000636255	0.0531824	16298
IFI44	-1.98693	5.42979	14.8753	0.000661054	0.0534457	7538
FGD4	1.73808	5.67454	14.7446	0.000683824	0.0534457	7733
SRPK1	1.28027	6.09467	14.7365	0.00068571	0.0534457	2054
PDE4D	1.55273	5.81137	14.7344	0.000686196	0.0534457	4174
	-4.34299	4.77633	16.4923	0.000687432	0.0534457	19483
MXD4	-1.31682	6.65203	14.7158	0.000690558	0.0534457	5412
GPC6	5.47668	4.11272	16.0258	0.000714181	0.0546	15078
OAS2	-1.57395	5.85366	14.4932	0.000745192	0.0562844	3875
RBM5	-1.24845	6.90075	14.4358	0.000760019	0.0564919	42
DDIT4	1.72972	6.77606	14.6984	0.000774567	0.0564919	12229
STAT2	-1.45375	7.23384	14.3348	0.000786904	0.0564919	12769
FAM78A	-1.30418	6.18694	14.315	0.000792306	0.0564919	5842
APOL2	-1.54448	7.39403	14.3957	0.000792995	0.0564919	5984
DYM	1.50663	5.67347	14.2526	0.000809546	0.057023	8116
GADD45A	3.02983	4.48413	14.1063	0.000851602	0.0585785	4595
FAAP100	-1.44584	5.7041	14.0969	0.000854388	0.0585785	15626
LTF	3.39458	6.78715	18.6064	0.000859662	0.0585785	316
ZNF780B	-1.76096	5.49584	14.0293	0.000874665	0.05896	5947
SLC12A7	-1.6056	5.53618	13.7091	0.000978128	0.0652328	4179
ZNF302	-1.49196	6.17593	13.649	0.000998999	0.0659234	1838
APOBEC3A	-1.35902	8.10131	13.5854	0.00102159	0.066551	5988
TENM2	5.3878	4.09224	14.7565	0.00104	0.066551	8734
MCTP2	1.40904	7.10372	13.5337	0.00104036	0.066551	7959
ARHGAP24	1.74255	5.8297	13.5586	0.00105883	0.0670484	7661
ARHGAP32	3.27456	4.52251	13.6586	0.00109171	0.0684394	6947
DGLUCY	-1.14655	6.95659	13.3079	0.00112685	0.0695035	6774
IFIT3	-1.75816	7.02652	13.8154	0.00113897	0.0695035	4964
CSGALNACT1	1.41987	5.93399	13.2666	0.00114349	0.0695035	8924
HELZ2	-1.5596	6.02016	13.2184	0.00116326	0.0695035	6263
	-1.34123	6.66643	13.2163	0.00116412	0.0695035	24526
CD2AP	1.96114	5.01259	12.8954	0.00130563	0.0772168	17105
EVL	-1.21528	8.45393	12.8368	0.00133341	0.0775898	16596
LY6E	-1.60189	7.54157	13.0769	0.00134199	0.0775898	10501
GRAP	-1.32082	6.64452	12.8031	0.0013497	0.0775898	9665
TRAF1	-1.47146	5.91702	12.7633	0.00136918	0.0775898	763
ABTB2	4.14553	3.88748	12.9863	0.00137699	0.0775898	11680
IFIT1	-2.54433	4.47012	12.7291	0.0013862	0.0775898	15682
IL18R1	1.65613	5.65346	12.6741	0.00141399	0.0784454	4450
SLFN12L	-1.23597	6.69944	12.6316	0.0014359	0.0789619	17877
PGD	1.3335	8.19234	12.5828	0.00146149	0.07967	8230
SLMAP	1.33853	5.40389	12.4754	0.00151961	0.0812185	11039
IRF1-AS1	-1.25731	6.4908	12.4727	0.00152114	0.0812185	16925
ITPR3	-1.35413	5.47209	12.4183	0.00155154	0.0812185	2064
SEPTIN6	-1.34548	8.44154	12.4143	0.0015538	0.0812185	5610
GTPBP6	-1.42761	6.07158	12.4114	0.00155542	0.0812185	14308
ITGB2-AS1	-1.21265	6.48836	12.39	0.00156762	0.0812185	19431
CD3G	-1.57877	5.52727	12.2574	0.00164543	0.0845509	10457
	-1.49091	7.02595	12.219	0.00171028	0.0871686	24596
TSHZ3	1.51762	5.24748	12.0667	0.00176472	0.0892182	5133
CTNNA2	4.35177	4.07386	12.4255	0.001838	0.0921792	957
FGGY	2.80726	4.31894	11.9254	0.00185924	0.0925046	13208
PLBD1	1.40716	7.26751	11.9299	0.00189105	0.0927556	5136
UBASH3A	-1.5859	5.27521	11.8755	0.00189388	0.0927556	10383
VHL	-1.5456	5.62367	11.7391	0.00199222	0.0968158	6799
APOL6	-1.55235	6.39133	11.9332	0.00201069	0.0969616	18750
PARP10	-1.28653	7.65644	11.6205	0.00208223	0.0992104	14315
CAPG	1.48535	5.86141	11.6016	0.00209698	0.0992104	588
MGAT5	1.7562	5.76956	11.8315	0.0021048	0.0992104	9450
HSH2D	-1.33486	7.46447	11.5534	0.00213513	0.099889	16691
MPO	4.28357	7.31629	15.8569	0.00215788	0.0999002	93
CDC34	-1.21352	7.21328	11.4897	0.00218665	0.0999002	2114
DHRSX	1.46434	5.50165	11.4804	0.00219428	0.0999002	12435
AGTPBP1	1.12146	6.60741	11.4745	0.00219911	0.0999002	6966
TMEM204	-1.85027	4.96617	11.411	0.0022522	0.101576	6439
FGD2	-1.09039	6.55901	11.3675	0.0022893	0.101768	8770
GALNT17	5.11019	3.89755	12.2129	0.00231939	0.101768	15582
MOV10	-1.3398	5.53069	11.3214	0.00232943	0.101768	9818
TRABD2A	-1.18053	7.00545	11.3026	0.00234601	0.101768	15936
TRIM52	-1.52744	5.24478	11.2975	0.00235046	0.101768	15222
TSPOAP1-AS1	-1.11582	7.37173	11.2937	0.00235386	0.101768	25307
C11orf21	-1.43747	6.26271	11.2933	0.00237804	0.102109	3786
RBPJ	1.30007	6.02617	11.1924	0.00244574	0.104302	12230
TCF7	-1.08698	7.65606	11.1444	0.00249056	0.105495	1524
CD96	-1.03488	7.09836	11.1042	0.00252882	0.106397	9599
PLCL1	1.8633	5.21406	11.1008	0.00258694	0.108117	4487
ITFG2	-1.35684	6.33775	10.9543	0.00267716	0.111146	3846
RAB35	-1.25207	6.14731	10.8988	0.00273447	0.112779	3939
LPAR2	-1.2036	8.51208	10.804	0.00283548	0.116155	888
MAPK14	1.08165	7.32619	10.7876	0.0028534	0.116155	3985
CLEC7A	-1.16566	5.99483	10.7476	0.00289748	0.116632	13157
STAT1	-1.1118	7.27515	10.7433	0.00290232	0.116632	4413
RASGEF1B	1.97262	4.78266	10.7807	0.00295357	0.116896	7673
AIM2	1.34602	5.16225	10.6893	0.00296315	0.116896	10998
PDPR	-1.47398	5.30383	10.6878	0.00296481	0.116896	1898
SCPEP1	1.02866	6.36272	10.6507	0.00300745	0.117446	5117
PLIN3	1.27198	6.01914	10.6432	0.00301624	0.117446	3074
DIAPH2	1.13611	5.99449	10.5615	0.00311269	0.119858	8899
DNASE1	-1.31318	6.0986	10.5566	0.00311869	0.119858	18386
BPI	2.6139	5.87216	12.0061	0.00313554	0.119858	2520
PTPRM	4.18999	3.78041	10.8605	0.00319863	0.120598	13417
TPK1	1.72133	4.87397	10.4797	0.00321285	0.120598	16637
RUSF1	-1.62333	5.13179	10.4708	0.00322388	0.120598	7972
SAMD9L	-1.26088	6.83892	10.4589	0.00323873	0.120598	14107
DPP6	4.9593	3.80154	11.2067	0.00325107	0.120598	6200
NFATC2IP	-1.21199	6.1124	10.4319	0.00327282	0.12069	14026
TRPS1	1.68907	5.02526	10.3599	0.00336564	0.122777	2918
TIMP1	1.39756	8.54125	10.3434	0.00338732	0.122777	2649
NUMA1	-0.996995	7.30434	10.3428	0.00338817	0.122777	7444
SETD1B	-1.05651	6.63126	10.2707	0.00348461	0.125546	7834
BTN3A2	-0.942668	7.22986	10.1867	0.00360083	0.12803	15863
	-2.01758	4.64899	10.1675	0.00362797	0.12803	24511
MCTP1	1.19055	6.49002	10.161	0.00363717	0.12803	13773
SPON2	-1.42887	5.4912	10.1365	0.0036722	0.12803	10328
MACROD2	2.29151	4.69811	10.1258	0.00368764	0.12803	13162
CASS4	-1.72101	5.02583	10.1204	0.00369549	0.12803	1755
FOXO3	1.11257	6.10457	10.1146	0.00370388	0.12803	4826
ABCA13	3.41674	4.12486	10.1672	0.00373603	0.12803	14509
TRAPPC12	-1.22803	6.07858	10.0917	0.00373737	0.12803	13068
CTSG	3.62192	5.50873	11.5797	0.00377593	0.128648	2312
AP4B1	-1.54183	4.83059	10.0503	0.00379849	0.128717	6835
CCDC88C	-0.985859	7.00659	10.0154	0.00385098	0.129795	355
HSP90AB1	1.12367	7.85183	9.97939	0.00390599	0.130945	2061
SLC25A21	4.92365	3.77406	10.6347	0.00396177	0.131601	15059
PDE10A	4.96448	3.8518	10.613	0.00399193	0.131601	4066
USP9X	1.10391	5.72346	9.90093	0.00402873	0.131601	5507
RBM33	-1.22309	8.32251	9.89981	0.00403051	0.131601	15472
PTPRJ	0.95623	7.19879	9.89702	0.00403496	0.131601	9132
ST6GALNAC2	-1.49094	5.34683	9.88665	0.00405152	0.131601	1126
ZBTB40	-1.57591	5.08219	9.79625	0.00419905	0.133191	15436
CPEB4	1.16666	5.76984	9.79442	0.0042021	0.133191	4214
LINC01550	-1.3826	5.58396	9.79384	0.00420307	0.133191	21982
DUSP1	1.1969	7.31287	9.7857	0.00421665	0.133191	4995
ATP5MK	-1.30852	5.28233	9.77141	0.00424061	0.133191	13499
IFI44L	-2.1322	5.73388	10.6921	0.00427705	0.133191	7535
PADI4	1.18469	7.31934	9.74688	0.00428209	0.133191	10291
PIEZO1	-1.18575	6.35046	9.73438	0.00430339	0.133191	2797
TTC28	3.06277	4.00007	9.87689	0.00430964	0.133191	2204
MEFV	-1.15173	6.25746	9.71709	0.00433304	0.133191	2793
ZNF775	-0.999806	6.19977	9.71644	0.00433417	0.133191	16618
SLC39A11	1.34002	5.25647	9.6394	0.00446909	0.135565	6700
CTSL	1.63094	5.54762	9.78257	0.00447763	0.135565	6964
GIMAP8	-1.31147	5.44214	9.63421	0.00447834	0.135565	12885
CUTALP	-1.13054	6.08983	9.60485	0.00453106	0.135565	19374
TNFSF10	-1.0378	6.98841	9.59662	0.00454597	0.135565	5187
NEDD4L	2.18448	4.42408	9.58897	0.00455986	0.135565	668
	-1.94609	4.99005	9.58735	0.00456281	0.135565	18977
SETD3	1.5117	4.85348	9.55005	0.0046313	0.136375	15178
HSPB1	1.27794	6.21157	9.54237	0.00464555	0.136375	3259
FAM126B	1.12348	6.4293	9.53711	0.00465533	0.136375	9849
CLU	1.3798	5.82888	9.49124	0.00474157	0.137312	5093
CYHR1	-1.0524	6.15271	9.47957	0.00476377	0.137312	16161
ATXN1	1.11273	7.44477	9.47505	0.0047724	0.137312	5565
SMAP2	1.04989	8.39074	9.47373	0.00477494	0.137312	1619
PLEC	-1.0245	8.09889	9.41618	0.00488645	0.139131	14253
ZSWIM5	3.91338	3.79066	9.54862	0.00489651	0.139131	10677
PLEKHO1	-1.02295	7.16	9.4018	0.00491475	0.139131	437
CKAP4	1.22687	6.81404	9.41953	0.00492695	0.139131	7165
ADARB1	-0.970832	7.29333	9.38182	0.00495437	0.139278	16881
PPBP	1.36868	7.1672	9.50707	0.00499519	0.139798	11059
PTGIR	-1.79216	4.71424	9.3488	0.00502062	0.139886	10358
HMOX1	1.1409	6.8474	9.31319	0.00509315	0.14054	2245
ALDH2	1.31436	5.44908	9.30459	0.00511082	0.14054	3865
SIRT3	-1.40837	5.03532	9.30434	0.00511136	0.14054	8162
BTN3A1	-0.991037	6.8278	9.29066	0.00513961	0.1407	461
PCDH9	2.08323	4.60145	9.31508	0.00522186	0.141195	15337
CYB561D1	-1.38135	5.34606	9.24324	0.00523895	0.141195	13538
BAHD1	-1.77256	4.83882	9.23126	0.00526436	0.141195	7907
DLGAP1	3.37763	4.05752	9.43663	0.00527138	0.141195	12768
FCAR	1.36334	5.16058	9.21245	0.00530455	0.141195	15849
GDPD5	-1.8923	4.55662	9.21082	0.00530806	0.141195	10192
HSPH1	1.92006	4.88838	9.20062	0.00533001	0.141195	5067
DICER1	1.41221	4.8757	9.18506	0.00536367	0.141195	2368
H1-2	2.05831	5.86715	10.2531	0.0053786	0.141195	16138
PFKFB3	1.31187	7.12125	9.31667	0.00538293	0.141195	12758
MCEMP1	2.41258	6.27724	11.084	0.00547026	0.142888	15055
SFMBT2	1.49308	5.78093	9.15042	0.00552797	0.143551	17373
LINC01619	1.75364	5.28803	9.18788	0.00554157	0.143551	23740
CEP250-AS1	-1.33716	6.2434	9.13413	0.00556436	0.143551	19985
GALNT2	1.17572	5.5166	9.06738	0.00562597	0.144476	8411
IRS2	1.38413	5.41696	9.05373	0.00565729	0.144476	15736
IL12RB1	-1.34122	5.23369	9.0419	0.00568456	0.144476	2071
GIMAP2	-1.15495	6.52658	9.03853	0.00569238	0.144476	3315
ASPH	1.67678	4.7174	8.97523	0.0058411	0.147121	17180
GALNT6	-1.73886	4.73545	8.97401	0.005844	0.147121	7817
MEGF11	4.74666	3.67539	9.53545	0.00586702	0.147121	10107
CFAP45	3.32847	4.16383	9.00086	0.00592343	0.147554	18286
RSU1	1.23794	5.45914	8.93766	0.00593135	0.147554	9061
G0S2	2.2841	5.24786	9.57319	0.00603924	0.148617	5399
CSAD	-0.993759	6.7231	8.8892	0.00605002	0.148617	7818
CCSER1	1.67766	4.85527	8.87638	0.00608186	0.148617	15353
CDH23	-0.996814	6.09087	8.8671	0.00610501	0.148617	3430
UBR3	1.55292	4.80641	8.86292	0.00611548	0.148617	8515
DPP9	-1.05445	6.20278	8.86258	0.00611632	0.148617	8157
DDX17	-1.09656	9.23703	8.8054	0.0062614	0.150849	2212
SAMD9	-1.52146	5.00382	8.79502	0.00628814	0.150849	17946
BCL9L	-1.12868	5.6449	8.78612	0.00631116	0.150849	15795
TMC6	-0.973803	7.63482	8.78052	0.0063257	0.150849	8094
H1-0	1.45323	6.02821	8.81664	0.0063285	0.150849	16416
FOXN3	1.05182	6.54298	8.76859	0.00635679	0.15095	707
OASL	-1.41129	4.95273	8.75282	0.00639813	0.151358	6981
RGS14	-0.939703	6.37224	8.72178	0.00648037	0.152727	12466
DENND4B	-0.942225	6.94245	8.69333	0.00655674	0.153948	17348
TUG1	-1.03606	5.96847	8.63319	0.00672147	0.157227	22713
LAT	-1.31747	6.19792	8.65854	0.00686047	0.159882	18355
DAAM2	3.41668	4.87244	9.85226	0.0069614	0.160937	8765
PLCB2	-1.02973	7.39768	8.54293	0.00697721	0.160937	7513
DDX58	-1.11243	5.7993	8.51962	0.00704498	0.160937	3386
C3AR1	1.17938	7.20969	8.51689	0.00707015	0.160937	13071
KIF1B	1.13714	6.06386	8.51045	0.00707183	0.160937	729
EIF2AK2	-1.06957	6.24765	8.50191	0.00709691	0.160937	749
TIAM2	1.4806	4.83083	8.49203	0.00712608	0.160937	8807
ZNF131	-1.12334	6.12749	8.48833	0.00713704	0.160937	13161
MAML3	1.32053	5.62986	8.48161	0.00715701	0.160937	16718
CIITA	-1.19606	6.66605	8.49936	0.00720795	0.160937	14467
PIM2	-0.882301	7.4749	8.4634	0.00721137	0.160937	2622
ENO1	1.10832	8.18463	8.46259	0.00721379	0.160937	1278
RBM42	1.37546	4.80697	8.42469	0.00732839	0.162914	5778
MTUS2	4.67867	3.65878	8.91128	0.00739138	0.163257	6650
CTC1	-1.27327	6.55521	8.52236	0.00739593	0.163257	14366
UBE2E2	1.53588	5.10222	8.38013	0.00746571	0.163967	14892
RNF213	-1.05426	8.71316	8.37543	0.00748037	0.163967	13481
QSOX1	1.02088	6.41263	8.3595	0.00753023	0.164484	4546
LILRB1	-0.98646	7.06358	8.32687	0.00763352	0.165271	3009
BCL7A	-1.22326	5.74357	8.31799	0.00766191	0.165271	3828
TMEM229B	-1.28464	5.27564	8.31704	0.00766494	0.165271	17122
NUP210	-0.913035	7.13729	8.31494	0.00767168	0.165271	6512
SH2B1	-0.995469	6.16037	8.2978	0.00772686	0.165732	14247
IGF1R	1.05708	6.11872	8.28948	0.0077538	0.165732	7927
STXBP2	1.0235	7.52638	8.28376	0.00777239	0.165732	1363
JAML	-1.06558	8.80015	8.26297	0.00784033	0.166614	10452
VEZF1	-1.36549	4.93814	8.20463	0.00803446	0.169665	7241
CLEC4E	1.18712	7.68892	8.22986	0.00803805	0.169665	11816
SIN3B	-1.16843	5.32063	8.19087	0.008081	0.169873	5897
CD3D	-1.07478	6.28371	8.18466	0.00810209	0.169873	11997
ARHGAP27	-0.925045	7.21981	8.17137	0.00814748	0.170125	10287
ROBO2	2.87759	4.02262	8.27157	0.00816838	0.170125	15511
HAGH	-1.33801	6.68942	8.40168	0.00826723	0.171613	867
CXCR4	0.976137	6.88662	8.09482	0.00841424	0.173269	5204
	1.12537	5.97464	8.09223	0.00842341	0.173269	3496
RIT1	1.43756	5.071	8.09041	0.00842989	0.173269	8404
IFNLR1	-1.33996	4.93975	8.07244	0.00849402	0.174016	15613
ARID2	1.45781	5.19205	8.0545	0.00856718	0.174456	16420
ATXN3	1.2101	5.10111	8.05102	0.00857114	0.174456	975
OSBPL8	1.05858	6.44685	8.03209	0.00863997	0.175024	1911
SRSF7	-1.10818	5.8385	8.02525	0.00866495	0.175024	4485
PURB	-1.26188	5.17676	8.02039	0.00868278	0.175024	8829
NLGN1	4.03551	3.81253	8.28835	0.00878551	0.176527	12585
ST6GALNAC6	-1.04466	5.9534	7.9591	0.00891094	0.178304	10435
LDLRAP1	-1.00911	6.87409	7.95246	0.00893603	0.178304	10115
UBE2J2	-0.945331	6.29972	7.93784	0.00899162	0.178304	10368
NAMPTP1	1.30005	6.63136	8.13303	0.0089959	0.178304	19886
	-2.2975	4.76934	8.12748	0.00901617	0.178304	25555
HSPA4	1.16453	5.14295	7.92367	0.00904581	0.178328	12773
ABCA1	1.19098	5.40038	7.9146	0.00908068	0.178454	11445
RETN	2.83285	6.20259	9.96563	0.00921475	0.180356	2995
	-1.67849	4.59291	7.86357	0.00927973	0.180356	15817
KCNH7	4.53846	3.54564	8.3006	0.00932199	0.180356	15423
PHLPP1	1.48752	4.93137	7.84305	0.00936107	0.180356	1551
UBASH3B	1.15751	5.74754	7.84157	0.00936697	0.180356	9681
NMUR1	-2.45485	4.25204	7.8394	0.00937565	0.180356	13009
MX2	-0.955727	7.77069	7.83318	0.00940052	0.180356	15160
NCKAP5	4.60825	3.60502	8.274	0.00941805	0.180356	13988
TXLNA	-1.26821	5.29899	7.81421	0.00947677	0.180356	1635
SELENOT	-1.03614	5.98185	7.78691	0.0095877	0.180356	17354
PRR5L	-1.4147	4.94424	7.78324	0.00960273	0.180356	7022
CCDC91	1.256	5.65489	7.77913	0.0096196	0.180356	5325
RPH3AL	2.78977	3.9303	7.82568	0.00961971	0.180356	14700
EBF1	1.36975	5.14559	7.77682	0.00962909	0.180356	11271
SLPI	1.43417	4.96412	7.77573	0.00963355	0.180356	5431
ZFYVE27	-0.923053	6.33481	7.7747	0.00963778	0.180356	9806
MAPK3	1.19396	5.10091	7.73729	0.00979303	0.182331	2711
RNF144B	1.07894	6.04878	7.73294	0.00981122	0.182331	7423
SP110	-0.953688	7.88875	7.72514	0.00984401	0.182331	7128
OGT	-0.865143	7.05827	7.71665	0.00987981	0.182331	8892
XBP1	-1.2372	6.69043	7.82896	0.00988873	0.182331	2219
SLC2A3	0.962723	8.01599	7.65129	0.0101603	0.186354	807
LMNA	1.8983	4.8078	7.67889	0.0101664	0.186354	10478
SVIL	1.01288	6.31491	7.61769	0.0103079	0.18743	16863
ATP13A1	-1.03069	6.16759	7.60459	0.010366	0.18743	3174
	1.99556	4.53348	7.60283	0.0103739	0.18743	22235
RNASE2	1.54771	5.15912	7.6205	0.0104227	0.18743	12505
CISH	-1.24551	5.2215	7.59125	0.0104256	0.18743	4305
BTN3A3	-1.22612	5.12481	7.59019	0.0104304	0.18743	3949
SLC2A5	2.4461	6.04175	8.95742	0.0104344	0.18743	8217
FMNL3	-1.30599	4.88469	7.56648	0.0105373	0.188738	10583
INO80E	-0.92445	6.14871	7.54892	0.0106173	0.189629	12545
	2.19775	4.40352	7.53498	0.0106812	0.189919	11591
EXOC2	1.14598	5.08924	7.53217	0.0106941	0.189919	4084
ALG13	-1.34583	5.54857	7.53651	0.0107333	0.190077	2584
MAN2B2	-0.993051	6.21711	7.51674	0.0107655	0.19011	327
BEST1	1.02489	5.8197	7.50178	0.0108352	0.190803	12182
MAEA	-1.01239	6.03705	7.48948	0.0108928	0.191117	1872
GAB2	1.03414	6.58917	7.48499	0.010914	0.191117	504
GTDC1	1.35663	5.18745	7.45732	0.0110452	0.192683	5203
SH2D3C	-0.895626	7.72523	7.44707	0.0110943	0.192683	2026
C19orf25	-1.02844	5.95817	7.44679	0.0110956	0.192683	4904
HLA-DMB	-1.06927	5.95641	7.43279	0.011163	0.192801	21718
S100A12	1.89108	10.7526	7.45093	0.011198	0.192801	10896
KIAA0825	1.50327	4.80933	7.42368	0.0112071	0.192801	15575
KCTD13	-1.17209	5.35629	7.41989	0.0112255	0.192801	13672
PF4	1.16097	6.01704	7.41343	0.0112569	0.192813	11060
DOCK5	1.0061	6.8084	7.39872	0.0113289	0.19327	8935
ZNF75A	-1.17536	5.61933	7.38483	0.0113972	0.19327	10631
TRANK1	-0.945169	6.32929	7.38372	0.0114027	0.19327	12191
CD2	-0.987033	6.6207	7.37968	0.0114227	0.19327	4618
ZCCHC7	1.01392	5.98111	7.36562	0.0114926	0.19327	8993
CA4	1.4498	4.96581	7.36299	0.0115057	0.19327	12023
UBE2L6	-1.01373	7.13977	7.35938	0.0115238	0.19327	9960
SPATC1	2.15474	4.70657	7.57872	0.0115302	0.19327	15889
C19orf12	-1.16968	5.38718	7.32241	0.0117103	0.195764	6483
FCER2	-1.14904	7.25679	7.32744	0.0118208	0.197087	2996
CEP63	-1.18768	5.26984	7.2911	0.0118708	0.197395	15035
GNAQ	0.83297	6.25661	7.2732	0.0119637	0.197482	9893
MAGI2	4.44996	3.499	7.65949	0.0119765	0.197482	16040
MICU1	1.08656	6.04676	7.26773	0.0119922	0.197482	3433
GNG2	0.868677	6.74173	7.26585	0.012002	0.197482	15862
ANKRD23	-1.47385	5.1108	7.25673	0.0120498	0.197749	10869
PARVB	0.972019	6.14331	7.2455	0.0121089	0.198014	16324
LFNG	-0.977422	6.6729	7.24168	0.0121291	0.198014	3228
PUM1	1.11825	5.66289	7.2279	0.0122022	0.198211	6901
NCALD	1.96056	4.40659	7.22234	0.0122318	0.198211	2921
APOL3	-0.917588	7.64969	7.21547	0.0122686	0.198211	5975
EXT1	1.27254	5.13872	7.20453	0.0123273	0.198211	14881
IL10RA	-0.913433	6.70292	7.19931	0.0123555	0.198211	3759
CEACAM21	-0.885601	6.40193	7.19747	0.0123654	0.198211	169
CDK19	1.08297	5.27797	7.1911	0.0123998	0.198211	9797
HEXIM1	-0.905928	7.82312	7.17907	0.0124652	0.198211	15932
SNRNP70	-1.10574	9.3527	7.17759	0.0124733	0.198211	2969
ANO2	4.47732	3.52852	7.55457	0.0124867	0.198211	626
PIK3CB	1.18106	5.2189	7.16289	0.0125537	0.198211	693
ZBTB20	1.10475	6.88911	7.18546	0.0125711	0.198211	14791
NKAIN3	4.49359	3.58114	7.52709	0.0126243	0.198211	15732
CPD	1.18643	5.67539	7.14957	0.0126271	0.198211	3547
CX3CR1	-1.36215	5.83681	7.23572	0.0126442	0.198211	12266
DPYD	0.930496	7.75638	7.14596	0.0126471	0.198211	16315
TMEM63A	-0.948125	6.46331	7.13936	0.0126837	0.198289	16527
CCRL2	1.87333	4.51246	7.16908	0.0127397	0.198362	5182
GBE1	1.76234	4.37965	7.12716	0.0127516	0.198362	4282
BBS9	2.08062	4.47066	7.11431	0.0128236	0.198989	5255
S1PR5	-1.50122	4.71043	7.08051	0.0130152	0.201462	14638
SERPINB1	0.989985	7.27154	7.07485	0.0130476	0.201466	406
VPS13B	0.892547	6.50692	7.0582	0.0131433	0.201771	6577
GGT7	-1.43315	4.97083	7.04683	0.0132091	0.201771	6361
SIK3	0.810874	6.76061	7.04318	0.0132303	0.201771	10450
GAS7	0.973149	6.87535	7.03632	0.0132703	0.201771	175
PARP12	-1.15246	5.90458	7.03416	0.0132829	0.201771	800
SSR3	-1.05999	5.49404	7.03404	0.0132836	0.201771	4323
ANO9	-1.33306	5.03828	7.03251	0.0132926	0.201771	15538
POU2F1	1.00124	5.79023	7.02266	0.0133503	0.202158	8301
	-1.53766	4.63157	7.00413	0.0134596	0.203322	21458
ZDHHC7	-0.841448	6.33256	6.98923	0.0135483	0.204169	9634
HCG27	-0.825979	7.33094	6.98292	0.013586	0.204246	18078
UBE2H	0.854846	6.64522	6.96781	0.0136768	0.204927	15890
PUS1	-1.19476	5.36604	6.96452	0.0136966	0.204927	14073
LRMDA	1.79231	4.60631	6.93758	0.0138605	0.206884	9074
ERICH1	-0.840232	6.62357	6.9321	0.013894	0.206893	2942
C16orf54	-0.865802	6.24796	6.92317	0.013949	0.207218	15722
CALHM2	-1.26361	4.96901	6.90923	0.0140352	0.207932	7588
TENT4B	1.31169	5.10579	6.90335	0.0140717	0.207932	5130
CAMK2G	-0.795081	6.8732	6.89937	0.0140965	0.207932	9075
CYSTM1	1.1258	7.79121	6.90231	0.014198	0.208789	5019
RILP	-1.17215	5.30903	6.87947	0.0142212	0.208789	12101
GNA12	1.25349	4.91582	6.86745	0.0142971	0.209412	8817
ITGA7	1.58743	4.90452	6.86589	0.0144466	0.210992	7039
TEPSIN	-0.967938	5.71722	6.83587	0.0144986	0.210992	11999
TLK2	1.3006	4.94233	6.83473	0.0145059	0.210992	8852
NOD2	-1.21364	5.65815	6.813	0.0146465	0.212273	11980
CXCL16	1.15603	5.31219	6.80721	0.0146842	0.212273	10600
STOM	1.48902	10.0615	6.79822	0.014743	0.212273	9012
TBRG4	-1.15685	5.67433	6.79553	0.0147606	0.212273	7214
ODF3B	-1.24063	5.89587	6.80684	0.0148397	0.212273	14211
TNKS	1.21552	5.36043	6.78223	0.0148481	0.212273	13379
PRKCE	1.14908	5.36228	6.77852	0.0148726	0.212273	12893
TP53	-0.900028	6.13647	6.77736	0.0148802	0.212273	8091
MTFMT	-1.6011	4.63049	6.76922	0.0149342	0.212273	2842
PLCH1	4.39021	3.48244	7.11022	0.0149349	0.212273	4320
ARHGAP26	0.906717	7.38114	6.76438	0.0149664	0.212273	8711
VAPA	0.91267	5.79261	6.74982	0.0150637	0.21317	2547
SZT2	-1.08396	5.84477	6.73136	0.015188	0.214181	17141
BASP1	0.912207	8.10627	6.72908	0.0152035	0.214181	13993
SNX9	1.29907	4.94396	6.72302	0.0152446	0.214279	6222
ANO10	1.56199	4.82239	6.71246	0.0153877	0.215225	10471
CCDC130	-1.01622	5.7014	6.69914	0.0154077	0.215225	3003
GRINA	1.02474	7.34417	6.7085	0.0154149	0.215225	14322
MAMDC2	1.48158	4.64591	6.68502	0.0155052	0.215876	11454
ANK3	1.19639	5.68475	6.68138	0.0155304	0.215876	9327
IFIT2	-1.63724	6.29348	7.31217	0.0156725	0.217369	4966
PSMB9	-0.902256	8.45607	6.65603	0.0157072	0.21737	21505
PDLIM2	-1.08341	9.08295	6.63712	0.0158406	0.218733	5100
ANXA5	1.05544	5.98181	6.62321	0.0159395	0.219554	11193
OFD1	-0.988673	5.73104	6.60751	0.016052	0.219554	610
UBAP1L	-1.41402	4.71004	6.6069	0.0160564	0.219554	22013
DTX3L	-1.01549	6.21542	6.6059	0.0160635	0.219554	11095
PYGL	0.911081	7.65217	6.60428	0.0160752	0.219554	2324
KLHL36	-1.25206	5.14729	6.57364	0.0162975	0.221402	7093
C1QA	1.73745	5.86992	7.0598	0.0163135	0.221402	13393
TRAPPC8	1.4848	4.84105	6.57105	0.0163164	0.221402	9606
NUDT2	-1.42068	4.68646	6.56054	0.0163936	0.221862	11437
RALYL	4.34102	3.49695	6.87863	0.0164211	0.221862	15433
CAPNS1	0.857701	6.64254	6.54852	0.0164823	0.221915	5775
BTN2A1	-0.997635	5.81446	6.5463	0.0164987	0.221915	4095
RAB11FIP4	-1.05596	5.92778	6.54192	0.0165312	0.221915	6392
ATP9A	1.83543	4.25182	6.56788	0.016591	0.221986	734
KDM5D	-1.14203	5.6035	6.6005	0.0166232	0.221986	321
DENND2D	-0.806223	6.70655	6.52672	0.0166445	0.221986	10779
PHF20	0.941797	5.90196	6.51816	0.0167087	0.221986	445
MS4A1	-1.13422	6.96939	6.62952	0.0167135	0.221986	9974
WWOX	1.10098	5.7631	6.50239	0.0168276	0.223028	15792
SLC25A29	-1.31597	5.2884	6.49128	0.016912	0.223486	16811
BACH1	0.796577	6.5031	6.48787	0.0169379	0.223486	9921
PIN1	-0.828137	6.73713	6.47945	0.0170023	0.223486	5890
NFKBIA	0.872544	7.04879	6.47752	0.0170171	0.223486	2401
NOL9	-1.51536	4.66164	6.46668	0.0171004	0.223486	10674
SPTLC2	0.82321	6.36213	6.46585	0.0171069	0.223486	2347
NOTCH1	-0.939402	7.56182	6.46338	0.0171259	0.223486	9049
CORO1C	1.04347	5.43693	6.4606	0.0171473	0.223486	3812
ANXA3	0.95615	6.05202	6.45027	0.0172274	0.223619	7701
ZBTB45	-1.16753	4.95665	6.44986	0.0172306	0.223619	4905
TAP1	-0.955119	8.24785	6.4455	0.0172645	0.223619	12277
CD46	-0.753008	6.60493	6.40353	0.0175948	0.227427	4686
UHRF1BP1L	1.26738	4.98043	6.39845	0.0176353	0.227481	3909
CCDC186	1.69862	4.39218	6.38999	0.0177028	0.227527	11633
ARGLU1	-0.944827	5.84247	6.38739	0.0177237	0.227527	6941
IL18RAP	1.08278	6.22553	6.40376	0.0177602	0.227527	4451
JAK1	0.925854	6.77388	6.37987	0.0177841	0.227527	10682
TMEM30A	0.995218	5.60732	6.36486	0.0179052	0.228204	4086
TTYH2	-1.4379	4.66846	6.36148	0.0179327	0.228204	8097
ENTPD1	1.34497	4.81702	6.35845	0.0179573	0.228204	7592
CTBP1	-0.964302	7.66519	6.35381	0.0179951	0.228204	10330
CUL3	0.936741	5.90461	6.35088	0.018019	0.228204	528
RAD54L2	1.89051	4.1938	6.33085	0.0181833	0.229397	11176
DNAH1	-1.02336	5.59834	6.33048	0.0181864	0.229397	4322
MR1	-0.918333	6.22368	6.31413	0.0183218	0.230641	9564
SPCS3	-0.83758	6.17227	6.30886	0.0183656	0.230655	6073
N4BP2	2.52482	4.0201	6.37056	0.0184063	0.230655	1417
C1QC	2.20731	5.07873	6.93385	0.0185006	0.230655	10263
G6PD	1.0358	6.05814	6.28997	0.0185239	0.230655	10396
SLC4A4	3.07773	4.00565	6.42986	0.0185695	0.230655	1495
ENTR1	-1.49064	4.67455	6.28407	0.0185735	0.230655	11603
GBP1	-1.40183	6.83503	6.75271	0.0185805	0.230655	4673
CBX8	-1.53226	5.05611	6.31589	0.018641	0.230827	8108
PPP1R12A	0.768157	6.5876	6.27292	0.0186679	0.230827	786
SIT1	-1.09687	5.32846	6.26708	0.0187175	0.230985	7368
CLEC4D	1.41986	5.63961	6.42945	0.0188671	0.231988	11818
MINDY2	1.19243	4.94965	6.24892	0.0188728	0.231988	6054
MCU	1.36854	4.76464	6.24228	0.01893	0.232235	9888
LINC-PINT	1.10668	5.75422	6.22957	0.0190398	0.233126	20233
ZDHHC5	-0.942061	5.7616	6.21926	0.0191294	0.233767	9961
LMO2	-1.12407	5.53545	6.21354	0.0191794	0.233922	7023
CSGALNACT2	1.01471	6.20891	6.19073	0.01938	0.235117	12595
ACSF3	-0.933884	5.82516	6.18803	0.0194038	0.235117	13978
RFX3	1.03837	5.37928	6.18668	0.0194158	0.235117	1492
EFR3A	0.973227	5.6024	6.18537	0.0194274	0.235117	6524
EPHA6	3.55423	3.63501	6.25532	0.0196967	0.236324	1490
TRIB2	-1.29475	5.27943	6.16157	0.01972	0.236324	1160
SH3BP2	-0.795457	7.67502	6.15078	0.0197368	0.236324	1738
RAD51B	1.20375	5.53413	6.14459	0.0198733	0.236324	14877
ATP11B	0.768721	6.43032	6.13304	0.0198976	0.236324	782
DGKI	3.67753	3.56087	6.31471	0.0199065	0.236324	10083
PBX2	-0.831408	5.99899	6.13045	0.0199211	0.236324	17630
HVCN1	-0.859896	5.84239	6.12974	0.0199276	0.236324	5316
R3HDM2	1.08339	5.31163	6.12895	0.0199348	0.236324	14515
TPCN1	-1.37131	4.75127	6.12143	0.0200036	0.236324	15927
DDX5	-1.00209	8.90915	6.12137	0.0200041	0.236324	3560
SLAMF7	-0.996525	6.19765	6.11912	0.0200247	0.236324	460
SOX6	2.33918	4.11415	6.25563	0.0200421	0.236324	3789
PPM1F	-0.920407	7.19832	6.11582	0.020055	0.236324	2167
UBA7	-0.792636	6.26659	6.10924	0.0201155	0.236593	14874
MAN2C1	-1.06162	5.73921	6.10485	0.020156	0.236626	7923
KHDRBS2	2.11118	4.25482	6.15895	0.0202353	0.237113	4015
EXOC7	-0.787065	6.46649	6.08474	0.0203427	0.237926	14938
CTNNA3	3.21358	4.32787	6.47575	0.020555	0.239659	15103
DYNC1I2	1.42295	4.73073	6.0608	0.0205673	0.239659	1385
ABHD5	1.06205	5.30582	6.04492	0.0207179	0.240965	286
CLEC2D	-1.63464	10.6923	6.04233	0.0208248	0.241297	1077
SUGP2	-0.823494	6.41361	6.03204	0.0208408	0.241297	890
ANXA1	0.904101	7.5329	6.02985	0.0208618	0.241297	6963
ZNF862	-1.037	5.45684	6.02572	0.0209015	0.24131	3303
MRTFA	-1.32326	9.30664	6.0233	0.021046	0.241873	16661
HIF1A	0.77939	7.08406	6.00887	0.0210641	0.241873	2361
UBR5	1.08232	5.6541	6.00666	0.0210855	0.241873	2924
FCGR3A	-0.971518	8.32776	6.00445	0.021107	0.241873	17480
ACER3	1.07501	5.29238	6.00073	0.0211431	0.241873	1414
SDF4	-0.806854	6.11802	5.97958	0.0213501	0.243796	1442
MORC2	-0.99579	5.47412	5.96957	0.0214488	0.244005	6722
MAP4	1.00593	5.61963	5.96782	0.0214662	0.244005	632
CACTIN	-1.18613	5.02822	5.96589	0.0214852	0.244005	3065
NXF1	-0.727639	7.22833	5.95806	0.021563	0.244445	10644
IGHA1	0.958556	7.5094	5.94607	0.0216826	0.245358	18182
GGT1	0.967607	5.45008	5.9383	0.0217605	0.245519	2165
PSME2	-0.967134	5.70561	5.93684	0.0217752	0.245519	2403
CD48	-0.815481	7.91809	5.91706	0.021975	0.24631	4655
GAPDH	0.95428	9.61292	5.91702	0.0219755	0.24631	3905
CHST2	-1.20114	5.09591	5.91329	0.0220133	0.24631	13691
SLC12A6	0.872392	6.10288	5.91248	0.0220216	0.24631	7890
	1.00742	6.02738	5.9105	0.0220418	0.24631	9799
OSTC	-1.1558	5.0171	5.9032	0.0221163	0.246703	17362
GRID1	3.3477	3.92388	6.02395	0.0223219	0.248218	14998
NAAA	-1.05501	5.45489	5.88098	0.0223448	0.248218	7688
AHSA2P	-1.04138	5.98433	5.87596	0.0223968	0.248218	13358
FAR2	1.16423	5.21234	5.87374	0.0224199	0.248218	899
MKLN1	0.837814	6.37242	5.86386	0.0225227	0.248218	6008
ACOT8	-1.19237	4.85494	5.86251	0.0225368	0.248218	2539
CD63	1.07561	8.661	5.86083	0.0225544	0.248218	7032
DPP10	3.31737	4.39874	6.32156	0.0225689	0.248218	13777
PHC2	0.915524	8.38831	5.85357	0.0226303	0.248447	6904
RPS26	-1.10505	6.63107	5.95975	0.0227004	0.248447	16983
ANKRD10	-0.90648	6.27405	5.84426	0.0227282	0.248447	1778
MAPK8IP3	-0.773651	7.07387	5.84236	0.0227482	0.248447	7718
FNDC3B	0.794059	6.74973	5.82032	0.0229821	0.250302	1311
UBE2I	-0.819568	6.51647	5.81884	0.0229979	0.250302	2791
JDP2	1.01565	5.70177	5.80738	0.0231206	0.250929	7879
DIDO1	-0.895183	6.17796	5.80599	0.0231356	0.250929	2459
SLC12A9	-0.940568	8.07735	5.78704	0.0233403	0.25143	8843
LCLAT1	1.55406	4.5944	5.78568	0.023355	0.25143	13313
SELENOW	-1.08175	5.51652	5.78227	0.0233921	0.25143	14368
NRGN	0.847546	6.2011	5.77867	0.0234313	0.25143	9686
UNC93B1	-0.969478	6.87374	5.79608	0.0234322	0.25143	3728
PLIN2	1.33321	5.58277	5.8761	0.0234387	0.25143	8985
XRCC5	0.80853	6.39735	5.77405	0.0234817	0.25143	1455
RBM47	0.827009	7.22992	5.76897	0.0235373	0.25143	11046
NAMPT	1.03875	9.68639	5.76274	0.0236056	0.25143	3192
CTNNA1	1.00864	5.0865	5.76136	0.0236207	0.25143	603
CDK14	0.981509	5.75195	5.75834	0.023654	0.25143	784
DENND1A	1.0962	6.15395	5.81795	0.0236631	0.25143	4898
RSL24D1	-0.933139	5.67702	5.74664	0.0237832	0.252114	7524
MT2A	-1.01404	5.94986	5.74156	0.0238396	0.252114	5591
SMG1	-1.67895	14.1235	5.7408	0.0238481	0.252114	10015
NFIA	2.45786	4.26172	5.78857	0.0239409	0.252393	10718
	2.14853	4.3895	5.76659	0.023955	0.252393	19764
IL1B	-1.37921	5.4339	5.75538	0.0240871	0.25275	5647
GFER	-1.26914	4.66249	5.7182	0.0241007	0.25275	5906
FCRL5	-1.03221	5.82729	5.71739	0.0241098	0.25275	8320
APOBEC3D	-1.4892	4.77842	5.73258	0.024239	0.253474	21831
LARP1	0.842474	5.93805	5.7041	0.0242598	0.253474	9829
TLN1	0.744993	7.57426	5.69752	0.0243344	0.253831	7366
EXOC1	1.12733	4.96024	5.67817	0.0245554	0.25534	1908
SNX8	0.942014	5.31167	5.6744	0.0245987	0.25534	3267
CBFA2T3	-0.94651	6.05408	5.67417	0.0246014	0.25534	6165
NTNG2	-0.811957	7.28104	5.67065	0.024642	0.25534	16578
TRAPPC14	-0.896244	6.24773	5.6599	0.0247661	0.256202	8842
DGAT2	0.937438	6.43942	5.65494	0.0248236	0.256374	840
POGZ	-0.909102	6.48671	5.64629	0.0249243	0.256991	8362
SRSF6	-0.851667	6.21219	5.64235	0.0249704	0.257043	5450
TNFAIP2	-0.902161	7.94293	5.62492	0.0251752	0.257967	15562
LMF2	-0.931223	5.86481	5.61983	0.0252353	0.257967	2234
TFAP4	-1.50531	4.86082	5.63574	0.0252439	0.257967	1879
RAB31	0.73598	6.88603	5.61869	0.0252488	0.257967	12293
IGHA2	1.1672	5.85721	5.63331	0.0253269	0.257967	18178
CAST	0.72254	6.38587	5.60833	0.0253717	0.257967	9577
PAM	0.921065	5.35737	5.6075	0.0253816	0.257967	8696
GPI	1.02716	5.72148	5.60684	0.0253894	0.257967	3046
FAM160B2	-1.21502	4.94739	5.5966	0.0255117	0.258686	10229
GIMAP6	-0.965938	5.59173	5.59402	0.0255426	0.258686	6731
ADCY3	0.997799	5.31461	5.5852	0.0256485	0.258996	7549
SHANK2	3.45062	3.66325	5.66596	0.0256869	0.258996	10633
CCDC92	-0.985967	5.24296	5.58117	0.0256972	0.258996	4868
DMXL1	1.39449	4.55036	5.55703	0.0259903	0.26153	13296
TSHZ2	0.960939	5.87861	5.55238	0.0260473	0.261683	14936
STING1	-1.00088	5.55312	5.54343	0.0261572	0.262122	15417
MAP2K6	1.15008	4.82306	5.54201	0.0261746	0.262122	3610
MRPL54	-1.0842	5.01729	5.5336	0.0262784	0.26258	15187
FRMPD3	-2.31757	5.83282	6.28526	0.0263251	0.26258	8904
HDGFL3	2.56731	3.94374	5.58072	0.0263459	0.26258	11811
TRIM22	-0.798658	8.03873	5.52126	0.0264315	0.263015	6521
FOXO1	1.06729	5.28537	5.51698	0.0264849	0.263128	9299
ATP5PB	0.883076	5.77696	5.51355	0.0265277	0.263136	4559
ITGAL	-0.801087	7.89922	5.50621	0.0266196	0.263631	106
CLEC12A	-0.972299	6.20578	5.47987	0.0269525	0.266141	13174
HOOK2	-0.894289	6.48765	5.47943	0.026958	0.266141	2017
FAM219B	-1.11062	4.96655	5.47097	0.0270659	0.266787	14330
CEACAM1	0.886744	6.0231	5.46312	0.0271665	0.267358	1464
CBX7	-0.796738	6.31222	5.45262	0.0273016	0.268266	2254
NSD2	0.902784	5.52738	5.43326	0.0275528	0.269494	3683
STRBP	1.23281	4.8616	5.42947	0.0276021	0.269494	11491
FBRSL1	-0.845787	7.86812	5.42792	0.0276224	0.269494	4099
LAG3	1.27181	5.04817	5.4246	0.0276658	0.269494	1849
ST3GAL5	-1.158	5.11759	5.42344	0.027681	0.269494	4434
PHF3	1.22578	5.05334	5.42317	0.0276846	0.269494	4802
SMUG1	-1.28965	4.80586	5.41191	0.0278326	0.27036	5365
PWWP2B	-1.04604	5.5336	5.40985	0.0278598	0.27036	13057
ARRDC2	-0.722687	6.54362	5.40485	0.0279258	0.270583	3144
MED28	-0.712101	6.67592	5.40126	0.0279733	0.270624	4819
CLINT1	1.20552	4.9852	5.39667	0.0280342	0.270796	4151
RAB27A	0.770888	6.53102	5.38266	0.0282211	0.271243	1091
TRA2A	-0.763532	6.16084	5.37505	0.0283231	0.271243	11323
ZNF516	0.951569	5.46717	5.37276	0.0283539	0.271243	2542
HNRNPM	0.767188	6.73038	5.37161	0.0283694	0.271243	2109
CDC25B	-0.878312	7.52215	5.36471	0.0284625	0.271243	2473
RFX2	0.904513	5.50974	5.36463	0.0284636	0.271243	1758
PARN	1.00483	5.07577	5.35899	0.0285399	0.271243	7974
NAXD	-1.04538	5.19364	5.35674	0.0285703	0.271243	18408
PAN3	0.808442	6.25182	5.35321	0.0286183	0.271243	9506
PRKG1	4.33211	6.02944	7.72588	0.0286328	0.271243	15635
FRYL	0.883325	5.36145	5.35158	0.0286405	0.271243	1315
ADGRE1	0.90235	7.25024	5.34958	0.0286677	0.271243	13650
SPTB	1.62278	4.99345	5.40148	0.028682	0.271243	1102
GPR84	1.8996	4.68146	5.50276	0.0286862	0.271243	7806
GPN2	-1.08994	5.09513	5.3372	0.0288369	0.271912	8245
UBE2G2	-0.899563	5.61873	5.3367	0.0288438	0.271912	15458
ZDHHC8	-1.07356	5.06428	5.32814	0.0289613	0.272193	2132
PPM1G	0.958459	7.43471	5.34153	0.0289852	0.272193	4377
NUDT3	-1.00527	5.68604	5.32119	0.0290573	0.272193	26709
ZHX2	0.763815	6.49757	5.31964	0.0290788	0.272193	14331
UBE2K	0.801878	6.09903	5.3176	0.029107	0.272193	1415
JUN	1.90694	4.68692	5.51171	0.0291443	0.272193	14149
MYCBP2	0.789801	6.34629	5.31251	0.0291775	0.272193	104
CYBC1	-0.820608	8.06618	5.30397	0.0292964	0.272896	14357
NISCH	-0.734993	7.38725	5.28802	0.0295199	0.274538	261
SLC2A6	-1.06675	5.73428	5.28364	0.0295816	0.274538	10425
PHC3	-1.0349	7.99601	5.31324	0.029604	0.274538	13492
KPNA3	1.2914	4.50616	5.26587	0.0298333	0.276255	2692
MSN	0.764531	7.93349	5.25676	0.0299633	0.27705	8871
RAB20	1.28942	5.0758	5.26269	0.0300733	0.277658	7848
DCTN4	0.976384	5.08846	5.23817	0.0302305	0.278698	6647
SIPA1L2	1.16849	5.13037	5.22953	0.0303556	0.279278	4643
TMCC2	2.18223	6.78085	6.17081	0.0303825	0.279278	6674
YLPM1	0.975749	5.1135	5.21987	0.0304961	0.279775	4906
CAPN15	-0.942141	5.65325	5.21554	0.0305594	0.279775	2796
CMTR1	-0.932944	5.31495	5.21478	0.0305704	0.279775	7391
SEC61A1	-0.805344	6.8977	5.21139	0.0306201	0.279821	785
ABI3	-1.19184	5.21607	5.19624	0.0309403	0.282336	3580
RHBDD1	1.2626	4.76155	5.18642	0.0309884	0.282364	8531
EMSY	1.0253	5.01266	5.18112	0.0310671	0.28266	10199
BCAS3	0.918701	6.31234	5.17817	0.0311111	0.28266	8058
B4GALT3	-0.842213	5.69031	5.1731	0.0311868	0.282937	10226
OXNAD1	-0.877818	6.18257	5.16891	0.0312495	0.282964	9764
B4GALT5	0.706871	7.02443	5.16688	0.03128	0.282964	10174
ANKS1A	0.902454	5.83019	5.16142	0.031362	0.283297	908
ATRX	0.681676	6.64645	5.15141	0.031513	0.284231	1649
GRAP2	-0.813059	7.1848	5.14856	0.0315561	0.284231	2275
HEXD	-0.878073	5.91112	5.14437	0.0316197	0.284285	12560
ALPL	0.926049	8.47536	5.13927	0.0316972	0.284285	10707
BTK	-0.8568	6.04653	5.13723	0.0317283	0.284285	270
IVNS1ABP	0.703858	6.9495	5.13619	0.0317441	0.284285	4585
RELB	0.831172	6.22283	5.13327	0.0317887	0.284285	2971
LSM10	-0.999795	5.36123	5.12642	0.0318935	0.284815	14810
TGFBI	-1.26175	4.88145	5.1124	0.0321092	0.286333	5072
RFX5	-1.00214	5.37046	5.10755	0.0321842	0.286595	8350
GOLGA3	-1.04924	5.21457	5.09815	0.0323301	0.287486	1891
ERAP2	-0.891998	6.26517	5.09299	0.0324104	0.287791	11263
LPAR6	-1.52375	4.48503	5.08522	0.0325318	0.287894	7829
SLC8A1-AS1	3.42069	3.64745	5.18233	0.0325643	0.287894	19429
YWHAH	1.16635	5.54066	5.12919	0.0325732	0.287894	5964
RBFOX3	3.0709	3.69354	5.1796	0.0326056	0.287894	11995
PKM	0.795091	8.37847	5.07737	0.0326552	0.287926	1006
TBL1XR1	1.00267	5.26828	5.07433	0.0327031	0.287943	14140
	-0.874361	7.02094	5.06276	0.0328859	0.288547	6244
STX8	1.04851	5.85132	5.06895	0.0328876	0.288547	12701
MED24	-1.19957	4.89161	5.06126	0.0329098	0.288547	228
KCNE1	0.792541	6.75412	5.05806	0.0329605	0.288589	14610
FMN1	1.72119	4.18569	5.09585	0.0330711	0.288776	22179
IFNGR1	0.718833	6.30681	5.04909	0.0331035	0.288776	465
GPAT3	1.19662	4.64875	5.04805	0.0331201	0.288776	7676
SERPING1	-1.31927	6.45035	5.39251	0.033222	0.289262	9128
FNBP4	-0.715628	6.95076	5.03684	0.0332998	0.289537	3711
ARMH1	-1.04173	5.28978	5.03144	0.0333867	0.289699	17222
SHISA5	-0.896619	8.73528	5.02739	0.0334522	0.289699	11164
GALNT1	1.10538	5.01455	5.02643	0.0334677	0.289699	8069
DCTN1	0.845	5.39541	5.01549	0.033645	0.289699	17815
AXIN1	-0.858015	7.28661	5.00901	0.0337506	0.289699	2759
TTC13	-1.13804	4.92468	5.00858	0.0337576	0.289699	8412
C12orf57	-0.780352	6.07617	5.00805	0.0337664	0.289699	3921
BAZ1A	0.707158	7.87892	5.00689	0.0337853	0.289699	17250
C2orf68	-0.98415	5.30788	5.00532	0.0338108	0.289699	12387
GLYR1	-0.736239	7.11568	5.00192	0.0338666	0.289699	7967
TNFRSF10B	-1.10146	4.78931	4.99744	0.03394	0.289699	5094
PANX2	-1.2424	4.86028	4.99506	0.0339792	0.289699	1224
CLTC	0.732813	5.9974	4.99392	0.0339978	0.289699	8056
DAZAP1	-0.975873	8.77709	4.99299	0.0340132	0.289699	1161
	-2.51168	9.86896	5.70465	0.0340554	0.289699	24445
ADGRL1-AS1	-1.05029	5.41791	4.9862	0.0341252	0.289699	25579
UIMC1	0.92433	5.52436	4.97969	0.0342328	0.289699	1731
PCED1B	-0.785099	6.93598	4.97898	0.0342446	0.289699	14485
ATP6V0D1	0.725983	7.01277	4.97713	0.0342753	0.289699	10334
DLST	-0.870286	5.39425	4.97686	0.0342799	0.289699	4927
IFFO1	-0.936599	5.66601	4.97242	0.0343537	0.289699	257
SNTG1	3.39404	3.58198	5.06049	0.0344708	0.289699	8939
RHOG	0.724392	7.55797	4.96516	0.0344747	0.289699	14054
HDAC9	1.41594	5.61266	5.16017	0.0345139	0.289699	636
DUS1L	-0.764014	7.05971	4.96256	0.0345182	0.289699	12575
EIF4G3	0.872001	6.01721	4.95942	0.0345708	0.289699	1291
KIF26B	3.47324	3.53742	5.08174	0.0346072	0.289699	10791
CPT1A	0.826453	6.08807	4.95695	0.0346123	0.289699	3738
SCIMP	-0.854428	5.568	4.95081	0.0347155	0.290176	10601
GLIPR1	-0.858503	5.72482	4.92844	0.0350944	0.292951	7765
KMO	-1.54747	4.5573	4.92404	0.0351695	0.293189	4646
ARID5B	1.2436	6.43226	5.23387	0.035242	0.293342	9250
SLCO3A1	0.855093	6.94424	4.91683	0.035293	0.293342	13940
ADAM17	0.829989	5.62749	4.91477	0.0353283	0.293342	9399
C1QB	1.89888	5.56919	5.46263	0.035484	0.294245	13392
SSH2	0.740455	8.34621	4.8958	0.0356557	0.294952	8050
IKBKB	-0.862267	5.92213	4.89536	0.0356633	0.294952	2902
PLCG1	-0.783839	6.07439	4.89068	0.0357445	0.295234	5448
RERE	-0.715695	7.71898	4.87901	0.0359482	0.296525	8218
BST2	-0.673627	6.68816	4.87436	0.0360297	0.296807	6212
DNAJC3	1.10103	4.88597	4.86932	0.0361183	0.297147	2683
LRBA	1.02735	5.7789	4.86566	0.036286	0.297774	17245
LARGE1	1.532	4.92212	4.90023	0.0362896	0.297774	6723
IQGAP1	0.648882	7.02495	4.85572	0.0363584	0.297949	7961
DEF6	-0.696451	7.41537	4.85296	0.0364074	0.29796	436
CHD7	0.756808	6.15057	4.83887	0.0366585	0.299093	12938
ATG7	0.737832	6.8117	4.83806	0.036673	0.299093	16927
NFKB1	0.714322	6.39359	4.83655	0.0367001	0.299093	3649
PPA2	1.36104	4.93781	4.87851	0.0367365	0.299093	7702
PGLYRP1	1.01742	5.61848	4.83082	0.0368028	0.299243	221
TUBA1C	-0.849102	5.45453	4.82664	0.0368781	0.299468	12050
ZCCHC2	-0.925102	6.30784	4.82377	0.0370338	0.300266	8122
DENR	-1.07093	5.04362	4.81589	0.0370722	0.300266	7838
HP1BP3	-0.709837	6.15246	4.8105	0.03717	0.300641	5895
TBC1D5	0.83212	6.12779	4.80805	0.0372145	0.300641	6402
	-0.823051	7.94141	4.80472	0.0372752	0.300744	25313
SLC26A8	1.15275	4.98659	4.79583	0.0374376	0.301666	3984
CEP250	-1.24236	6.74407	5.10931	0.0377208	0.303558	5752
LDB1	-0.831919	5.76406	4.76717	0.0379665	0.30476	17291
PLEKHG2	-1.03048	5.31164	4.76678	0.0379738	0.30476	1904
MYO5A	0.980265	5.2349	4.76451	0.038016	0.30476	16924
YKT6	-0.807798	5.88756	4.75857	0.0381269	0.305259	3331
CD84	-0.89824	5.20185	4.75243	0.0382417	0.305787	968
TSPAN32	-0.997969	5.88819	4.75828	0.0383631	0.30606	875
MARCHF3	1.03177	5.1785	4.74372	0.0384054	0.30606	13502
FOLR3	1.23491	6.67917	5.00878	0.0384847	0.30606	3749
SGK1	-1.10145	4.79291	4.73796	0.0385142	0.30606	4812
DHRS13	1.09463	4.98444	4.7539	0.0385738	0.30606	12044
RBM3	-1.01225	5.86194	4.74567	0.0385826	0.30606	2658
STAG1	0.840504	6.05368	4.72893	0.0386852	0.30606	4761
TLR4	-0.87497	5.50537	4.72742	0.0387139	0.30606	7320
AKR1A1	-1.03646	5.29344	4.72736	0.0387152	0.30606	4700
SH3BP5-AS1	-1.44288	4.50867	4.71754	0.0389023	0.307152	19013
RPS6KA4	-0.96577	5.19339	4.70736	0.0390973	0.307983	10652
DEFA4	3.77922	8.18515	5.80832	0.0391059	0.307983	11389
TMCO4	-1.04846	4.98063	4.70066	0.0392264	0.308545	10704
SLC2A1	0.851093	6.90392	4.68729	0.0394851	0.310191	4690
TUBGCP6	-0.679633	6.5111	4.6833	0.0395628	0.310412	5956
MPRIP	-0.754704	6.29008	4.67752	0.0396755	0.310736	6666
NAGA	-1.27443	4.80302	4.6761	0.0397033	0.310736	17415
SLC15A4	0.876507	5.26756	4.67307	0.0397625	0.310812	7783
TREX1	-1.24894	4.90853	4.66898	0.0398427	0.311051	18358
KLF7	0.75646	6.44844	4.66006	0.0400183	0.311766	4784
IL27RA	-1.02852	5.89068	4.68421	0.0400338	0.311766	3016
SEC24B	0.90786	5.21781	4.65448	0.0401285	0.312116	7712
	3.23581	3.56331	4.70727	0.0402805	0.31291	22361
CLDN9	-1.66556	4.40837	4.64289	0.0403585	0.313128	18396
AHNAK	-0.695553	8.32291	4.63376	0.0405407	0.313747	5582
ROR2	3.32799	3.50634	4.74406	0.0405413	0.313747	12433
SUPT7L	-1.20867	4.77916	4.63138	0.0405884	0.313747	4942
CCM2	-0.644125	7.18435	4.62834	0.0406494	0.313831	7220
LIN7A	0.92262	5.88474	4.6095	0.0410295	0.316047	3833
COX19	-0.839453	5.6572	4.6073	0.041074	0.316047	21516
RPL21	-1.30694	8.88304	4.7596	0.0410876	0.316047	5210
TRIM69	-0.898491	5.8038	4.60084	0.0412054	0.316538	15713
ZNF282	-1.11311	4.87649	4.59789	0.0412656	0.316538	12688
RUNDC3A	-1.33657	5.49109	4.66915	0.0413071	0.316538	3504
PGLS	-0.848218	5.66926	4.59209	0.0413842	0.316538	6219
AKT1S1	-0.981217	5.21216	4.59055	0.0414156	0.316538	17776
SELENOO	-0.821148	6.37904	4.58673	0.0414942	0.316538	1225
ADAMTSL4-AS2	1.05683	5.22258	4.5862	0.0415049	0.316538	21338
S100P	1.91561	6.56715	5.34644	0.041789	0.318317	11140
CXXC1	-0.804806	6.29928	4.56627	0.0419166	0.318455	9766
MED15	-0.677859	7.38068	4.56527	0.0419375	0.318455	2134
SUPT4H1	-0.795003	6.09582	4.56421	0.0419595	0.318455	18309
SLC20A1	-0.721482	6.06607	4.55951	0.0420573	0.318812	8490
ADA2	-0.828035	6.24704	4.55631	0.042124	0.318858	1997
STK11IP	-1.0163	5.07962	4.55434	0.0421652	0.318858	8548
TPI1	0.836512	6.99444	4.55386	0.0422527	0.319135	3916
SP2	-0.767275	7.75029	4.54129	0.0424391	0.320132	11971
ABHD17A	-0.648625	7.15529	4.53563	0.0425584	0.320132	6161
FBN2	2.13531	4.01082	4.55219	0.0425821	0.320132	7717
WDR7	1.29338	4.92419	4.54507	0.0426473	0.320132	1921
UTY	1.21235	5.05269	4.56745	0.0426648	0.320132	15273
	1.54072	4.35972	4.56467	0.0427228	0.320132	26061
VPS13A	1.14438	5.01583	4.52696	0.0427421	0.320132	17063
DAAM1	1.59062	4.35293	4.51833	0.0429257	0.32108	2345
DCAF7	-0.775082	6.20514	4.51556	0.0429847	0.32108	7245
FYCO1	-1.18982	4.69667	4.51231	0.0430542	0.32108	11089
ZC3H7B	-0.817737	5.46918	4.50989	0.0431061	0.32108	2295
NLRP1	-0.714223	7.94957	4.50901	0.0431248	0.32108	1937
DIAPH1	0.670633	6.55151	4.50588	0.0431921	0.321173	6430
HPCAL1	0.733703	6.20988	4.50285	0.0432573	0.321173	4468
PARP9	-0.701385	7.2657	4.50128	0.0432909	0.321173	7645
RGS12	-1.2851	4.64079	4.49436	0.0434401	0.321736	10341
UBFD1	-0.9353	6.07681	4.49663	0.0434695	0.321736	2801
PLXDC2	0.725455	6.56268	4.48942	0.043547	0.32193	5051
ENGASE	-0.796776	5.71804	4.48203	0.0437075	0.322615	11994
CD8B	-1.04094	5.61928	4.4903	0.043751	0.322615	13128
CAMKMT	1.0665	5.68069	4.49979	0.0438268	0.322615	8454
VAMP1	-0.93075	5.54544	4.4757	0.0438456	0.322615	7749
BLCAP	-0.833984	5.65391	4.4681	0.0440119	0.323459	11839
POU2F2	-0.836609	8.28899	4.46562	0.0440664	0.323481	471
MPP7	1.12318	5.34905	4.49624	0.0442347	0.324336	9238
XPR1	1.08722	5.14505	4.44845	0.0444452	0.325388	8329
MPHOSPH8	-0.683063	7.45067	4.44679	0.044482	0.325388	16531
PRPF40A	0.889153	5.76052	4.44404	0.044543	0.325455	16633
CYCS	-0.879957	5.19955	4.43726	0.044694	0.326089	13127
DENND4A	0.744474	5.8521	4.43548	0.0447338	0.326089	13595
UTRN	0.827614	6.87759	4.4257	0.0449528	0.326678	9543
PML	-0.713008	6.56221	4.4238	0.0449955	0.326678	7933
ACOX3	-1.12079	4.9472	4.42298	0.0450141	0.326678	1715
RBCK1	-0.64977	6.92361	4.42204	0.0450351	0.326678	5699
WARS1	-0.690435	7.49933	4.4202	0.0450764	0.326678	7886
MT-ND5	0.793904	7.26982	4.41795	0.0451273	0.326678	17318
CCDC12	0.766875	6.03128	4.41242	0.0452522	0.327204	10481
TMEM184B	-0.918114	5.71332	4.40733	0.0453674	0.327659	17321
ANKRD52	-0.836583	5.96548	4.39916	0.0455533	0.328623	7823
RASA2	0.822722	6.25181	4.39599	0.0456255	0.328766	9870
SBF2	0.675974	6.49024	4.38502	0.0458767	0.330196	6761
TRIM14	-0.777372	6.11211	4.38084	0.0459729	0.330509	3348
TREML2	-0.926382	6.02193	4.3761	0.0461943	0.331721	4008
APP	1.35087	7.12985	4.7289	0.0462568	0.33179	8175
RERE-AS1	-1.27968	4.78677	4.3645	0.0463508	0.332084	20455
VPS8	0.74559	6.02781	4.35919	0.0464743	0.332588	9993
FIG4	1.01711	4.85564	4.35147	0.0466547	0.333193	4048
NUCB2	0.997904	5.29359	4.35102	0.0466651	0.333193	1099
KXD1	-0.814761	7.0554	4.34746	0.0467487	0.33341	3165
PBX3	1.18697	4.677	4.34385	0.0468334	0.333634	11945
GIMAP7	-0.890228	6.60195	4.373	0.0470051	0.33367	14406
DEF8	-0.663306	6.28456	4.33648	0.0470071	0.33367	8015
VTI1A	0.82353	5.61483	4.33074	0.0471427	0.33367	9375
SRCAP	-0.788125	7.82264	4.33046	0.0471493	0.33367	1502
MYO9A	0.911543	5.66557	4.32846	0.0471967	0.33367	992
TIMP2	0.840398	5.95496	4.3254	0.0472693	0.33367	525
TTC37	1.45127	4.46258	4.3406	0.0472945	0.33367	17268
C8orf33	-1.02646	6.87919	4.46007	0.0473147	0.33367	14903
PARP8	0.764853	6.32752	4.32338	0.0473173	0.33367	9425
MDM4	-0.787205	6.18865	4.31427	0.0475345	0.334824	17254
LTB	-0.742936	7.87685	4.31081	0.0476173	0.335031	19523
CLYBL	2.12219	3.86835	4.33688	0.047799	0.335498	5597
CFDP1	1.18575	4.65121	4.30048	0.0478655	0.335498	9632
WDR20	1.16937	4.61022	4.29836	0.0479166	0.335498	7888
ARRB1	-0.839665	5.76741	4.29683	0.0479535	0.335498	7439
VAV3	0.915396	5.40141	4.29524	0.0479919	0.335498	6819
SUDS3	1.03081	4.73908	4.29471	0.0480048	0.335498	3928
MAP4K5	1.17651	4.6846	4.29053	0.0481058	0.33583	324
TRAPPC9	0.800776	6.19285	4.28013	0.0483584	0.337198	12072
IFIH1	-0.869277	5.76631	4.27488	0.0484865	0.337198	4383
KPNA4	0.81554	6.34679	4.27465	0.0484922	0.337198	15850
FXR1	0.809516	5.50275	4.27316	0.0485286	0.337198	4275
KDM1B	0.972455	4.73715	4.27144	0.0485706	0.337198	11460
TMED2	-0.744958	5.79958	4.26506	0.0487271	0.33791	1703
SLC22A15	0.912577	5.10564	4.25825	0.048895	0.338526	10938
CD226	-1.1271	4.72625	4.25662	0.0489351	0.338526	9275
RXRB	-0.733013	6.2437	4.25472	0.048982	0.338526	17609
SLAIN2	1.33387	4.45021	4.2527	0.049032	0.338526	3635
IRF1	-0.744578	8.62648	4.24826	0.0491419	0.338912	5607
CDYL2	1.51253	4.25261	4.2374	0.0494122	0.339574	11796
ADGRV1	2.60865	3.82325	4.30895	0.0494155	0.339574	11231
ZNF24	-0.926383	5.04469	4.23372	0.0495041	0.339574	13215
FKBP4	1.05228	5.38078	4.24276	0.0495294	0.339574	51
SRBD1	1.24771	4.54903	4.23078	0.0495778	0.339574	1052
ZMIZ2	-0.771872	6.10143	4.23051	0.0495844	0.339574	5257
UROS	-1.09435	4.90688	4.22921	0.0496172	0.339574	16327
ARHGAP45	-0.768715	9.19088	4.22276	0.0497791	0.339767	14603
JMJD1C	0.743442	5.98368	4.21754	0.0499107	0.339767	13101
GNPTAB	0.935558	4.94314	4.21746	0.0499127	0.339767	3917
SLC7A6	-0.819078	5.51328	4.21622	0.0499441	0.339767	2752
CHD9	0.812273	5.49951	4.21378	0.0500056	0.339767	14074
SPAG9	0.920232	5.19682	4.21359	0.0500104	0.339767	213
CENPT	-0.829933	5.36918	4.21303	0.0500246	0.339767	2719
BAG3	1.52446	4.77437	4.26559	0.0503006	0.341271	9431
CKAP5	1.27741	4.63348	4.19992	0.0503577	0.341289	13728
PDE7A	-0.644539	7.29535	4.19606	0.0504563	0.341318	17918
SMYD3	0.859759	6.20904	4.19883	0.0505008	0.341318	15611
KDM2B	-0.791654	5.92916	4.19336	0.0505253	0.341318	1817
ILF3	-0.7481	7.86128	4.18861	0.0506469	0.341453	6103
ST6GALNAC4	-0.873174	5.19192	4.18625	0.0507075	0.341453	7310
ARHGAP1	-0.803925	5.80095	4.18621	0.0507087	0.341453	13729
NOSIP	-0.666507	6.60007	4.1789	0.0508967	0.341883	8213
SNRNP200	-0.710751	6.58594	4.17772	0.0509272	0.341883	8471
OBI1-AS1	3.20307	3.53857	4.24723	0.0509374	0.341883	20720
GGA2	-0.684101	6.2731	4.17527	0.0509907	0.341883	2805
PHYKPL	-0.646057	7.39605	4.16954	0.0511389	0.342272	13743
NFIL3	0.919702	4.99726	4.16881	0.051158	0.342272	11446
TRIM4	-0.95932	5.30526	4.16524	0.0512507	0.342299	8845
STX5	0.717307	5.96524	4.16108	0.0513589	0.342299	10645
PYHIN1	-1.02308	5.90795	4.1929	0.0514076	0.342299	10996
ARRDC5	-0.938487	5.01204	4.16703	0.0515988	0.342299	18009
PLEKHM3	1.14095	4.97673	4.1531	0.0516099	0.342299	14277
LRRC58	1.12761	4.5107	4.14905	0.0516735	0.342299	10946
ARIH2	-0.656095	6.72935	4.14843	0.0516898	0.342299	14124
TMEM222	-0.854783	5.59062	4.14842	0.0516901	0.342299	15872
CPNE3	1.11017	4.79798	4.14819	0.0516963	0.342299	1668
ATF7IP	0.745678	5.92567	4.14596	0.0517547	0.342299	13026
VCAN	0.670281	7.1545	4.14566	0.0517626	0.342299	552
BTNL8	-0.848958	5.6109	4.14213	0.0518555	0.342553	4155
DIS3L	-1.17852	4.54037	4.13853	0.0519505	0.342686	11917
CEMIP2	0.759174	5.95896	4.13722	0.0519851	0.342686	6965
RELL1	1.23508	4.54296	4.11761	0.0525061	0.345757	14811
SENP7	1.03613	4.8021	4.11527	0.0525687	0.345806	7641
GBP5	-0.724383	7.69361	4.11171	0.0526642	0.346056	9722
ZC3H12D	-0.810138	5.35395	4.10973	0.052717	0.346056	14249
NTM	3.19465	3.49941	4.1961	0.0527884	0.346161	14980
FSTL5	2.8839	3.6144	4.17108	0.0528886	0.346456	12379
ADH5	1.12567	4.76691	4.09845	0.0530208	0.346639	17035
IGF2BP3	1.46196	4.32034	4.11144	0.0530692	0.346639	7203
PHACTR2	0.799645	5.40905	4.09487	0.0531177	0.346639	4054
PHF11	-0.830941	5.83601	4.09413	0.0531376	0.346639	7187
TOM1L2	-0.757648	6.04508	4.07935	0.0535395	0.348819	13806
NELFB	-0.962283	5.22824	4.07769	0.053585	0.348819	16392
RALGPS2	0.999349	5.50637	4.08453	0.0536388	0.348819	4533
ERCC6L2	-1.0688	4.84316	4.06445	0.0539483	0.349892	14864
C6orf62	-0.67151	7.3321	4.06306	0.0539867	0.349892	4036
GNLY	-0.914571	7.69838	4.09467	0.0540102	0.349892	4432
CHMP7	-0.784854	5.77198	4.06057	0.0540553	0.349892	8934
BCORL1	1.25925	4.48836	4.05731	0.0541455	0.349892	1648
NFKBIZ	-0.776667	5.81624	4.05628	0.054174	0.349892	8581
LRRK2-DT	-0.974538	5.16559	4.05397	0.0542377	0.349892	19141
POR	0.75003	5.75032	4.05331	0.0542562	0.349892	5937
ANAPC7	-1.03127	4.88511	4.05121	0.0543145	0.349892	16636
ZEB1	0.77539	5.54147	4.04812	0.0544002	0.349892	9065
ZNF398	-1.05719	5.02588	4.04749	0.0544177	0.349892	16787
YTHDF1	-1.00625	4.94786	4.04179	0.0545765	0.3503	9209
DOCK4	0.858308	5.57905	4.0412	0.0545929	0.3503	5996
ARID4A	0.636407	6.18223	4.0364	0.0547271	0.350756	493
ADD2	1.35835	4.44816	4.04904	0.0547759	0.350756	1304
NR6A1	1.45956	4.43358	4.02394	0.0550772	0.352131	9015
CLIP1	0.768392	5.68	4.02223	0.0551254	0.352131	6311
PURA	-0.919633	5.11752	4.02104	0.0551591	0.352131	15546
IGLL5	-0.956799	5.08354	4.01191	0.0554175	0.353421	23188
FBXL3	-0.981164	4.94758	4.00652	0.0555709	0.354038	105
PATZ1	-1.17076	4.96068	4.00704	0.0556742	0.354336	2189
	0.757421	6.32173	3.99927	0.0557775	0.354634	9668
MME	-1.08752	5.50603	4.03083	0.0558389	0.354664	16648
ITPR2	0.821074	5.69014	3.99159	0.0559978	0.354917	5324
OGFRL1	-0.972734	5.21979	3.9893	0.0560635	0.354917	4959
MFAP1	1.16018	4.79913	3.98803	0.0561	0.354917	7892
CCND2	-0.861591	5.45964	3.98785	0.0561051	0.354917	4850
GNA13	1.29277	7.94904	4.18098	0.05626	0.355538	4988
CD14	0.765484	7.90502	3.97742	0.0564063	0.355903	12738
FBRS	-1.56267	11.8298	3.98488	0.0564312	0.355903	9983
LMTK2	0.77392	5.73437	3.96636	0.0567277	0.357185	11365
TRIO	0.743462	5.52809	3.96565	0.0567485	0.357185	551
SNN	-0.697798	6.77258	3.96141	0.0568721	0.357471	15421
MRPL23	-0.881673	4.98974	3.95904	0.0569414	0.357471	18414
KPNB1-DT	-1.03962	4.91449	3.95824	0.056965	0.357471	25180
POLB	-0.96741	5.182	3.95182	0.0571532	0.358294	1117
S1PR4	-0.796758	7.5557	3.95477	0.0573278	0.358985	5732
ECPAS	0.996197	5.04754	3.94419	0.057378	0.358985	7300
XKR8	-0.939348	5.34234	3.93928	0.0575231	0.359534	10139
CHN2	1.20837	5.82764	3.96744	0.0575989	0.359594	3243
CHPF2	-0.666948	6.32151	3.93508	0.0576475	0.359594	500
EIF2S3	-1.02705	7.35929	4.06048	0.057979	0.361303	6298
EZH1	-0.690102	6.43463	3.91601	0.0582166	0.362266	3581
PCNX1	0.626121	6.73348	3.91492	0.0582491	0.362266	2374
C7orf26	-0.788503	5.73653	3.90691	0.0584903	0.362943	8821
DRAM1	0.756648	5.40076	3.90648	0.0585032	0.362943	7169
JUND	0.699248	6.4249	3.90501	0.0585477	0.362943	6251
TRMT1	-0.974811	9.28944	3.90362	0.0585896	0.362943	2993
	-0.894309	5.30431	3.89986	0.0587035	0.363289	23599
PSMA1	0.826848	5.51058	3.8963	0.0588114	0.363598	6070
CD6	-0.637581	6.82475	3.88718	0.0590889	0.364686	344
ZNF276	-0.634452	6.34647	3.88669	0.0591037	0.364686	10219
ISG20L2	-0.815021	5.28021	3.88303	0.0592158	0.365019	8325
TNRC6C	-0.744144	7.34182	3.87638	0.0594194	0.365751	1436
GABARAPL1	0.756724	5.48896	3.8739	0.0594956	0.365751	7729
POLE	-0.789556	5.35428	3.87344	0.0595097	0.365751	14050
HSPA1B	1.86147	5.40311	4.16232	0.0595997	0.365946	17665
TEP1	-0.76084	5.6073	3.86481	0.059776	0.366669	6130
FCHSD2	0.754784	6.39468	3.86207	0.0598606	0.366792	7438
CNOT4	0.947269	4.84638	3.86038	0.0599131	0.366792	1507
HTATSF1	1.36071	4.62593	3.86149	0.0601265	0.367607	2646
BCL2A1	0.777088	6.7088	3.85232	0.0601634	0.367607	7916
PEAK1	0.823497	5.2529	3.84819	0.0602921	0.367778	13420
AP5B1	-0.852757	6.9286	3.8761	0.0603416	0.367778	23105
CTNND2	3.1009	3.45853	3.90618	0.0603675	0.367778	12604
PAXX	-0.777619	5.81452	3.84008	0.060546	0.368408	9043
CMTM3	-0.98455	5.04832	3.83873	0.0605883	0.368408	7996
BBC3	0.910046	5.03233	3.82814	0.0609217	0.369965	3069
CD164	-0.666073	6.9161	3.82518	0.061015	0.369965	7066
	0.625352	6.15139	3.82452	0.0610361	0.369965	111
MAP4K3-DT	1.52483	4.22428	3.82312	0.0610805	0.369965	20173
CABIN1	-0.662808	6.6312	3.81897	0.0612119	0.370146	2150
PPARA	1.0253	4.68784	3.81845	0.0612285	0.370146	15958
TOR1A	-0.792361	5.41994	3.81356	0.061384	0.37043	7305
STMN1	1.22685	4.71217	3.81326	0.0613936	0.37043	4735
PCBP1-AS1	0.759712	5.67244	3.81132	0.0614555	0.370447	14497
PYGO2	-0.836816	5.04259	3.80892	0.0615321	0.370532	10923
ZNF865	-0.840848	6.5332	3.8343	0.0616458	0.370532	24770
PLCB1	1.41544	4.55219	3.80488	0.0616614	0.370532	14972
CMSS1	1.419	4.3444	3.83053	0.0617061	0.370532	15334
BANK1	0.727372	6.85142	3.80025	0.0618095	0.370798	9570
PSME4	0.956176	5.05968	3.78692	0.0622393	0.373019	1056
GPR155	-0.833745	5.45517	3.78304	0.0623649	0.373415	10918
PFDN1	1.13821	4.73107	3.77373	0.0626676	0.37487	4124
EXOC4	0.827069	5.94886	3.77039	0.0627764	0.374906	6434
P4HA1	1.12691	4.78328	3.76857	0.062836	0.374906	5308
GMDS	0.874327	5.44142	3.76805	0.0628531	0.374906	4087
RNF13	0.640649	6.10287	3.75697	0.0632166	0.376716	1583
MARCO	1.36284	4.49174	3.74776	0.0635208	0.378169	390
RLF	0.901904	5.65175	3.748	0.0636351	0.378464	4645
WDR46	-0.861465	5.1267	3.74171	0.0637213	0.378464	19436
CBLB	0.93206	6.1602	3.79172	0.0637515	0.378464	4276
ADAR	-0.670951	7.94563	3.73421	0.063971	0.378885	10466
MPV17	-0.864864	4.97155	3.73408	0.0639753	0.378885	4367
LRRFIP2	0.790549	5.36535	3.73323	0.0640036	0.378885	2000
CDADC1	1.34885	4.26018	3.72695	0.064214	0.379037	2678
MAP3K11	-0.600009	7.11067	3.72582	0.0642518	0.379037	13386
C14orf119	-0.948863	4.96273	3.72479	0.0642863	0.379037	14524
SUGT1	0.857504	4.90066	3.72214	0.0643751	0.379037	11531
PARP14	-0.656353	7.34139	3.72134	0.064402	0.379037	13353
PPIL2	-0.799611	5.31462	3.72029	0.0644374	0.379037	2159
	-0.893687	6.96436	3.79862	0.0644527	0.379037	10558
ARL8B	0.747477	5.39387	3.71523	0.0646079	0.379423	6801
CFD	-0.959429	6.73024	3.81863	0.0646394	0.379423	16993
IER2	-0.600551	7.21729	3.71116	0.0647456	0.379691	10498
MAPK1IP1L	-0.836929	5.14441	3.70233	0.0650451	0.381091	12228
BCL2	1.06256	6.52277	3.85947	0.0651765	0.381126	13048
SEC61B	-0.736397	5.5758	3.69825	0.0651837	0.381126	3351
MEF2A	0.736509	6.06794	3.6968	0.0652334	0.381126	1035
ANXA2	0.69284	6.59226	3.68945	0.0654847	0.38192	14990
AEBP2	1.0007	5.6436	3.71666	0.0654912	0.38192	7738
MYADM	0.741429	7.0987	3.68657	0.0655832	0.382101	14498
NUP58	0.957968	4.78951	3.68409	0.0656684	0.382243	7793
HSPA1A	1.44341	7.41645	4.03759	0.065847	0.382511	17666
GZMM	-0.935211	5.21141	3.67852	0.0658602	0.382511	16926
HBQ1	-1.02446	5.88006	3.76045	0.0658976	0.382511	1698
OSTF1	0.616479	6.57952	3.6728	0.0660577	0.383086	6958
VASH1	-1.0721	4.95784	3.66972	0.0661647	0.383321	1153
NF1	0.828461	5.56003	3.66664	0.0662715	0.383321	16698
RABEP2	-0.842713	6.05969	3.6699	0.0662817	0.383321	14135
ENOSF1	-1.07808	4.83541	3.66431	0.0663522	0.383375	6515
MYL9	1.37257	4.43565	3.66948	0.0665943	0.383789	2497
LYL1	-0.727753	6.74586	3.6565	0.0666246	0.383789	2991
CD55	0.870907	8.56075	3.65324	0.0667387	0.383789	16574
EMB	0.590351	6.88685	3.6502	0.0668452	0.383789	12766
PPP3CB	0.906444	5.02103	3.64949	0.0668699	0.383789	3434
ZNF513	-1.17421	6.01473	3.84785	0.0668939	0.383789	11076
DGUOK	-0.906146	5.95312	3.65629	0.0669029	0.383789	4336
NUAK2	-0.863238	5.60315	3.6467	0.0669678	0.383789	10992
FAM160B1	1.24773	4.59324	3.64575	0.0670014	0.383789	9377
ZBTB48	-0.754492	6.15673	3.64421	0.0670557	0.383789	17822
TEX264	-0.852547	5.35778	3.64297	0.0670991	0.383789	11177
HNRNPH1	-0.629721	7.19064	3.64115	0.0671633	0.383789	12426
ADGRG3	0.710472	7.94891	3.63947	0.0672227	0.383789	15023
PPIG	0.773314	5.99255	3.63782	0.067281	0.383789	7625
STAG2	0.724864	5.79867	3.6329	0.067455	0.384432	2596
MZT2A	-0.893857	5.13685	3.63095	0.0675239	0.384475	13378
ZNF487	1.24608	4.25673	3.62788	0.0676331	0.384575	21812
DEGS1	-0.861178	5.19442	3.62549	0.0677182	0.384575	8422
SND1	0.664572	6.88018	3.62528	0.0677254	0.384575	16825
NDUFB2	-0.709319	5.87215	3.61676	0.0680297	0.385619	1870
SPOUT1	-0.926535	5.21937	3.61552	0.0680739	0.385619	17395
GRN	0.695879	7.80285	3.61496	0.0680938	0.385619	487
SLC49A3	-1.04174	4.63369	3.61161	0.068214	0.385743	12422
ACIN1	-0.580242	7.73276	3.61092	0.0682388	0.385743	2385
TAF1	0.896625	4.86398	3.60746	0.0683631	0.386098	8885
	0.910633	4.74338	3.60391	0.0684911	0.386472	26555
INKA2	-0.739512	5.82937	3.60067	0.0686078	0.386783	17018
ETS2	0.858756	5.22955	3.59567	0.0687888	0.387275	10070
HSPA8	-1.45863	12.4275	3.5941	0.0688456	0.387275	3717
TPST1	1.28118	4.74395	3.61519	0.0689102	0.387275	12615
KRAS	0.720293	5.75202	3.59144	0.0689422	0.387275	6747
ANAPC16	-0.599688	7.22915	3.58445	0.0691965	0.387985	11754
FAM228B	-0.815845	5.63925	3.58146	0.0693058	0.387985	18687
CNTROB	-1.39309	4.3479	3.57962	0.0693729	0.387985	12647
SLC49A4	1.0143	4.81381	3.57934	0.0693832	0.387985	7640
ELMO1	0.573121	6.64002	3.57826	0.0694225	0.387985	9860
SMC3	1.02605	4.80587	3.57639	0.0694911	0.387985	3475
LPP	0.697367	6.25781	3.5761	0.0695019	0.387985	8607
ZFAND3	0.614412	8.01016	3.56944	0.0697462	0.389002	9963
ZEB2	0.590075	7.28512	3.55878	0.0701398	0.39085	12538
ZNF292	0.652078	6.57542	3.55093	0.0704314	0.392127	16397
RSRP1	-0.597851	7.59884	3.54657	0.0705936	0.392681	4732
CHD4	0.643017	6.29583	3.54302	0.0707261	0.393069	3907
ITPA	-0.790775	5.25465	3.54072	0.0708124	0.393127	5721
MED12L	1.85693	4.06378	3.55083	0.0708619	0.393127	8599
DYRK1A	0.790976	5.77969	3.53727	0.0709417	0.393139	10066
GZMA	-0.850334	6.01445	3.54332	0.0709896	0.393139	8683
CMTM4	1.90678	4.8684	3.80758	0.0712614	0.393526	15224
SYNE3	1.0219	5.25829	3.53313	0.071351	0.393526	13937
KCNMA1	1.97469	4.11786	3.53728	0.0713685	0.393526	9899
GRAMD1B	-0.866231	6.16455	3.55063	0.0713873	0.393526	423
RAPGEF2	0.848349	5.35005	3.52342	0.0714632	0.393526	3690
PRMT7	-0.977783	4.82955	3.53336	0.0715162	0.393526	6585
TPT1-AS1	-0.838109	5.3424	3.51982	0.0715995	0.393526	12841
BANF1	-0.797657	5.89993	3.51901	0.0716301	0.393526	13751
	-0.880007	5.2461	3.51883	0.0716369	0.393526	22281
C1orf174	-0.965031	7.14077	3.64408	0.0716871	0.393526	17392
IQCG	-1.00179	4.93311	3.51535	0.0717692	0.393632	4281
CSF1R	-0.784998	6.17843	3.51668	0.0718444	0.3937	14961
GATD1	-0.973864	4.91073	3.50062	0.0723314	0.395412	14078
LCORL	1.1196	5.01079	3.51665	0.0723818	0.395412	14244
NIBAN1	0.647097	7.52913	3.49881	0.072401	0.395412	7122
SMAD2	0.914648	5.09104	3.49626	0.0724991	0.395412	13759
RUNX3	-0.613717	7.63337	3.49595	0.0725108	0.395412	403
NHSL2	-0.99162	5.08511	3.49531	0.0725354	0.395412	17582
CFL1	0.724384	8.33013	3.49243	0.0726464	0.395673	13270
TBC1D8	0.707313	6.01484	3.48839	0.0728021	0.396177	17762
LILRB3	0.821504	5.33503	3.48974	0.0731796	0.397886	17740
STOML2	-0.648452	7.01703	3.47385	0.0733663	0.398276	11507
L3MBTL4	1.92466	3.94881	3.48461	0.0733783	0.398276	9746
UBA6	1.04077	4.60482	3.46954	0.0735345	0.398778	503
EIF3K	-0.6143	7.08261	3.4647	0.0737238	0.399459	14369
RB1	0.725355	5.99992	3.46236	0.0738156	0.399611	7831
CLC	-1.04248	4.82432	3.46532	0.0741305	0.400715	3044
BAK1	-0.599073	6.17436	3.45393	0.0741474	0.400715	484
FBXO44	-0.972763	4.85083	3.45008	0.0742996	0.401126	6643
CNOT6	1.12807	4.4726	3.44784	0.0743878	0.401126	4153
UQCRB	-0.635981	6.94327	3.44715	0.0744152	0.401126	9941
FRMD3	1.1889	4.37364	3.4436	0.074556	0.401234	13137
ZAP70	-0.66402	7.11285	3.44169	0.074632	0.401234	4350
VPS26A	0.68635	5.3554	3.4377	0.0747906	0.401234	5311
LST1	-0.636835	7.8198	3.43656	0.0748361	0.401234	17700
ULK4	1.19484	4.55768	3.45856	0.0748619	0.401234	12196
PRPF3	-0.80406	5.84436	3.43468	0.0749112	0.401234	4687
MYBL2	1.00593	5.16761	3.44088	0.0749203	0.401234	2428
PTP4A3	-0.868091	5.57771	3.43059	0.0750743	0.401234	15397
WDR81	-0.615278	6.2716	3.42979	0.0751063	0.401234	12103
SP140L	-0.746034	5.34329	3.42877	0.0751472	0.401234	15608
RTN3	0.686633	7.4186	3.42847	0.0751592	0.401234	6715
VWA8	0.980431	4.82495	3.42737	0.0752033	0.401234	2695
FLAD1	-0.88274	4.99378	3.42398	0.0753393	0.401617	10462
IGKV3-20	0.636832	6.33533	3.42195	0.0754211	0.401712	21488
KIAA1191	-0.931141	4.84928	3.41949	0.0755198	0.401896	5228
UBALD1	-0.761899	5.45837	3.40853	0.0759627	0.403121	9612
RASGRP2	-0.660657	8.32822	3.40744	0.0760069	0.403121	1055
EPS15	0.69815	5.73755	3.40565	0.0760798	0.403121	1675
ACTN4	0.551772	6.71288	3.40559	0.0760819	0.403121	6233
SAP30L	-0.923615	4.82477	3.4053	0.0760938	0.403121	11326
EDEM1	-0.737436	5.51426	3.40332	0.0761741	0.403121	6802
HK2	0.863745	4.8002	3.40131	0.0762563	0.403121	10301
VIM	0.856563	9.3632	3.40022	0.0763003	0.403121	453
CYP4V2	-1.12015	4.73101	3.3943	0.0765423	0.403121	8667
FIS1	-0.639748	6.54124	3.39403	0.0765531	0.403121	18445
FUT11	-1.0144	4.73019	3.39384	0.0765609	0.403121	16771
FHDC1	1.45334	4.36807	3.39354	0.0765734	0.403121	7433
TAFA1	2.01955	3.83424	3.42769	0.0765971	0.403121	15205
UBXN2A	-0.81033	5.46337	3.39166	0.0766502	0.403121	13508
EYS	2.49989	3.89451	3.44024	0.076821	0.403463	16199
TCF12	0.713805	5.88456	3.3859	0.0768867	0.403463	7893
MGMT	0.943067	4.85902	3.38537	0.0769083	0.403463	12731
GLT1D1	0.614251	7.58762	3.38306	0.0770034	0.403552	9432
KDM3A	0.835728	4.93019	3.38131	0.0770755	0.403552	4439
JADE2	-0.618423	6.5234	3.38027	0.0771184	0.403552	596
AP1G2-AS1	-1.12031	4.53411	3.37698	0.0772539	0.403744	24040
POLL	-0.727552	6.01429	3.37419	0.0773695	0.403744	11719
GGPS1	-0.781175	5.2674	3.37378	0.0773863	0.403744	9546
EXOC5	1.29459	4.43017	3.37198	0.0774611	0.403744	1108
ARHGEF3	-0.651308	6.29888	3.37159	0.0774771	0.403744	11130
IGLV3-21	1.12407	5.3698	3.44708	0.0778329	0.405261	18153
LENG8	-0.631905	8.69863	3.36013	0.0779541	0.405444	12067
AK1	-0.993817	5.10856	3.35909	0.0779973	0.405444	3365
VPS35L	-0.936201	4.93591	3.35624	0.0781168	0.405728	2830
BRWD3	1.05705	4.54535	3.35005	0.078376	0.406737	11508
SLC39A10	-0.794405	5.25407	3.34771	0.0784744	0.406911	16763
TEN1	-1.09864	4.6982	3.34339	0.0786565	0.406952	23861
TBL1X	0.620433	6.63494	3.34279	0.0786818	0.406952	2574
AIG1	1.09421	5.24537	3.34829	0.0787301	0.406952	8805
GNL1	0.766639	5.24536	3.34137	0.0787419	0.406952	17744
ARFGEF1	0.712391	5.57064	3.33853	0.0788619	0.407233	986
CD40	-0.647593	6.27408	3.33701	0.0789263	0.407233	2423
CAPN2	-0.612922	6.14866	3.32696	0.079353	0.409099	10808
EDC4	-0.715429	5.29012	3.32338	0.0795057	0.409549	550
YTHDF2	0.798015	4.99651	3.32009	0.0796465	0.409937	17215
CSF2RB	-0.815105	8.09963	3.3244	0.0797428	0.410097	2283
AP1G1	0.827309	5.22575	3.31546	0.0798448	0.410284	11857
KLHL21	-0.700734	5.50629	3.31295	0.0799526	0.410502	10676
IMMP2L	0.873061	5.09441	3.30212	0.0804194	0.412329	15481
THSD4	1.30801	4.94054	3.33635	0.08044	0.412329	16105
	-0.955869	6.23692	3.38545	0.0805886	0.412614	23342
CHIC2	0.823325	4.88196	3.29732	0.0806272	0.412614	3644
MPEG1	-0.868144	6.48606	3.35599	0.0808422	0.413026	16956
HDAC6	-0.874507	5.04237	3.29139	0.0808849	0.413026	2003
DPEP2	-0.669984	7.73254	3.29048	0.0809248	0.413026	11991
ZFC3H1	0.709989	5.52121	3.28879	0.0809982	0.413026	6765
MLF2	0.740545	5.95046	3.2879	0.0810372	0.413026	1850
CSNK1G2	-0.562155	6.49897	3.28352	0.0812286	0.413095	6709
RPL35A	-0.870343	8.40947	3.3047	0.0812453	0.413095	15027
AGO2	0.842497	5.49225	3.28108	0.0813356	0.413095	5411
TANGO2	-0.65724	6.70026	3.28077	0.0813492	0.413095	15182
COX7B	-0.789784	5.71223	3.28006	0.0813802	0.413095	6383
CUL5	0.911368	4.75235	3.27811	0.0814658	0.413116	11747
HDAC1	-0.59954	6.46932	3.27696	0.0815161	0.413116	4561
OSGEP	-0.948593	4.72934	3.27208	0.0817308	0.413402	1959
LEMD2	-0.591173	6.51232	3.27194	0.0817371	0.413402	10595
KCMF1	0.609082	6.1157	3.27097	0.08178	0.413402	13932
DELE1	-0.7839	5.29736	3.26969	0.0818363	0.413402	1544
TBC1D25	-0.745446	5.46004	3.26471	0.0820565	0.413791	1038
COX5B	-0.748765	6.14943	3.26377	0.0820981	0.413791	7146
DCUN1D1	0.987872	4.68886	3.26347	0.0821114	0.413791	595
TELO2	-0.773924	5.16487	3.25683	0.0824059	0.414633	2373
ADCY7	-0.578316	6.40729	3.25588	0.0824485	0.414633	5131
ZNF83	-0.882028	5.3382	3.25524	0.0824767	0.414633	12119
RFX7	0.754286	5.1677	3.25204	0.0826195	0.415017	14812
GIMAP5	-0.57759	6.93977	3.24955	0.0827306	0.415243	16565
RABGAP1L	0.755807	6.96699	3.25573	0.0830447	0.416337	9441
SORL1	0.587311	8.07619	3.24143	0.0830941	0.416337	7464
DUSP18	-0.696018	5.6737	3.24024	0.0831478	0.416337	11941
GIGYF1	-0.61554	6.21111	3.22855	0.0836748	0.418056	8844
ALDOA	0.68638	9.13855	3.22322	0.0839166	0.418056	9225
MTMR3	0.602835	6.75967	3.22254	0.0839472	0.418056	2264
BACH2	0.808482	7.07232	3.26086	0.0839884	0.418056	4005
RTF1	0.734079	5.55978	3.2194	0.0840903	0.418056	7503
TIMM10	-0.82972	4.99751	3.21939	0.0840906	0.418056	6925
RAB7A	0.541612	7.29384	3.21898	0.0841094	0.418056	1324
SCFD1	0.864954	5.02906	3.2178	0.0841631	0.418056	1962
MZT2B	-0.756227	5.86899	3.21755	0.0841744	0.418056	9444
DNAJB11	0.696675	5.65847	3.21715	0.0841926	0.418056	1883
ZFX	1.3517	4.18599	3.21482	0.0842991	0.418056	109
TMEM104	-0.973102	4.70093	3.21254	0.0844033	0.418056	3618
CIAO1	-0.705446	5.46393	3.21027	0.084507	0.418056	8469
ANKRD54	-1.13525	4.54565	3.21933	0.0845339	0.418056	2195
TMLHE	1.07121	4.53315	3.20902	0.0845642	0.418056	15744
HDHD3	-1.17219	4.49827	3.21782	0.0846026	0.418056	4890
MIER1	0.642272	6.73154	3.20644	0.0846826	0.418056	17128
OTUD3	-0.913725	4.96283	3.20585	0.0847094	0.418056	12620
NDUFB6	-0.712836	5.43348	3.20479	0.0847583	0.418056	11500
RAD23B	0.662542	6.01299	3.20106	0.08493	0.418574	4873
FOXP1	0.6243	7.74521	3.1973	0.0851032	0.418583	4328
MSRA	0.913291	4.76085	3.196	0.0851633	0.418583	13827
MRPS27	0.780185	5.27255	3.19571	0.0851765	0.418583	4123
ULK1	0.581984	6.34228	3.19402	0.0852543	0.418583	14066
FGL2	-0.594925	6.39243	3.19378	0.0852657	0.418583	5938
REL	1.15215	4.45689	3.18693	0.0855829	0.419344	10812
ST3GAL1	-0.60705	7.09704	3.1848	0.0856821	0.419344	223
	-1.11139	4.62112	3.1826	0.0857847	0.419344	26739
RNF111	0.708887	5.33129	3.1814	0.0858405	0.419344	10057
COX7A2	-0.760348	6.43166	3.19317	0.085849	0.419344	4085
ZNF641	-0.875836	5.13237	3.18051	0.0858817	0.419344	12041
SEC62	0.795409	7.31796	3.21444	0.085889	0.419344	231
PSMB8	-0.720458	7.53231	3.18494	0.0859594	0.419362	17617
NOL10	1.0492	4.59341	3.17474	0.0861512	0.41997	4471
PIGU	0.953886	5.14752	3.16941	0.0864011	0.420862	2537
LY9	-0.765308	5.50336	3.16336	0.086686	0.421724	5231
RGS19	-0.53084	7.61758	3.16139	0.0867786	0.421724	13028
UBXN11	-0.657027	6.74735	3.16136	0.08678	0.421724	10128
OOEP	0.591159	6.22153	3.15576	0.0870449	0.422683	17528
SOS2	0.556248	6.42506	3.14736	0.0874436	0.424291	2321
VAT1	1.03227	4.9078	3.14368	0.0876192	0.424497	3588
GGA1	-0.592318	6.21599	3.14241	0.0876794	0.424497	2180
HIPK2	0.722121	6.03991	3.14221	0.0876892	0.424497	883
FBXL18	-0.824089	4.91074	3.13904	0.0878406	0.424713	9786
SLC31A2	-0.685148	5.47631	3.13844	0.0878694	0.424713	7318
CNOT3	-0.871787	5.58447	3.13943	0.0881067	0.425532	1763
CYP27A1	0.856419	5.11876	3.13105	0.0882237	0.425553	7142
PTRHD1	-0.996656	4.84561	3.13058	0.0882468	0.425553	15489
CHTOP	-0.61052	6.51197	3.12854	0.0883447	0.425698	10459
IL2RB	-0.907374	5.1509	3.12509	0.0885109	0.425912	2289
LTBP1	2.06592	3.7319	3.14401	0.088525	0.425912	662
TANK	0.560398	6.38899	3.12317	0.088604	0.425965	7262
KCNJ2	-0.86505	5.54843	3.11903	0.0888041	0.426324	5400
TOGARAM1	1.18105	4.49235	3.11881	0.0888146	0.426324	17284
RAB2A	0.536494	6.63786	3.11204	0.0891434	0.42737	2908
TRAF5	-0.682656	6.11615	3.11152	0.0891689	0.42737	1572
MBD4	-0.894357	4.86845	3.10676	0.0894007	0.428154	6068
NPTN	0.812965	4.85608	3.10459	0.089507	0.428335	9964
NLRC4	0.895264	5.62904	3.12238	0.0896284	0.428589	1913
GID4	-1.01852	4.61337	3.09787	0.0898358	0.429254	8022
SLX4IP	1.34054	4.39731	3.1111	0.0901133	0.430102	9158
CEP350	0.845142	5.26558	3.09046	0.0902008	0.430102	7120
PTPN18	-0.542033	6.75138	3.09008	0.0902192	0.430102	1181
KDM7A	0.64338	5.63045	3.0868	0.0903815	0.430548	138
COG8	-0.942992	4.86538	3.07785	0.0908248	0.43224	18320
CAND1	0.913165	5.31997	3.08166	0.091001	0.43224	3894
NT5C3A	-0.68364	5.87808	3.07337	0.0910482	0.43224	5273
WDFY1	-0.680735	5.72536	3.07319	0.091057	0.43224	1659
MSI2	0.713342	6.10899	3.0713	0.0911516	0.43224	9656
CDIPT	-0.751471	5.70904	3.07019	0.0912068	0.43224	2822
PTPN12	0.75365	5.45712	3.06994	0.0912192	0.43224	5936
PGAP6	-0.575363	6.361	3.0645	0.0914916	0.432921	6155
ZFYVE16	0.923976	4.82003	3.06431	0.091501	0.432921	558
NAPG	-0.913499	4.91439	3.05911	0.0917622	0.433829	6836
PTK2	1.13534	4.42929	3.05421	0.0920093	0.434373	12508
SPESP1	-0.994926	4.70068	3.06293	0.0920158	0.434373	23977
GMIP	-0.609945	7.58599	3.04791	0.0923276	0.435376	1846
ISG20	-0.527719	7.69967	3.04629	0.0924097	0.435376	13144
CAMKK2	0.551251	6.90085	3.04576	0.0924366	0.435376	3822
TOP2B	0.944905	6.85422	3.16151	0.092815	0.436567	1370
HOMEZ	-0.879292	7.09479	3.09921	0.0930093	0.436567	18577
IMPA2	0.781689	5.67413	3.03361	0.0930552	0.436567	8064
DHX30	-0.721986	5.40865	3.03356	0.0930576	0.436567	6508
FBXW11	0.813807	5.06268	3.03339	0.0930664	0.436567	1207
TMEM179B	-0.695523	5.63733	3.03145	0.0931657	0.436567	15619
ZMYM2	0.728639	5.7242	3.03123	0.093177	0.436567	5172
PTBP3	0.619395	6.21509	3.02821	0.0933316	0.436699	4872
PHTF1	1.11184	4.67329	3.02541	0.0934756	0.436699	4614
PARP1	0.844183	5.73624	3.02786	0.0934808	0.436699	8433
HERC5	-0.924956	4.84054	3.02525	0.0934839	0.436699	7665
GTPBP2	-0.54919	6.43707	3.02242	0.0936291	0.436763	13207
ARID5A	0.64092	6.445	3.02227	0.0936369	0.436763	16734
ATXN10	0.719825	5.39079	3.01636	0.0939416	0.437859	6269
GNA15	0.885426	4.72908	3.02179	0.0941083	0.43831	815
RPL10A	-0.691493	8.88964	3.00978	0.0942826	0.438796	17306
LACTB	0.788824	5.93502	3.01371	0.0943662	0.438859	2837
CWC27	0.857136	4.98884	3.00621	0.094468	0.439006	9563
USP19	-0.724665	6.19605	3.00464	0.094643	0.439207	13115
PTOV1-AS2	-0.858583	5.07253	3.00212	0.0946809	0.439207	26220
C1orf21	1.06465	4.48725	3.0002	0.0947814	0.439207	4580
PTEN	0.598891	7.95335	3	0.0947914	0.439207	13073
GRAPL	-1.1929	4.50606	2.9884	0.0953997	0.441477	16434
PPP6R3	0.651456	6.44509	2.98582	0.0955356	0.441477	3733
UBN1	-0.549768	6.78354	2.98508	0.0955743	0.441477	4843
EPSTI1	-0.813628	7.06722	3.03893	0.095607	0.441477	6680
FAM160A2	-0.631474	5.67954	2.98152	0.0957624	0.441477	688
FEM1B	0.935366	4.64402	2.97964	0.0958617	0.441477	12418
SH3BP5	0.637243	6.00058	2.97825	0.095935	0.441477	6400
ARHGEF11	-0.715641	5.55833	2.97498	0.0961086	0.441477	6609
INTS4	0.86778	5.03374	2.97478	0.096119	0.441477	9145
CAB39	0.557281	6.92235	2.97439	0.0961398	0.441477	7145
UBE2Z	-0.542641	6.28076	2.97395	0.0961633	0.441477	10267
VPS13D	0.636377	5.74009	2.97263	0.096233	0.441477	648
ARRDC3	-0.832353	5.23106	2.97222	0.0962549	0.441477	4165
HSPA6	-0.63074	8.28127	2.96992	0.0963771	0.441477	13338
SETD1A	-0.808225	5.12971	2.96949	0.0964	0.441477	2099
SH3TC1	-0.691615	5.982	2.96934	0.096408	0.441477	5586
ARHGAP15	0.660524	8.3098	2.96094	0.0968565	0.44229	1328
APH1B	1.14537	4.41059	2.96006	0.0969038	0.44229	7653
AKT2	-0.531121	7.15879	2.95863	0.0969805	0.44229	3047
CARS2	-0.553712	6.5244	2.95828	0.0969989	0.44229	6946
NADK	-0.567966	7.89789	2.95567	0.097139	0.44229	205
MAT2A	-0.942629	7.13093	3.07448	0.0972056	0.44229	12393
ROCK1	0.568731	6.48965	2.94973	0.0974588	0.44229	1024
NAA50	0.64731	5.42299	2.9492	0.0974873	0.44229	5161
RAB14	0.66699	5.40405	2.94881	0.0975081	0.44229	4881
CEP128	1.30869	4.25529	2.94842	0.0975294	0.44229	2359
NAA20	-1.18561	4.37868	2.94738	0.0975855	0.44229	13402
RELL2	-0.823731	4.93109	2.95571	0.0975855	0.44229	11339
TPGS1	-0.903124	4.84104	2.94728	0.0975907	0.44229	8145
KLHL2	0.822425	5.32385	2.94611	0.0976542	0.44229	3661
RHOB	0.708991	5.64937	2.94581	0.0976704	0.44229	8450
ERC1	0.785956	5.41378	2.94388	0.0977746	0.44229	1580
GUK1	-0.786675	8.81236	2.94369	0.0977851	0.44229	8428
GARS1	0.911533	4.75202	2.93972	0.0979999	0.442376	3251
HBM	-0.721731	6.85139	2.9508	0.0980035	0.442376	18069
ARHGEF1	-0.597221	8.52405	2.93943	0.0980156	0.442376	1362
GPAT4	0.657182	6.21127	2.93695	0.0981506	0.442472	10201
HSD17B4	0.855945	4.93638	2.93579	0.0982137	0.442472	6764
ERAP1	-0.679493	5.34124	2.93514	0.0982487	0.442472	11262
IL10RB	-0.606874	6.9925	2.93155	0.0984442	0.442752	21809
VGLL4	0.825182	5.13642	2.93085	0.0984827	0.442752	8542
SIPA1L1	0.535759	7.22515	2.93011	0.0985228	0.442752	16928
ZNF8-ERVK3-1	-0.785538	5.53296	2.92853	0.0986092	0.442823	25596
MTHFR	-0.856822	5.1037	2.92609	0.0987427	0.442897	14037
DMXL2	0.631747	5.61719	2.92565	0.0987669	0.442897	2867
FHL3	-1.04279	4.52281	2.9234	0.09889	0.443132	15138
SUN2	-0.601742	7.95183	2.91118	0.0995626	0.445827	2229
SPG7	-0.641124	5.84271	2.90502	0.0999037	0.447035	17040
DOCK11	0.624727	5.88627	2.90152	0.100098	0.447584	8906
SQOR	0.729035	5.64693	2.9	0.100182	0.447643	7492
AAMDC	1.35554	5.10374	2.9855	0.100319	0.447707	1757
LAMP1	0.570966	6.60054	2.89718	0.100339	0.447707	15718
IP6K1	0.661301	5.79965	2.89504	0.100459	0.447922	13871
SIRT7	-0.629613	6.20881	2.88948	0.10077	0.448987	16058
AIFM1	0.819139	5.25479	2.88604	0.100963	0.449416	9971
MIIP	-0.603731	6.41802	2.88521	0.101009	0.449416	4589
FMNL1-DT	-0.552643	6.73696	2.88199	0.101191	0.449903	25557
GORASP1	-0.896151	4.76605	2.87986	0.10131	0.449959	4310
DRAP1	-0.603537	7.41149	2.87922	0.101347	0.449959	13787
AOPEP	0.926808	4.55762	2.87791	0.101421	0.449969	9004
MBOAT2	0.843132	5.02895	2.87505	0.101582	0.450365	8432
SEPTIN9	-0.544578	8.06206	2.87117	0.101802	0.451021	15428
ADM	0.705103	5.54481	2.86639	0.102073	0.451466	9108
OGA	-0.520073	7.72597	2.86636	0.102075	0.451466	17192
SCAMP3	-0.716999	5.27966	2.864	0.102209	0.451466	4565
POP5	-0.777112	5.30938	2.86373	0.102224	0.451466	11993
IQCB1	-0.822231	5.34843	2.86307	0.102262	0.451466	13365
TBCC	-0.823876	5.61917	2.86303	0.102535	0.452353	5541
ZFYVE19	-0.788857	5.47387	2.85233	0.102876	0.453433	11705
SYTL1	-0.575623	6.70679	2.85148	0.102925	0.453433	8246
CYTIP	0.51632	6.89113	2.84549	0.10327	0.454216	4363
UBLCP1	1.04478	4.62204	2.84376	0.103369	0.454216	11273
PLIN4	1.10955	4.67317	2.84319	0.103402	0.454216	12091
CLASP2	0.748056	5.30492	2.84312	0.103406	0.454216	10990
ADPGK	-0.579517	6.48018	2.8421	0.103465	0.454216	10288
ACVR1B	0.743341	5.07285	2.83943	0.103619	0.45441	7060
DOP1B	0.686602	5.22507	2.83883	0.103654	0.45441	8176
ITPR1	0.672294	5.61313	2.83468	0.103895	0.454851	9306
CARD19	0.85174	5.14618	2.8331	0.103986	0.454851	11494
TAPT1-AS1	-0.845907	4.99344	2.83146	0.104082	0.454851	25137
RHOQ	0.718927	5.81863	2.8305	0.104138	0.454851	4940
NDUFB1	-0.738847	5.29306	2.82884	0.104234	0.454851	15200
FRMD4B	1.25095	4.34954	2.84391	0.104299	0.454851	4288
CHKA	1.02241	4.56842	2.82647	0.104372	0.454851	3797
MBD1	-0.523548	7.52335	2.82483	0.104468	0.454851	8119
GPR171	-1.0929	4.63154	2.82372	0.104533	0.454851	13675
VPS41	0.925874	4.84528	2.82058	0.104717	0.454851	155
PROK2	-0.740163	6.40388	2.82903	0.104829	0.454851	10944
RNF10	0.658945	8.42869	2.81793	0.104872	0.454851	420
IFI35	-0.702788	5.99158	2.81726	0.104911	0.454851	1031
MYO15B	-0.822893	8.80069	2.8191	0.104935	0.454851	25449
NUP188	-0.871338	4.84949	2.81652	0.104954	0.454851	2024
ARFGAP1	-0.552528	6.2348	2.81628	0.104969	0.454851	2464
MTMR4	-0.794546	4.85922	2.81486	0.105052	0.454851	3516
CLIC4	0.778796	4.94905	2.81212	0.105213	0.454851	12529
HPS1	-0.647553	6.72022	2.81125	0.105265	0.454851	3409
CMIP	0.564301	7.34602	2.81086	0.105288	0.454851	9639
SLC3A2	0.691228	5.23878	2.80981	0.105349	0.454851	12186
DPM2	-0.693872	5.55998	2.80974	0.105353	0.454851	7333
HBP1	0.674857	5.491	2.80748	0.105487	0.454851	3198
HBG2	-2.4468	10.4118	3.11515	0.105496	0.454851	16652
SETDB1	-0.631048	5.50035	2.80024	0.105916	0.456348	8346
PRMT1	0.657129	5.47778	2.79681	0.106119	0.456911	5793
RBL2	-0.56048	6.20197	2.79477	0.106241	0.457119	2815
ZFR	0.687109	5.59615	2.79291	0.106351	0.457282	759
ADD3	0.570081	6.08628	2.79046	0.106498	0.457596	9082
ZNF692	-0.729944	5.00711	2.78782	0.106655	0.45796	12903
JARID2	0.83432	5.44111	2.78414	0.107167	0.459633	201
CYP1B1	1.32227	4.23525	2.77889	0.107191	0.459633	7556
ABCF1	0.716362	6.29286	2.78169	0.107626	0.460986	17738
	-0.821602	5.31845	2.77118	0.107656	0.460986	21740
AP2A2	-0.586822	6.34348	2.77	0.107728	0.460986	15056
BRAF	0.761012	6.30298	2.78702	0.108316	0.463187	10088
PHOSPHO1	-0.86159	7.14039	2.81869	0.108542	0.463205	13489
TNFAIP3	1.06768	8.05952	2.86467	0.108578	0.463205	4807
CCDC97	-0.638769	6.74909	2.75529	0.108622	0.463205	8159
MAF	-0.749402	5.0763	2.75339	0.108738	0.463205	14302
TYMP	-0.562063	8.01521	2.75113	0.108877	0.463205	448
NUMB	0.559655	7.36438	2.7508	0.108897	0.463205	6776
RPP38	-0.885233	4.81003	2.74975	0.108961	0.463205	9497
TOX	0.800852	5.18681	2.7496	0.108971	0.463205	17356
IQGAP2	0.67416	5.92835	2.74936	0.108985	0.463205	8690
MAN1A1	0.633591	6.2344	2.74616	0.109182	0.463727	3967
METTL9	0.598377	7.62086	2.74368	0.109334	0.464058	16780
SRRT	-0.677007	7.68964	2.74168	0.10973	0.465423	1722
ERLIN1	0.867333	4.87643	2.72836	0.110282	0.467449	3415
PARVG	-0.521864	7.7798	2.72595	0.110432	0.467748	7724
CCNL2	-0.551919	6.49406	2.72338	0.110593	0.467748	18755
SUSD3	-0.647784	5.65155	2.72275	0.110631	0.467748	10036
WDR59	0.941613	4.99396	2.72711	0.110651	0.467748	2756
HDLBP	0.547495	6.4109	2.71702	0.11099	0.468864	4460
MAN2B1	-0.618372	6.73452	2.71428	0.111162	0.469275	2953
GTF3A	-0.611803	6.71932	2.7097	0.11145	0.46996	5212
CCND3	0.54795	8.53525	2.70931	0.111474	0.46996	4070
LINC00649	-0.859453	5.47758	2.7172	0.111587	0.470119	21363
HLA-F	-0.611397	8.49801	2.7056	0.111708	0.470238	17764
UPP1	0.543836	7.08272	2.70132	0.111979	0.470238	15217
CDKAL1	0.792175	5.58426	2.70538	0.111991	0.470238	8743
	-0.988865	4.60284	2.70053	0.112028	0.470238	22661
AVL9	0.687338	5.41344	2.70003	0.11206	0.470238	3182
BMPR2	0.669452	5.27764	2.69995	0.112065	0.470238	17604
MED16	0.678073	5.27682	2.69852	0.112156	0.470305	13730
HIF1AN	-0.691505	5.82462	2.696	0.112315	0.470624	11703
KIF5B	0.576681	6.25915	2.69495	0.112382	0.470624	12800
DOK2	-0.57137	5.96002	2.69246	0.112541	0.470974	8932
MTHFD1L	1.29966	4.32128	2.69527	0.112815	0.471616	5011
GALM	-0.878813	4.80653	2.68607	0.112949	0.471616	8453
SRRM2	-1.29888	12.774	2.68582	0.112964	0.471616	12175
UBC	0.790926	9.42278	2.68532	0.112997	0.471616	9305
CTDP1	0.666832	5.69617	2.68272	0.113163	0.471616	809
TCL1A	-0.645495	6.87477	2.68461	0.113175	0.471616	2371
NKAPD1	0.985745	4.41679	2.68081	0.113285	0.471616	9291
IGHV2-5	1.62705	3.97314	2.68064	0.113296	0.471616	18194
FLYWCH1	-0.66965	5.69982	2.67475	0.113675	0.472136	797
NADSYN1	-0.578369	6.69717	2.67455	0.113688	0.472136	13300
PCYT1A	0.557791	6.10834	2.67329	0.113769	0.472136	10535
PRKCB	0.554647	8.16206	2.67266	0.11381	0.472136	11810
ANTXR2	0.762052	5.27705	2.67266	0.11381	0.472136	10913
WSB2	-0.728031	5.03682	2.6712	0.113904	0.472136	14001
SMIM1	-1.16216	5.51273	2.78381	0.114069	0.472136	20867
CPPED1	0.517859	6.71074	2.66828	0.114092	0.472136	2807
POLG	-0.621691	5.71528	2.66818	0.114099	0.472136	7947
PSMD12	0.906861	4.79269	2.66574	0.114257	0.472424	16829
RABEPK	-1.10508	4.41929	2.66921	0.114486	0.472424	7341
TRAF3IP3	-0.506178	7.90908	2.66158	0.114527	0.472424	241
ST3GAL4	0.73998	5.08311	2.66094	0.114568	0.472424	3737
ABCA2	-0.685458	5.76544	2.66082	0.114576	0.472424	3397
SAFB2	-0.537319	6.56758	2.659	0.114695	0.472424	6204
SLC38A5	-0.845805	5.07797	2.65898	0.114696	0.472424	376
VPS52	-0.808949	5.38615	2.65938	0.114939	0.472657	18813
RIN2	1.05651	4.34481	2.6546	0.114982	0.472657	6599
CEP192	0.722511	5.08919	2.65423	0.115006	0.472657	2555
RSRC1	0.909974	4.77828	2.65349	0.115054	0.472657	13660
TBC1D22A	0.536912	6.91692	2.64725	0.115462	0.473957	731
ERG28	-0.770255	5.05404	2.64634	0.115522	0.473957	6772
ZDHHC18	-0.619258	8.17281	2.64259	0.115768	0.474658	17588
UBE2R2	0.518537	7.29978	2.64085	0.115883	0.474816	3399
SMG7	0.566437	6.00044	2.63355	0.116365	0.47648	4590
ZNF701	-1.01107	4.61204	2.63225	0.116451	0.476522	12053
ZNF451	0.748943	4.9504	2.62641	0.116838	0.477795	4009
APOL1	-0.618667	6.03222	2.62249	0.1171	0.478054	2268
RER1	-0.522014	6.27209	2.62246	0.117101	0.478054	10110
GPR137	-0.797566	5.24571	2.62011	0.117259	0.478054	13375
TTC27	0.964177	4.61917	2.61991	0.117272	0.478054	386
P2RX4	0.693556	5.41047	2.61974	0.117283	0.478054	6984
RPAIN	-0.697126	5.98147	2.61719	0.117453	0.478098	6084
GFUS	-1.09229	7.70402	2.79382	0.117465	0.478098	2926
NUP153	0.824567	4.80133	2.61616	0.117523	0.478098	5566
XKR6	0.874113	4.94349	2.61493	0.117605	0.478123	12868
TMEM259	-0.513782	7.11687	2.60757	0.118099	0.479038	14850
CHD3	-0.590663	7.47037	2.60756	0.1181	0.479038	12641
CXCR3	-0.87329	6.00917	2.65409	0.11811	0.479038	15924
ZNF438	0.637753	5.73017	2.60609	0.118199	0.479038	15188
CEBPD	0.638117	5.75836	2.60522	0.118257	0.479038	18719
SLFN13	-0.963466	4.73001	2.60476	0.118289	0.479038	9756
PLPBP	-0.824528	4.84368	2.60147	0.118511	0.479629	8937
UBXN6	-0.686825	7.57993	2.60664	0.118771	0.479761	12089
ABHD3	-0.51474	6.95746	2.59553	0.118913	0.479761	10147
GGA3	-0.495543	6.60617	2.59301	0.119084	0.479761	5625
LCOR	0.764765	5.01052	2.59227	0.119134	0.479761	16542
PYGB	-0.595535	7.75273	2.59138	0.119195	0.479761	2418
SNX29	0.669282	6.02779	2.59119	0.119208	0.479761	643
FGFBP2	-1.30745	4.68244	2.63458	0.119215	0.479761	7431
COPS7A	-0.725866	5.42154	2.59058	0.11925	0.479761	3910
SWAP70	0.716972	5.00297	2.58981	0.119302	0.479761	6756
SDCBP	0.532301	7.87496	2.58971	0.119309	0.479761	7460
MBD3	-0.7863	4.94436	2.58653	0.119526	0.480325	1162
PDS5A	0.599268	5.79982	2.58523	0.119615	0.480365	5191
TRAFD1	-0.579341	7.11896	2.58414	0.119689	0.480365	6987
UNC13D	-0.576398	7.29135	2.58289	0.119774	0.4804	1989
PLEKHJ1	-0.603548	6.19246	2.5802	0.119959	0.480741	2983
FAM219A	-0.809865	4.87325	2.57942	0.120013	0.480741	11433
AFF2	1.66757	3.88927	2.5977	0.120242	0.480834	9878
GLRX	-0.560788	6.46579	2.57576	0.120264	0.480834	13364
CLDND1	-0.877916	4.81153	2.5756	0.120275	0.480834	1510
	-0.59766	6.69667	2.57422	0.12037	0.480834	7272
PCYOX1L	-1.04304	4.618	2.57285	0.120465	0.480834	8724
EEF1B2	-0.619334	8.50017	2.57204	0.12052	0.480834	4334
CXCR2	-0.532572	7.48129	2.5698	0.120675	0.480834	14660
DNAJC11	-0.791209	4.94405	2.56941	0.120701	0.480834	194
PTPN2	-0.622437	5.91271	2.56905	0.120726	0.480834	13756
TOP3B	-0.665941	5.29792	2.55882	0.121435	0.482919	2169
BATF2	-0.96057	5.07086	2.5698	0.121623	0.482919	12201
GBA	0.637199	5.4087	2.55487	0.121711	0.482919	14153
TMTC2	0.781492	5.24886	2.55374	0.121789	0.482919	14398
HNRNPR	0.71822	5.18754	2.55374	0.12179	0.482919	5735
TBC1D1	0.53689	6.38528	2.55114	0.121971	0.482919	949
SLC17A9	-0.8683	4.73914	2.55099	0.121982	0.482919	2461
NT5C	-0.841044	4.85794	2.55031	0.122029	0.482919	5630
ASAH1	0.563783	6.99321	2.54985	0.122062	0.482919	2951
EIF1AX	-0.746852	4.87531	2.54866	0.122145	0.482919	13455
LBR	0.48978	6.28558	2.54855	0.122153	0.482919	8436
CD247	-0.516593	7.3911	2.54824	0.122174	0.482919	17337
RPS3A	-0.823046	10.318	2.54657	0.122291	0.483078	8662
RASA1	0.64282	5.4395	2.54329	0.122522	0.483682	8692
KLHDC3	-0.634859	5.72765	2.5416	0.12264	0.483846	5547
IGHG3	0.721141	6.05432	2.54193	0.12275	0.483974	18184
FBXL20	0.658708	5.62855	2.53688	0.122973	0.484531	3503
DCAF15	-0.762792	4.87975	2.53585	0.123046	0.484531	6497
IGHG1	1.08151	8.79775	2.62049	0.123367	0.485493	18183
EAPP	-0.59694	6.02684	2.52941	0.123502	0.485717	6123
CD19	-0.714104	6.48169	2.55107	0.123607	0.485826	14115
AHCYL2	0.78249	5.03504	2.52583	0.123756	0.486107	10173
APC	0.870407	4.70557	2.52442	0.123856	0.486143	6955
PA2G4	0.849813	5.30031	2.53776	0.12392	0.486143	12754
TASOR	0.639288	5.12765	2.52026	0.124152	0.486688	11129
ARHGDIA	0.539012	6.96444	2.51816	0.124303	0.486688	8093
MAN1A2	0.499727	6.20602	2.51631	0.124435	0.486688	17130
PRRG4	-0.948349	5.05704	2.53002	0.124467	0.486688	7028
ATXN7L3B	-0.651705	5.32679	2.51528	0.124509	0.486688	22850
FBXO34	1.02569	4.29024	2.51505	0.124525	0.486688	14367
SLCO4A1	1.20171	4.51578	2.51531	0.124798	0.487452	2455
LMNB1	0.588775	6.363	2.5101	0.12488	0.487469	4164
MYLIP	0.631242	5.63031	2.5083	0.12501	0.487672	196
ABCB8	-0.789655	4.97157	2.50475	0.125266	0.488257	16823
BRAT1	-0.808587	5.01012	2.50279	0.125407	0.488257	3231
DLG2	1.97883	4.79585	2.69583	0.125507	0.488257	9278
TNK2	-0.494675	7.30017	2.50009	0.125602	0.488257	835
PDK3	0.736326	5.02559	2.49925	0.125663	0.488257	1026
RNF4	-0.559682	6.88333	2.49922	0.125665	0.488257	868
SUMF1	0.731825	5.34769	2.49835	0.125728	0.488257	8529
PXDNL	1.59685	3.90792	2.50141	0.125961	0.488257	8940
CYTH2	-0.712429	5.28762	2.49509	0.125965	0.488257	3102
SEL1L3	0.607949	6.12957	2.49412	0.126035	0.488257	1931
CNTN5	2.24814	3.64496	2.51457	0.126036	0.488257	9234
RNF130	0.472351	7.60397	2.49144	0.12623	0.488257	4148
CDC42SE1	-0.551883	8.55106	2.4909	0.126269	0.488257	16955
C15orf40	-0.936973	5.14379	2.51268	0.126316	0.488257	12552
PIP5K1C	-0.628289	5.45738	2.49009	0.126328	0.488257	15779
PLA2G6	-0.681021	5.36523	2.48687	0.126563	0.488863	15374
HDAC4	0.642296	6.50699	2.48753	0.126648	0.488889	1028
TRIM25	-0.519324	7.78798	2.48333	0.126822	0.488976	5116
TANC2	0.755098	4.95494	2.48327	0.126826	0.488976	12843
TCAIM	0.928868	4.57435	2.47932	0.127115	0.489789	14409
STX12	0.585829	5.72137	2.47533	0.127409	0.490082	4748
TMEM115	-0.86807	4.86539	2.47479	0.127449	0.490082	5758
TMOD2	-0.973977	4.717	2.47438	0.127479	0.490082	6046
FAF1	0.647668	5.76769	2.47304	0.127577	0.490082	15539
CD300E	-0.545751	6.85462	2.46998	0.127803	0.490082	15845
OPTN	-0.607556	6.75238	2.46863	0.127903	0.490082	5344
POLE4	-0.785091	4.80232	2.46798	0.127951	0.490082	4401
RBM39	-0.506551	7.3381	2.46708	0.128017	0.490082	6357
SERPINB9	-0.634287	5.50828	2.46577	0.128115	0.490082	12761
FBXO46	-0.861039	4.89358	2.46565	0.128124	0.490082	14045
ASH1L	0.502118	7.03554	2.46502	0.12817	0.490082	4567
RNF44	-0.569483	5.63516	2.46346	0.128286	0.490082	8759
PFKP	-0.670465	5.94551	2.46262	0.128348	0.490082	994
	-0.672692	5.32731	2.46152	0.12843	0.490082	16220
PIK3C3	0.82739	4.82523	2.46121	0.128453	0.490082	1416
PTPRK	1.32024	4.20727	2.46695	0.128481	0.490082	9545
MIGA2	-0.631697	5.41587	2.4603	0.12852	0.490082	9037
ZKSCAN1	-0.656417	5.68576	2.45626	0.128821	0.490791	3265
RPS25	-0.661375	9.01402	2.45431	0.128966	0.490791	4772
SPHK2	-0.75176	4.92911	2.45416	0.128978	0.490791	854
PPP1R9B	-0.574147	7.78691	2.4536	0.12902	0.490791	3583
SCML4	-0.66246	5.62509	2.45043	0.129256	0.491393	8789
RIC8B	-0.904469	4.64077	2.44738	0.129485	0.491696	3944
TYW1	0.921899	4.51662	2.44728	0.129493	0.491696	17370
NUSAP1	1.39604	4.12871	2.45749	0.129674	0.491775	7497
MAPK8	0.818134	4.76987	2.44437	0.129711	0.491775	3423
POLM	-0.606587	5.39948	2.44326	0.129795	0.491775	5276
KLF4	-0.779574	4.97584	2.4426	0.129844	0.491775	7304
TFE3	-0.539919	6.63778	2.44133	0.12994	0.491775	1037
HHEX	-0.857564	4.79231	2.44062	0.129993	0.491775	9542
NIPAL3	-0.669935	5.46156	2.43704	0.130263	0.491775	12
MRPL52	-0.607327	5.49285	2.43562	0.13037	0.491775	13241
PPP3CA	0.595091	6.05451	2.43517	0.130405	0.491775	7714
GTF2F2	0.762999	4.79706	2.43513	0.130408	0.491775	16253
RALBP1	0.560192	6.81543	2.43453	0.130453	0.491775	378
KIAA1958	0.965469	4.78134	2.43957	0.130482	0.491775	11482
LMF1	-0.732994	5.27632	2.43294	0.130573	0.491775	2778
NDUFV2	0.578464	5.55598	2.43243	0.130612	0.491775	14237
ARMC8	0.900948	4.69763	2.43118	0.130706	0.491835	4242
ZNF394	-0.626171	5.90172	2.42891	0.130879	0.492102	10499
NIN	0.521819	6.76523	2.42787	0.130958	0.492102	2323
PLXNC1	0.518755	7.24735	2.42625	0.131081	0.492102	7166
STAU2	0.927664	4.54349	2.42611	0.131091	0.492102	567
APBA2	0.562462	6.24285	2.42493	0.131182	0.492147	508
MYL4	-1.79217	8.12256	2.72273	0.13142	0.492504	17171
LIMD1	-0.679454	5.39754	2.42161	0.131434	0.492504	8579
LETMD1	-0.738536	5.04776	2.41894	0.131638	0.492783	680
QRICH1	-0.479864	6.77721	2.41858	0.131665	0.492783	17147
DNTTIP2	0.616749	5.22416	2.41545	0.131906	0.493132	1008
TLR1	-0.55549	6.3954	2.41531	0.131916	0.493132	13532
SLC7A5	0.726392	5.1239	2.4118	0.132185	0.493775	2785
RAB3D	0.807567	4.80945	2.41693	0.132246	0.493775	3116
CDH4	2.16389	3.64947	2.42889	0.132356	0.493892	14421
AKAP10	0.655861	5.93957	2.40708	0.132549	0.494317	3553
SNAPC3	-0.729069	4.95485	2.4054	0.132678	0.494507	11435
TRADD	-0.672282	5.58297	2.40162	0.13297	0.495299	2708
NCKAP5L	0.862119	4.62223	2.40007	0.13309	0.495454	12055
HNRNPA0	0.543476	5.93769	2.39824	0.133232	0.495674	14181
NAIP	1.08805	4.56323	2.40262	0.133346	0.495674	22260
FLII	0.583943	6.73985	2.39625	0.133387	0.495674	14179
ANKRD28	0.868014	4.75441	2.39434	0.133535	0.495931	18098
FAM107B	0.529978	6.31397	2.39083	0.133808	0.496312	947
LAP3	-0.641465	5.65016	2.39082	0.133809	0.496312	22
DNAJA3	-0.71548	4.93132	2.38997	0.133875	0.496312	2810
PCGF5	-0.595949	6.14314	2.38886	0.133961	0.496338	14627
PPP4R3A	-0.620367	7.71823	2.3868	0.134123	0.496643	2381
UQCRC1	0.689053	5.72358	2.38512	0.134254	0.496748	252
ARHGAP10	1.66986	3.73211	2.3948	0.134443	0.496748	1150
CCR1	-0.71522	5.31954	2.38206	0.134494	0.496748	11090
PPP1CC	-0.808467	7.02868	2.45418	0.134556	0.496748	15823
BIRC6	0.559773	6.0161	2.38113	0.134567	0.496748	4470
MAP2K7	-0.52105	6.17633	2.37825	0.134793	0.496748	1364
DNAJB2	-0.619033	6.20379	2.37771	0.134835	0.496748	7139
RAP1GDS1	0.633695	5.58153	2.37747	0.134854	0.496748	7682
LCK	-0.487239	6.83021	2.37626	0.134949	0.496748	15018
C19orf53	-0.637219	5.42276	2.37583	0.134983	0.496748	3013
CDK10	-0.648185	5.61579	2.37532	0.135023	0.496748	15593
MRNIP	-0.874844	4.75528	2.37432	0.135102	0.496748	10515
SUMF2	-0.661373	5.87097	2.37225	0.135265	0.49696	6071
CD28	-0.676994	5.53878	2.37158	0.135318	0.49696	14299
SGMS1	0.869901	5.16837	2.38285	0.135439	0.497114	17422
SNX2	0.598381	5.9113	2.36782	0.135616	0.497276	17925
STK3	0.808367	4.8448	2.36712	0.135671	0.497276	2906
FCGR1B	-0.785851	5.48072	2.36988	0.135722	0.497276	17080
KREMEN1	0.556897	6.44562	2.36311	0.135989	0.49761	15237
ERBIN	0.496205	5.97588	2.36248	0.136039	0.49761	4105
VPS72	0.882575	4.49635	2.36233	0.136051	0.49761	10879
NUP88	-0.645487	5.54392	2.36007	0.136231	0.49783	3543
COPZ1	-0.731238	5.18057	2.35851	0.136355	0.49783	3892
YBEY	-0.810972	5.11644	2.35718	0.136461	0.49783	14920
CA1	1.91093	7.53291	2.66897	0.136571	0.49783	6754
BRD3	0.863328	4.59583	2.3557	0.136579	0.49783	12623
RUNDC1	-0.891541	5.81417	2.41127	0.136593	0.49783	17366
ITGB1BP1	-0.585285	5.49157	2.35184	0.136888	0.49783	4864
PCM1	0.577532	5.71726	2.3498	0.137051	0.49783	1435
EIF2S2	0.553797	5.90074	2.34948	0.137077	0.49783	5747
CYB5B	-0.783692	4.98794	2.34897	0.137118	0.49783	2738
RCOR1	0.731238	5.45685	2.35085	0.137186	0.49783	1858
SAMD3	-0.664058	5.49226	2.34812	0.137186	0.49783	11307
BBX	0.635577	6.08556	2.34777	0.137214	0.49783	4277
INPPL1	-0.610155	5.70276	2.34766	0.137223	0.49783	11538
GZMH	-1.11928	5.33707	2.43714	0.137573	0.498548	2313
PLAAT4	-0.545659	5.56971	2.34322	0.13758	0.498548	6716
RPS27A	-0.708395	9.37612	2.33724	0.138063	0.499699	8459
BABAM2	0.606157	5.93522	2.33714	0.138071	0.499699	10122
MFSD11	0.853143	4.58464	2.33591	0.13817	0.499699	1990
ACSL1	0.726697	9.77328	2.33534	0.138216	0.499699	9405
PCNX2	-0.679583	5.32847	2.33423	0.138306	0.499735	7105
IGKV3-15	0.962722	4.69767	2.33229	0.138463	0.500014	21893
CAMTA2	-0.599442	5.71337	2.33059	0.138601	0.500225	3533
PLP2	0.537819	6.95627	2.32319	0.139204	0.502008	2604
XPO1	-0.646843	5.90263	2.32122	0.139365	0.502008	1581
AKIRIN2	0.671353	5.33853	2.32119	0.139368	0.502008	7016
IRF3	-0.524467	6.99457	2.3196	0.139497	0.502008	5792
SLFN5	-0.594868	5.85497	2.3187	0.139571	0.502008	11859
NT5C2	-0.649072	7.47651	2.32609	0.139576	0.502008	1355
CRTC1	-0.561607	5.755	2.31279	0.140057	0.503313	3150
LARP4B	0.586005	5.83788	2.31227	0.140099	0.503313	3459
MOGS	-0.60884	5.38921	2.30964	0.140315	0.503603	4387
SSRP1	0.79275	5.07421	2.30934	0.140341	0.503603	9130
PSMB7	0.532471	5.96107	2.30703	0.140531	0.503998	7338
NDUFS8	-0.794792	5.05994	2.30442	0.140747	0.504322	3795
CASP1	-0.492235	7.40012	2.30287	0.140875	0.504322	7487
HECTD3	0.696689	5.00809	2.30222	0.140928	0.504322	5764
CUX1	0.449459	7.29795	2.30205	0.140943	0.504322	23857
MED14	-0.674385	4.97719	2.30086	0.141041	0.504385	14558
DDX10	0.739206	4.83993	2.299	0.141196	0.504592	14234
CSNK1D	-0.499982	7.29722	2.29823	0.14126	0.504592	8100
IDH2	0.49867	6.07271	2.29675	0.141383	0.504742	14846
CSF2RA	0.566222	6.58132	2.29343	0.141659	0.505384	17148
CD47	-0.472272	6.58609	2.2919	0.141787	0.505384	16715
TMEM161B-DT	-0.966676	4.54609	2.29077	0.141881	0.505384	22052
NF2	-0.71402	5.15898	2.29073	0.141885	0.505384	15886
PLEK	0.47528	7.47513	2.28832	0.142086	0.50558	4496
ZFAND6	0.626882	5.55472	2.28814	0.142101	0.50558	1705
RCC1	-0.761171	5.04541	2.2822	0.142599	0.506842	14561
EEA1	0.972737	4.47529	2.28687	0.142659	0.506842	2638
B3GNT8	0.898845	4.72613	2.28343	0.142948	0.506842	14072
FGD3	-0.504681	8.44828	2.27782	0.142968	0.506842	5860
SIRT2	-0.537917	5.70209	2.27668	0.143063	0.506842	1058
DENND1C	-0.504304	6.83444	2.27645	0.143083	0.506842	18001
NFE2	-0.577797	8.04916	2.27511	0.143196	0.506842	5362
CAMTA1	0.829048	5.24466	2.28464	0.143364	0.506842	13037
TSPAN17	-0.639371	5.48966	2.27308	0.143367	0.506842	637
ZSWIM6	0.491675	6.72318	2.27182	0.143474	0.506842	6239
NCOR1	0.468647	6.98284	2.27126	0.143522	0.506842	8020
TBC1D10C	-0.526039	7.35133	2.27046	0.14359	0.506842	13770
TRPV2	-0.536931	6.12905	2.27036	0.143597	0.506842	16096
ZNF416	-0.970674	7.74933	2.38759	0.143619	0.506842	1610
ATP9B	-0.620259	5.49613	2.26953	0.143669	0.506842	11776
ECHDC2	-0.60996	6.2629	2.2664	0.143933	0.507491	5134
LIMK1	-0.59287	5.57726	2.26235	0.144278	0.507546	3336
ARL15	0.688128	5.81623	2.26189	0.144317	0.507546	15590
TMX4	0.570365	6.06399	2.26173	0.144331	0.507546	5700
ACTN1	0.521402	7.12274	2.26124	0.144373	0.507546	1177
HLX	0.719715	5.26784	2.2606	0.144427	0.507546	7267
LCP1	0.610945	9.43125	2.26004	0.144476	0.507546	7196
ITPKB	-0.535179	6.96622	2.25893	0.14457	0.507546	8427
CNOT6L	0.646698	5.53093	2.25861	0.144597	0.507546	7697
RENBP	0.624917	5.56302	2.25564	0.144851	0.508155	2609
IGBP1	-0.597586	6.45081	2.25509	0.145131	0.508701	1836
CHMP2A	0.596894	6.39203	2.25347	0.145169	0.508701	6292
VPS18	0.796199	4.58046	2.24912	0.14541	0.508864	2873
TPP1	0.539123	5.93351	2.24858	0.145457	0.508864	11764
YIF1A	-0.706583	4.92752	2.24826	0.145485	0.508864	13655
SLC25A20	-0.73947	4.92002	2.24761	0.145541	0.508864	14297
UBAP2	0.675719	5.14128	2.24503	0.145762	0.509289	7363
MAP3K13	1.22456	4.25831	2.2438	0.145868	0.509289	1245
IGKV4-1	0.823934	5.1292	2.24648	0.145906	0.509289	18119
NEK6	0.882481	4.77409	2.24193	0.14603	0.50944	4886
SHOC2	0.62601	5.66303	2.23782	0.146386	0.510396	3476
DENND6A	0.777627	4.88041	2.23434	0.146688	0.511165	13651
MT-ND4L	0.768833	4.83833	2.23124	0.146957	0.511819	18260
ANKRD27	0.748914	4.90858	2.2169	0.148212	0.515625	3038
CCNT2	-1.00098	4.5957	2.21605	0.148287	0.515625	1564
SMG6	0.574698	5.33662	2.21594	0.148297	0.515625	1107
CSNK1G3	0.887936	4.55523	2.20826	0.148974	0.517502	9340
TRNAU1AP	-0.781823	4.82917	2.20737	0.149053	0.517502	14550
KMT2A	-0.485813	6.98997	2.20702	0.149084	0.517502	4764
CHST11	0.49306	7.35929	2.20503	0.14926	0.517687	12935
MHENCR	-0.689283	5.04287	2.20284	0.149454	0.517687	20367
ATG13	0.632774	5.11972	2.20281	0.149458	0.517687	13731
RNGTT	0.806018	4.98751	2.20269	0.149468	0.517687	3966
ZNF101	-0.657832	5.42659	2.2012	0.149601	0.517755	14821
NLRP12	-0.494092	6.8575	2.20061	0.149653	0.517755	8192
CWF19L1	0.599989	5.18378	2.19887	0.149808	0.517898	2031
MFN2	-0.61132	8.81837	2.19804	0.149882	0.517898	4587
DHX16	-0.621778	5.17415	2.19667	0.150004	0.517898	17731
CD82	0.52927	6.43432	2.19366	0.150273	0.517898	1647
FOS	0.745443	5.58367	2.19543	0.150405	0.517898	12709
PPHLN1	0.689578	5.00965	2.19101	0.150509	0.517898	6838
TNFRSF14	-0.568288	8.18422	2.19032	0.150572	0.517898	10104
MED22	-0.659994	5.12856	2.18978	0.15062	0.517898	9027
CTSS	-0.578033	8.82716	2.18952	0.150643	0.517898	10870
NLK	-0.742185	11.4286	2.188	0.15078	0.517898	1724
PNPLA6	-0.478997	6.67018	2.1863	0.150932	0.517898	495
SLC39A8	0.731984	5.03043	2.18562	0.150993	0.517898	7715
MAP4K2	0.603036	5.15759	2.18481	0.151066	0.517898	12204
MEGF9	0.467924	7.20343	2.18398	0.151141	0.517898	3347
TREML1	0.619256	5.92403	2.18315	0.151216	0.517898	10597
KIFC2	0.685712	5.06534	2.1825	0.151275	0.517898	12099
SMARCA2	0.57113	6.25324	2.18142	0.151372	0.517898	1496
STK24	0.491907	6.00277	2.18044	0.15146	0.517898	2681
C12orf42	1.43501	3.89558	2.1852	0.151482	0.517898	14394
MAD1L1	0.584533	6.11695	2.17838	0.151646	0.517898	28
HSCB	-0.818875	4.73939	2.17831	0.151653	0.517898	2215
SHISAL2A	-0.717458	5.48409	2.17829	0.151654	0.517898	14876
MFSD10	0.656756	5.31172	2.17773	0.151705	0.517898	3687
TCTA	-0.723855	5.22358	2.1772	0.151753	0.517898	8611
SULF2	-0.703711	5.90696	2.18383	0.151759	0.517898	16651
NOB1	0.868	5.2031	2.19271	0.151965	0.518318	8031
ELF1	0.490511	6.36532	2.17382	0.152059	0.518357	5065
CD83	1.25226	4.27399	2.17071	0.152341	0.519036	4000
SCAI	1.13968	4.14743	2.1727	0.15261	0.519395	13443
SIAH2	0.524902	6.56948	2.16756	0.152628	0.519395	14804
SUGP1	-0.628398	5.42482	2.16581	0.152788	0.519395	3167
ZNF786	-1.035	4.61804	2.16505	0.152856	0.519395	16874
SHMT2	0.58292	5.38534	2.16472	0.152886	0.519395	14882
INPP4A	-0.551202	6.45591	2.1632	0.153025	0.519395	573
SRPK2	0.435525	6.98923	2.16319	0.153026	0.519395	7002
WDR70	0.588706	5.32942	2.15562	0.15372	0.520547	1555
SPATA5	1.02615	4.32594	2.1547	0.153804	0.520547	8653
CTR9	0.639837	5.03303	2.1538	0.153887	0.520547	17293
ATP6V0A2	-0.843252	4.52383	2.15326	0.153937	0.520547	15598
MYH9	0.551735	9.02962	2.15268	0.15399	0.520547	2270
D2HGDH	-0.620804	5.39657	2.15224	0.154031	0.520547	14670
MOB2	-0.574163	5.59456	2.15197	0.154056	0.520547	14883
PTPRN2	1.44843	4.15966	2.1566	0.154079	0.520547	9792
TET3	0.561936	5.4776	2.15126	0.154121	0.520547	16077
ETS1	0.454964	7.5012	2.14976	0.154259	0.520547	6951
AKT3	0.729584	5.50301	2.15265	0.154362	0.520547	4650
	-0.642463	5.38829	2.14864	0.154362	0.520547	2187
SMARCD3	0.550602	6.08356	2.14866	0.15481	0.521277	1554
SNX11	-0.6602	5.12511	2.14308	0.154876	0.521277	30
SSBP2	0.963472	4.66676	2.14211	0.154967	0.521277	8687
MKI67	0.868907	4.63257	2.14204	0.154973	0.521277	9090
BUD23	-0.657033	5.08977	2.1417	0.155005	0.521277	1155
OSBPL9	0.553341	5.59933	2.14091	0.155078	0.521277	4751
GTF2IRD2B	-0.927632	4.58056	2.13733	0.15541	0.522115	13580
CAMK2D	0.717452	5.89779	2.14578	0.155625	0.522282	8648
DYSF	0.580161	9.11462	2.13501	0.155627	0.522282	7085
TCEA1	0.681348	5.11183	2.13412	0.15571	0.522282	16109
TSC22D1	0.753471	4.81859	2.13323	0.155793	0.522282	2702
FAM174C	-0.711868	5.03287	2.13091	0.156009	0.522727	19653
LRRC37B	-0.907128	4.64739	2.12529	0.156536	0.524211	15552
ACADVL	0.509427	6.984	2.12059	0.156977	0.525409	1205
PRKCSH	0.481152	7.23029	2.11923	0.157106	0.525558	6188
DDAH2	0.576502	5.44172	2.11606	0.157405	0.526277	18363
SYNJ1	1.04357	4.3812	2.11117	0.157867	0.527543	10247
BIN2	-0.505857	8.09032	2.10989	0.157989	0.527668	3823
LRP5L	-0.77699	4.86422	2.09724	0.159195	0.531083	2175
DEK	0.559585	6.57068	2.09665	0.159252	0.531083	5567
ASPHD2	-0.826074	4.51408	2.09624	0.159291	0.531083	5960
HGS	-0.512906	5.78201	2.09509	0.159401	0.531083	15602
SLAMF1	-0.757669	5.24107	2.09774	0.159435	0.531083	4654
CASP8	-0.543881	6.86808	2.09101	0.159793	0.53193	869
GAS2L1	1.05572	4.34325	2.09499	0.159859	0.53193	15597
CDKN1C	-1.28583	4.33621	2.09022	0.160157	0.532638	6147
PMPCB	-0.568405	6.03423	2.08359	0.160509	0.533271	3188
SLC25A42	-0.585317	5.31475	2.0835	0.160517	0.533271	14701
GLE1	-0.62532	5.12343	2.08225	0.160638	0.53339	4880
CST3	-0.564065	7.30355	2.07888	0.160965	0.534077	2523
TXNDC12	-0.551786	5.5828	2.07738	0.16111	0.534077	4752
MYO1F	-0.836697	12.0097	2.07703	0.161144	0.534077	8191
TRIM8	-0.56672	5.3838	2.0766	0.161186	0.534077	12913
RAB11FIP3	-0.681728	5.25279	2.07405	0.161434	0.534618	1888
RPS12	-0.684494	9.94683	2.07069	0.161762	0.53542	4035
SMC4	0.577165	5.38717	2.06841	0.161985	0.535693	4221
	0.884747	4.49493	2.0681	0.162015	0.535693	7124
SRSF5	-0.456941	6.97537	2.06717	0.162106	0.53571	2363
MTM1	0.896436	4.41112	2.06515	0.162304	0.536081	12880
SEMA4B	-0.434743	7.40199	2.0638	0.162436	0.536237	15520
AFF3	0.54877	7.89024	2.06018	0.162791	0.537126	8497
SLC37A3	0.617268	5.23297	2.05691	0.163113	0.537696	10094
MED12	-0.596125	7.01465	2.05873	0.163221	0.537696	15426
VPS37B	0.486333	6.09875	2.05582	0.163222	0.537696	7836
MLKL	-0.517491	6.13125	2.05204	0.163594	0.538642	12281
PTBP2	0.680213	4.9075	2.05102	0.163695	0.538691	4720
SKIV2L	-0.65703	5.06515	2.04908	0.163888	0.539041	17646
AKT1	-0.502203	5.93931	2.04729	0.164065	0.539179	8178
RNASE6	0.871095	4.59847	2.05119	0.164126	0.539179	12512
SPEN	-0.49809	5.98431	2.04582	0.164212	0.539179	933
BAD	-0.792434	4.59725	2.0452	0.164274	0.539179	21
EIF3L	-0.433728	6.57897	2.04419	0.164373	0.539224	2196
LSM2	0.734078	4.85049	2.04087	0.164705	0.539885	17668
RAB37	-0.564462	5.92849	2.04044	0.164747	0.539885	13282
TRIB1	0.977023	4.35818	2.03633	0.165158	0.540487	13387
MAST4	1.32041	4.2628	2.03588	0.165203	0.540487	1065
RHOT2	-0.580359	5.96101	2.03527	0.165265	0.540487	8008
HMGB2	0.926095	8.50457	2.09908	0.165337	0.540487	11188
CD72	-0.538174	5.93496	2.03392	0.165399	0.540487	7374
GBP3	-0.913959	4.8117	2.03561	0.165517	0.540487	4672
ACSL4	0.551794	5.86727	2.03258	0.165534	0.540487	1039
CLTB	0.625849	5.34822	2.03171	0.165621	0.540489	13765
MTCH1	-0.462888	6.89082	2.03001	0.165792	0.540764	7425
C15orf39	-0.458093	6.23439	2.02774	0.16602	0.540988	11969
TATDN3	-0.86199	4.72189	2.02721	0.166074	0.540988	17467
IRAK2	0.951805	4.72205	2.02939	0.166119	0.540988	6796
H2BC12	0.520628	6.45834	2.02335	0.166463	0.541827	17037
AZI2	-0.749505	4.68896	2.02195	0.166604	0.542005	10974
ARSG	0.732094	4.7659	2.01855	0.166949	0.542337	8053
FAM110A	-0.710472	5.10963	2.01851	0.166953	0.542337	5727
CCDC9	0.660851	5.37963	2.01838	0.166966	0.542337	3066
MT-ND4	0.596853	8.61613	2.01546	0.167262	0.542568	17377
PRKN	1.28482	4.40172	2.02569	0.167319	0.542568	15599
PRF1	-0.698904	6.38845	2.04824	0.167351	0.542568	14629
BUB3	0.608986	4.98584	2.01427	0.167383	0.542568	9723
GSTK1	-0.457481	6.75432	2.01198	0.167617	0.543044	16902
SDHB	-0.630074	5.70012	2.01098	0.167718	0.543092	4658
PHF21A	0.491633	8.01009	2.00843	0.167979	0.543206	7024
MAN2A2	0.447109	6.33997	2.00796	0.168026	0.543206	16647
NSD3	0.611009	5.57424	2.00764	0.168059	0.543206	8947
PSD4	-0.460413	7.41778	2.00658	0.168168	0.543206	5655
ATF6B	-0.455309	6.18968	2.00639	0.168187	0.543206	18357
SRF	-0.617076	5.62096	2.00393	0.168439	0.543439	4080
TAF1D	0.689006	5.13039	2.0034	0.168493	0.543439	11679
PGK1	0.488146	7.5013	2.00315	0.168519	0.543439	2631
ASMTL	0.572466	6.0619	2.00062	0.168779	0.543996	12438
PDS5B	0.774145	5.30515	2.01369	0.169226	0.544545	1602
TSR3	0.820804	4.70289	1.99597	0.169257	0.544545	189
ZNF326	0.590926	5.35073	1.99573	0.169282	0.544545	10742
TMEM123	-0.430758	6.69108	1.99559	0.169296	0.544545	9509
RNF123	-0.763058	5.38341	1.99815	0.169515	0.544831	11169
PHF14	0.528381	6.51008	1.99304	0.169559	0.544831	3298
FMNL2	1.24818	4.08968	1.99155	0.169713	0.545047	10096
FAM98A	-1.95234	9.43142	2.16908	0.169938	0.54549	4950
ALCAM	0.814947	4.46316	1.98709	0.170175	0.545744	12644
CTDSP2	-0.448536	6.2161	1.98538	0.170353	0.545744	13727
ETNK1	0.655507	4.95374	1.98507	0.170386	0.545744	7741
CAP1	0.57218	8.12569	1.98502	0.17039	0.545744	6390
NACA	-0.609178	8.3745	1.98384	0.170513	0.545744	16640
SECISBP2	-0.539175	5.73335	1.98358	0.17054	0.545744	16112
APOBEC3G	-0.581665	5.91537	1.97928	0.170988	0.546551	21464
MEF2D	-0.526402	5.95049	1.9787	0.171049	0.546551	4574
MYBBP1A	-0.66087	5.10032	1.97753	0.171171	0.546551	6541
AMN1	-0.727345	4.85658	1.97722	0.171203	0.546551	9407
FBXO42	0.627505	5.30566	1.97699	0.171228	0.546551	540
NUP85	-0.60033	5.25712	1.97454	0.171483	0.547088	5627
TNRC18	-0.461091	7.23132	1.97054	0.171903	0.547509	14852
TMEM219	-0.592849	5.74096	1.97039	0.171918	0.547509	9230
NDUFB10	-0.586968	5.36528	1.96993	0.171967	0.547509	8012
ADGRG5	-0.777496	5.0483	1.97114	0.17197	0.547509	10322
MICALL1	0.745667	4.91463	1.96912	0.172052	0.547509	2198
HINFP	-0.757706	4.69362	1.96561	0.172422	0.548235	13165
ARRDC1	-0.497501	5.5074	1.96529	0.172455	0.548235	16799
FBXW7	0.665011	5.38137	1.96315	0.172681	0.548511	3679
BTBD9	0.677431	5.83514	1.9681	0.172717	0.548511	15259
MFSD1	0.566914	5.27006	1.96077	0.172933	0.54892	4839
GCH1	-0.509236	6.18654	1.95785	0.173242	0.549449	6488
UBR4	-0.532902	6.22874	1.95754	0.173275	0.549449	5894
ZNF319	-0.597347	5.76186	1.95641	0.173395	0.549551	11725
RPL31	-0.612835	8.86025	1.95422	0.173627	0.55001	1146
ALOX5AP	0.633851	7.99658	1.95746	0.173877	0.550522	6657
KTN1	0.571619	5.90738	1.95088	0.173983	0.550579	5825
BRD2	-0.540796	8.16542	1.94767	0.174325	0.551385	17614
MIA3	-0.573473	5.48142	1.94564	0.174542	0.551791	9707
FHIT	0.680673	5.92733	1.95323	0.174655	0.551862	16458
SLC38A10	-0.498792	6.46564	1.94379	0.17474	0.551862	10079
IGKV2-30	-1.10717	4.69589	1.94963	0.175159	0.552438	21771
INVS	0.81142	4.79009	1.93966	0.175183	0.552438	4896
ITM2A	-0.684433	4.77015	1.93962	0.175187	0.552438	1432
INSR	0.936666	4.70207	1.94007	0.175423	0.552564	12883
LRRC25	-0.48205	6.84038	1.93686	0.175484	0.552564	13776
CLN5	-0.904061	4.41735	1.9365	0.175523	0.552564	2703
GNS	0.456371	6.33648	1.93531	0.175651	0.552564	7090
STRN3	0.986951	4.51313	1.93488	0.175698	0.552564	16720
	-0.734802	4.715	1.93383	0.175811	0.552564	19329
[truncated: 4,275 more rows]

## Sheet: Figure 4
A.											C.
	This is a principal component plot from the transcriptomic count data, which is now available on GEO													Heatmap generated from count data available on GEO, CM 1 through 21, SMA 22 through 41
B.											D.
	We have included the full list of p values and fold change data used to create this volcano plot.
	Supplementary data 2, CM vs SMA tab contains all of the signifcant data in this plot
														Supplemental table 13 contains the exact p values for the listed pathways
Transcript	logFC	logCPM	F	PValue	FDR	Entrez ID
H1-2	1.86102	6.688	41.0218	6.51554e-08	0.000415235	16138
H1-0	2.36675	6.24671	32.44	9.96724e-07	0.00155366	16416
RHCE	3.33185	6.22985	32.2399	1.14564e-06	0.00155366	16321
RHD	4.09653	6.64193	31.967	1.24054e-06	0.00155366	15973
SLC2A1	2.96305	7.84534	31.5772	1.35004e-06	0.00155366	4690
SLC6A19	5.27949	7.92707	31.4055	1.46273e-06	0.00155366	13571
ACP5	2.10502	6.67981	30.1242	1.88265e-06	0.00171402	2682
CARHSP1	1.06347	6.32625	27.2646	3.83716e-06	0.00267424	9568
HMBS	2.17497	5.91024	27.7045	4.20184e-06	0.00267424	23576
CCS	1.31437	6.18807	26.7064	4.61321e-06	0.00267424	13512
BSG	2.29516	10.4737	26.5177	5.11343e-06	0.00267424	13164
MAP3K20	1.76643	5.62417	26.5099	5.43054e-06	0.00267424	1928
MED25	1.42511	6.29338	26.2602	5.45507e-06	0.00267424	3010
NME4	1.07613	5.21969	24.5587	9.50511e-06	0.00416549	2775
ANK1	2.62643	7.23821	25.1739	9.80422e-06	0.00416549	478
FIS1	1.56232	7.397	24.0441	1.17901e-05	0.00469616	18445
SLC1A5	2.38181	7.18209	23.5186	1.69188e-05	0.0060554	3061
TMCC2	3.16593	7.84297	23.3178	1.84505e-05	0.0060554	6674
MYO7B	1.11984	4.31185	22.4944	1.94779e-05	0.0060554	12640
UROD	1.4087	5.5918	22.5412	1.96461e-05	0.0060554	5761
KLF1	2.75869	6.50367	23.0838	1.99536e-05	0.0060554	3134
BMP2K	2.51085	7.28095	22.889	2.09036e-05	0.0060554	7691
HPS1	1.51257	7.22535	21.4737	2.95486e-05	0.00806471	3409
GBP3	-1.26313	4.85697	21.1964	3.09549e-05	0.00806471	4672
OSBPL5	1.19812	5.50479	21.136	3.16363e-05	0.00806471	411
ENSG00000154035	2.03574	6.39997	21.512	3.30806e-05	0.00810855	9668
KRT1	3.01655	7.20234	21.3576	3.59073e-05	0.00821515	12121
H2BC21	-1.31334	4.90036	20.772	3.60935e-05	0.00821515	15437
OSBP2	2.49392	6.85281	20.8833	4.19709e-05	0.00921133	15460
PITHD1	1.41102	6.03758	20.4171	4.3361e-05	0.00921133	779
H2AJ	1.92622	8.46936	20.2999	4.74657e-05	0.00946276	22003
UBE2O	1.56544	6.32988	20.1801	4.90196e-05	0.00946276	13847
GMPR	2.68049	9.15298	20.3723	4.98138e-05	0.00946276	7390
SMOX	1.95528	6.09651	20.3047	5.04839e-05	0.00946276	1790
CNPPD1	1.669	7.50408	19.9845	5.26045e-05	0.00946572	4455
SELENOT	-0.786328	5.97307	19.6994	5.34702e-05	0.00946572	17354
FCER2	1.91292	6.91394	19.8703	5.83672e-05	0.0100534	2996
GPX4	1.27508	6.95504	18.8989	7.34327e-05	0.0121681	12027
RAD23A	1.50602	7.92248	18.9282	7.44636e-05	0.0121681	14424
ATP8B2	-0.934681	5.11649	18.517	8.31536e-05	0.0132484	8382
FOXO3	1.25024	6.28182	18.3833	8.96841e-05	0.0137246	4826
ITGA2B	1.89625	6.42696	18.5988	9.31947e-05	0.0137246	112
HK1	1.27695	7.90108	18.1936	9.41458e-05	0.0137246	9953
CITED2	2.19089	6.91469	18.5785	9.47565e-05	0.0137246	11301
STK11	1.78578	9.01381	18.2137	9.88204e-05	0.0139952	4763
RUNDC3A	2.85733	5.89803	18.3314	0.000105132	0.0145653	3504
CHN2	1.73199	4.81777	17.5927	0.000127849	0.0173358	3243
EPB42	2.33232	7.99212	17.6017	0.00013571	0.0179596	11919
GFUS	1.84376	8.29766	17.4366	0.000138086	0.0179596	2926
WDR81	0.936157	6.07065	17.0154	0.000147638	0.0185514	12103
PNP	1.52453	6.9985	17.2043	0.000148457	0.0185514	17330
PNPLA2	1.21318	7.39164	16.8787	0.000157236	0.019244	14157
CIZ1	1.69082	9.16261	16.8884	0.000162228	0.019244	9034
TESC	1.67122	6.5225	16.9966	0.000166748	0.019244	1804
NPRL3	1.50419	6.72399	16.8873	0.000167948	0.019244	2761
ELOF1	1.52976	7.28734	16.8516	0.000169098	0.019244	6185
PIGL	1.25154	4.42097	16.535	0.000177981	0.0193145	3530
TERF2IP	0.92766	7.02086	16.5275	0.000178506	0.0193145	11885
AHSP	2.26003	8.52601	16.8639	0.00017881	0.0193145	12607
CA1	2.45671	8.32006	16.7814	0.000185067	0.0196572	6754
UCP2	1.01478	8.10898	16.252	0.000198855	0.0204459	13790
ASCC2	2.15373	9.51516	16.3883	0.000207773	0.0204459	2263
EPN1	0.900618	6.35366	16.0881	0.000212107	0.0204459	859
LRRC8A	1.93803	6.16256	16.4062	0.000212606	0.0204459	7296
EDEM1	-0.913645	5.39203	16.0684	0.00021376	0.0204459	6802
PIGQ	1.17478	4.77456	16.0624	0.000214265	0.0204459	190
VPS28	0.825035	6.43205	16.0543	0.00021495	0.0204459	10502
SLC14A1	2.19422	5.23575	16.2931	0.000221946	0.0208009	8082
EIF2AK1	1.10761	6.86128	15.7408	0.000244672	0.0225984	1692
SPTB	2.16694	5.64131	15.9474	0.00025417	0.0231403	1102
CCDC93	-0.935523	4.9401	15.589	0.00025845	0.0231986	5654
HBD	2.59975	10.6985	15.7133	0.000273502	0.0242087	18836
IL7R	-0.819747	7.01871	15.284	0.000291897	0.0252399	12343
RNF187	1.20828	6.38092	15.3608	0.000293073	0.0252399	12226
BAG1	1.40533	7.57259	15.343	0.000298854	0.0253534	3390
TMEM123	-0.748358	6.70497	15.1962	0.000302347	0.0253534	9509
AFF3	1.24787	8.01449	15.1424	0.000313199	0.0259223	8497
SIAH2	1.17953	7.30094	15.0434	0.000326432	0.0266711	14804
TMEM63B	1.10414	5.28921	14.9203	0.000337861	0.0272556	7396
EMC3	1.0468	6.64457	14.8262	0.000351537	0.0277853	5583
JAZF1	0.700986	5.7466	14.8101	0.000353148	0.0277853	9638
TRIM25	-1.00178	7.79775	14.7077	0.00036807	0.0282016	5116
RAP1GAP	2.67974	6.35817	14.9489	0.000376654	0.0282016	1360
SEC62	0.830617	7.87342	14.6307	0.000379726	0.0282016	231
CAMK1D	0.762691	6.70213	14.6283	0.000380102	0.0282016	15066
RBM38	1.6751	8.73729	14.7634	0.000382921	0.0282016	6628
IGF2BP2	2.08083	5.14667	14.8673	0.000384989	0.0282016	1244
ASMTL	1.05684	5.96218	14.5439	0.000395936	0.0284329	12438
TBCD	1.49658	7.91648	14.6642	0.00039707	0.0284329	8102
ZNF101	-0.730716	5.20186	14.4815	0.000403426	0.028567	14821
UBAC1	1.01505	5.46304	14.36	0.000423881	0.0296857	6260
PPT1	-0.714289	6.58087	14.2604	0.000441453	0.0305802	6391
FAXDC2	2.36863	6.34239	14.4121	0.000464992	0.0318644	12691
ATG14	1.1243	4.30351	14.0201	0.000487059	0.0329073	5824
TMEM273	-1.09812	4.30121	14.0016	0.000490762	0.0329073	17589
CNIH1	-0.967449	4.4028	13.9772	0.0004957	0.0329073	2330
MPP1	1.55169	7.88119	13.9628	0.000533015	0.0350196	6326
SMIM1	2.15973	5.9081	14.012	0.000544906	0.0354356	20867
SEC14L1	1.25798	8.70605	13.6758	0.000565756	0.0364198	6137
MPO	1.91639	5.51998	13.8235	0.000582258	0.0371073	93
SLC4A1	2.44303	9.20206	13.726	0.000606939	0.0382972	68
BLVRB	1.6649	8.44039	13.6262	0.000613113	0.0383075	1861
AKAP8L	0.575096	6.2553	13.3919	0.000631228	0.0383406	288
FZR1	1.20841	5.77306	13.4693	0.000632925	0.0383406	3068
TAGAP	-0.58343	6.5806	13.3751	0.000635643	0.0383406	11358
HLA-DRB1	1.0979	5.58891	13.4024	0.000637707	0.0383406	16505
RANBP10	1.09141	5.92326	13.3405	0.000655122	0.0388294	8027
GPX1	1.53004	9.19403	13.3629	0.000661525	0.0388294	20525
UNC45A	0.757848	6.15198	13.2647	0.000665517	0.0388294	7957
CD164	-0.685746	6.98216	13.2139	0.000679764	0.0388294	7066
MXD4	1.0798	6.89096	13.2241	0.000686619	0.0388294	5412
XPO7	1.18517	5.60099	13.2525	0.000686656	0.0388294	6201
TMEM126B	-0.956951	3.99877	13.1665	0.000693336	0.0388294	12912
GSPT1	1.41678	7.94619	13.277	0.000695651	0.0388294	2798
FECH	1.80288	5.84259	13.3638	0.000700672	0.0388294	991
IGHD	1.16098	7.12739	13.153	0.000714974	0.0392804	18185
CACYBP	-0.949117	5.71282	13.0443	0.000729652	0.0397442	4529
UBB	1.80157	12.4267	12.9705	0.000753335	0.0406865	12703
ARID1B	0.726639	6.75752	12.9108	0.000771626	0.0407567	666
ENSG00000138293	1.48767	8.51099	13.0142	0.000773598	0.0407567	7601
PATL1	-0.844102	4.93326	12.8948	0.000776814	0.0407567	11899
ENSG00000261840	1.86643	7.49204	13.0805	0.000786107	0.0407567	24967
STAP1	1.17724	5.95437	12.9462	0.000786612	0.0407567	524
HACD4	-0.918793	5.24992	12.8173	0.000802526	0.041246	16383
NFIX	1.98054	5.96346	13.0104	0.000815461	0.0415755	222
USP47	0.766101	6.88449	12.7269	0.000833646	0.0421204	12682
ANP32B	1.48185	11.865	12.6878	0.00084749	0.0421204	7345
MORF4L2	-0.778307	4.93097	12.6839	0.000848893	0.0421204	5381
NCL	1.67407	13.1168	12.6736	0.000852586	0.0421204	4347
NUTM2A-AS1	0.876089	6.24867	12.58	0.000886916	0.0430727	18809
HSPH1	-1.69499	5.7874	12.7828	0.000887799	0.0430727	5067
SELENOW	-0.740365	5.49058	12.5473	0.000899262	0.0430727	14368
SUPT5H	0.794698	7.47672	12.5421	0.000901255	0.0430727	16543
STX5	0.467199	6.02642	12.5306	0.000905655	0.0430727	10645
UBXN11	0.746599	6.3669	12.4949	0.000919433	0.0434041	10128
TRIM58	2.41751	6.87852	12.62	0.000956557	0.0437542	10756
FKBP8	1.71879	11.5138	12.4281	0.000956663	0.0437542	3166
ZER1	0.712023	6.79219	12.401	0.000956743	0.0437542	10438
BCL11A	0.874807	5.72001	12.396	0.000958765	0.0437542	4955
PHACTR1	-0.902065	4.60759	12.3732	0.0009681	0.0437542	3996
ATP5F1B	1.25029	10.2334	12.3686	0.000969965	0.0437542	3825
TRAK2	1.02148	5.42464	12.3653	0.000976723	0.0437542	4501
HBM	1.99226	8.31568	12.5381	0.000981775	0.0437542	18069
TPGS2	0.787244	5.25924	12.2976	0.000999689	0.0442432	6922
GET3	0.864498	6.00325	12.2122	0.00103668	0.0452141	17178
POLR1D	0.965982	6.98447	12.2041	0.00104169	0.0452141	15796
LYL1	1.29782	7.30339	12.277	0.00105388	0.0452141	2991
ZADH2	-0.776415	4.17164	12.1717	0.00105471	0.0452141	14537
SELENBP1	2.25577	8.46526	12.3773	0.0010571	0.0452141	8356
PSMF1	1.07708	7.66633	12.1627	0.00106907	0.0452893	5695
HBQ1	2.08104	7.04609	12.341	0.00107307	0.0452893	1698
CDC34	1.46964	7.59329	12.2235	0.00109726	0.0460054	2114
TSPAN5	1.17711	5.8271	12.0647	0.00114044	0.0475035	12363
GPBP1	-0.513575	6.23031	11.969	0.00115005	0.0475925	839
SPSB3	0.778184	5.99486	11.9493	0.00115983	0.047615	10619
SPCS3	-0.640942	6.46007	11.9378	0.00116553	0.047615	6073
WBP2	0.933643	7.51832	11.8882	0.00119057	0.0476838	6562
ATP5F1D	1.02254	6.67376	11.9165	0.00119138	0.0476838	2104
INO80B	0.821421	4.69474	11.8787	0.00119543	0.0476838	4386
BCL7A	0.898579	5.64635	11.8754	0.00119715	0.0476838	3828
PA2G4	0.918742	5.9348	11.8239	0.00122502	0.0484909	12754
POLL	0.790167	5.50588	11.793	0.00124025	0.0487909	11719
BPGM	1.76249	7.81157	11.9265	0.00126559	0.0492566	13176
TMED2	-0.63184	6.05296	11.7423	0.00126755	0.0492566	1703
MSL1	-0.865826	6.36219	11.7116	0.00128443	0.0496102	16376
MCOLN1	1.19666	5.35788	11.7403	0.00130712	0.0501103	1895
EPB41	0.839665	7.84335	11.6572	0.00131486	0.0501103	10242
ROGDI	1.01264	5.72935	11.6418	0.00133914	0.0501103	1021
KIAA0040	-0.589481	6.31782	11.5681	0.00136641	0.0501103	20963
MLKL	-0.777121	6.11258	11.5665	0.00136733	0.0501103	12281
TBC1D17	0.735767	5.68571	11.5626	0.00136964	0.0501103	3000
BPTF	0.870077	8.5886	11.5614	0.00137033	0.0501103	13019
BRD4	0.635627	6.98554	11.5607	0.00137077	0.0501103	8142
CXCR3	1.62385	6.87014	11.7274	0.00137573	0.0501103	15924
MIB1	-1.14023	4.55935	11.5701	0.00137601	0.0501103	2564
ETFA	0.53578	6.39471	11.5058	0.00140366	0.0508269	7915
PARVB	0.971948	5.87521	11.5121	0.00141245	0.050856	16324
SLC25A39	1.97069	10.0912	11.6068	0.00143093	0.0512322	330
MARCHF3	0.919933	5.10913	11.4479	0.00143928	0.0512431	13502
WSB2	-0.616866	5.03895	11.4144	0.00146033	0.0517039	14001
TP53INP1	-0.759211	5.47796	11.4008	0.00146894	0.0517212	11424
GCLC	1.1085	4.36589	11.3675	0.00149249	0.0517838	9
YKT6	-0.476388	5.94969	11.3629	0.00149333	0.0517838	3331
SMARCB1	1.20265	7.23202	11.4316	0.00149708	0.0517838	2141
C9orf78	1.38336	8.15695	11.4398	0.00150776	0.0517838	7302
ENSG00000172660	0.572707	7.80725	11.3267	0.00151694	0.0517838	13249
MAF1	1.0298	7.18708	11.3501	0.00151947	0.0517838	14477
DAP	0.707501	5.72595	11.306	0.00153064	0.0518872	4116
TMX1	-0.821233	4.34385	11.2579	0.00156295	0.0527021	7860
TRAPPC6A	0.571637	5.03231	11.2262	0.00158471	0.0529652	176
GBP5	-1.24017	7.84977	11.274	0.00159781	0.0529652	9722
FOXN3	0.59488	6.44095	11.2034	0.00160052	0.0529652	707
DDX46	0.918117	7.21662	11.1984	0.001604	0.0529652	8715
TMOD1	1.65816	5.78619	11.3075	0.00164265	0.0539619	7311
ZNF346	0.655259	5.16548	11.1049	0.00167071	0.0546022	4217
HCP5	-0.57443	6.867	10.9717	0.00177083	0.057579	18077
MOB1A	-0.607813	6.82282	10.9313	0.00180241	0.0583083	4337
HMGN4	-0.706832	4.92969	10.8826	0.00184129	0.0589236	15041
MFSD14B	-0.744827	5.29873	10.8809	0.0018427	0.0589236	9003
HECTD4	0.613268	5.90432	10.8658	0.00185494	0.0589236	13329
SUPT6H	0.551865	6.94697	10.8615	0.00185841	0.0589236	3628
GRAP2	0.76201	7.27871	10.817	0.0018951	0.0597894	2275
TUBB4B	0.99623	7.24963	10.749	0.00197279	0.0619339	16226
CD28	-0.764346	4.96971	10.6987	0.00199635	0.0622337	14299
SH3GLB2	0.691472	6.17771	10.6767	0.00201577	0.0622337	9036
EIF4A2	-0.714956	6.8668	10.6731	0.00201901	0.0622337	10000
NDUFB5	-0.736726	4.60479	10.6704	0.0020214	0.0622337	7253
RBM28	1.16232	7.87883	10.7011	0.00204112	0.0623243	3282
NUS1	-0.871853	4.3118	10.6447	0.00204437	0.0623243	9661
OSTC	-0.896858	5.1198	10.6344	0.00205368	0.0623243	17362
DYNC1LI2	-0.6903	4.96758	10.5415	0.00213971	0.0646274	7098
SIK3	0.555041	6.71261	10.5119	0.0021679	0.0651698	10450
MECP2	1.13849	8.29546	10.5254	0.00218534	0.0653856	12428
MAP2K2	0.596512	7.3542	10.464	0.00221432	0.0659432	5847
HBG1	2.56642	8.75796	10.6013	0.00223554	0.0662657	18395
UBE2N	-0.585596	5.50911	10.4116	0.00226634	0.0662977	14198
STMP1	0.788235	5.86864	10.4042	0.00227381	0.0662977	21781
PHF11	-0.654888	5.60799	10.3912	0.00228698	0.0662977	7187
LHPP	0.698537	4.66588	10.3871	0.00229112	0.0662977	3458
BNIP3L	1.24617	8.48234	10.4382	0.00229472	0.0662977	2952
MAN2B1	0.503812	6.45462	10.3536	0.00232542	0.0662977	2953
ATP6V1G1	-0.455388	5.71456	10.3473	0.00233199	0.0662977	7329
SMARCA2	0.503269	6.08288	10.3439	0.00233549	0.0662977	1496
YJU2	0.653392	4.98873	10.337	0.00234267	0.0662977	3053
GLRX5	1.50612	7.67835	10.4627	0.00235077	0.0662977	14946
MYL4	2.10031	8.07735	10.4845	0.00235105	0.0662977	17171
SLC38A2	-0.830382	5.38967	10.2997	0.00238182	0.0668694	6842
TMX3	-0.894686	4.35854	10.2815	0.00240117	0.067117	11806
YY1	1.21827	7.86918	10.3338	0.00242086	0.0673718	2384
TCOF1	0.7048	5.88259	10.2421	0.00244363	0.0677099	1135
SRRM2	1.30429	12.551	10.2128	0.00247568	0.0681656	12175
CALM1	0.821511	9.35057	10.2076	0.00248147	0.0681656	17264
PIM1	1.19787	8.48136	10.2333	0.00250328	0.0684696	7389
YPEL3	0.876254	7.95713	10.1608	0.00253379	0.0688925	1868
TCF25	0.692584	7.95956	10.1476	0.00254877	0.0688925	8016
TFDP1	0.946906	6.61788	10.1684	0.00255117	0.0688925	17135
APP	1.15501	6.67278	10.1325	0.00265876	0.0714947	8175
SHARPIN	0.742279	5.8905	10.0365	0.00267844	0.0717215	14459
THSD4-AS1	1.37952	9.76957	10.0285	0.00274074	0.0727986	24431
TENT5C	1.27086	7.56803	10.0734	0.00274151	0.0727986	15163
TRIB2	-0.820903	4.81148	9.95905	0.00277297	0.0730231	1160
PPP1R11	-0.527336	5.54212	9.94997	0.00278428	0.0730231	17756
ATXN7L3B	-0.721939	4.82424	9.93117	0.00280785	0.0730231	22850
ZNF24	-0.62572	4.87747	9.93039	0.00280883	0.0730231	13215
RALBP1	0.829315	7.07935	9.92491	0.00281575	0.0730231	378
RAB11B	0.649681	6.55177	9.91851	0.00282384	0.0730231	15567
HDGF	0.859414	8.14968	9.91352	0.00283018	0.0730231	8327
SLC7A5	1.31159	5.95057	10.0064	0.00286078	0.0734514	2785
FAM117A	0.913603	5.7415	9.89108	0.00287884	0.0734514	5123
MAGT1	-0.636387	5.69128	9.86622	0.00289091	0.0734514	2633
PWWP3A	-0.775607	4.55859	9.86471	0.00289288	0.0734514	10505
ANKH	0.89339	5.24856	9.84816	0.00291474	0.0737128	9679
WIPI2	0.629854	6.10511	9.83497	0.0029318	0.0738512	10114
FAM210B	1.54004	7.69065	9.93501	0.00297043	0.07447	5427
STAT2	-0.602552	6.87087	9.77682	0.00300952	0.07447	12769
FAM104A	0.990144	6.21899	9.8108	0.00302365	0.07447	6699
PLEKHB2	-0.601598	5.46432	9.7662	0.00302394	0.07447	4472
PLEK	-0.868361	7.62869	9.76453	0.00302621	0.07447	4496
UBXN6	1.47939	8.29865	9.87506	0.00302648	0.07447	12089
BCL2A1	-0.828545	6.82252	9.68015	0.00314355	0.0770532	7916
CDIPT	0.977884	6.19536	9.68721	0.00319523	0.0773915	2822
PINK1	1.20424	7.18876	9.72581	0.00319743	0.0773915	10225
HAGH	1.1842	7.12496	9.71806	0.00320149	0.0773915	867
IFIT2	-1.18532	5.84363	9.70875	0.00322179	0.0773915	4966
UBE2M	1.0048	7.03516	9.6597	0.00322802	0.0773915	6293
SIRT3	0.753651	4.99024	9.61511	0.00323726	0.0773915	8162
ATAD2	1.51591	6.92165	9.73607	0.00324236	0.0773915	9978
TXLNA	-0.616462	5.34142	9.5782	0.00329174	0.0782772	1635
GLRX	-0.527501	6.56491	9.5564	0.00332439	0.0787583	13364
FYTTD1	-0.750727	4.30806	9.54101	0.00334763	0.0787583	5215
GBP1	-1.11017	7.21603	9.5905	0.00336105	0.0787583	4673
CD79A	1.01884	8.8518	9.53298	0.00336141	0.0787583	3078
PPP1R9B	0.992643	7.65649	9.53832	0.00338283	0.0789699	3583
GLUL	0.811581	8.27645	9.49112	0.00342417	0.0796432	7114
CHST12	0.720924	4.30711	9.46014	0.00347262	0.0802855	7202
REXO2	0.946638	4.3453	9.45258	0.00348456	0.0802855	1335
BCL2L1	1.51575	8.69039	9.54244	0.0035049	0.0802855	12999
ARGLU1	-0.635079	5.79349	9.43666	0.00350984	0.0802855	6941
ZBTB7B	-0.674695	7.25957	9.43356	0.00351478	0.0802855	10461
IFRD2	0.878667	4.8621	9.41285	0.003548	0.0804306	18497
FBXL3	-0.728278	4.70988	9.4123	0.00354888	0.0804306	105
CAT	0.797125	6.08295	9.40522	0.00356031	0.0804306	5170
LIMK1	0.528455	5.46819	9.38842	0.0035876	0.0804306	3336
ADA2	0.555967	6.00464	9.38688	0.00359012	0.0804306	1997
FCRL2	-0.980282	4.31913	9.38276	0.00359685	0.0804306	6613
JUP	0.83298	5.07333	9.3662	0.00362404	0.0807553	13475
AUTS2	1.1011	5.83209	9.42125	0.00364483	0.0809356	10159
ZC3H11A	-0.575397	6.02332	9.32478	0.00369299	0.081714	792
HP1BP3	-0.597743	6.03196	9.30176	0.00373192	0.081714	5895
RNASEL	-0.814602	4.40976	9.29446	0.00374435	0.081714	7117
SYMPK	0.635493	7.03096	9.29303	0.00374679	0.081714	5680
TMED5	-0.679261	5.31041	9.29272	0.00374732	0.081714	4709
FCGR1B	-0.963867	5.52689	9.30905	0.00375682	0.081714	17080
EIF5	0.982472	9.01003	9.26584	0.00379352	0.0822317	2365
PFKP	-0.623243	6.07232	9.25147	0.00381846	0.0823586	994
ISCA1	1.13319	5.38466	9.31104	0.00382522	0.0823586	6970
PABPC1	0.799263	9.95157	9.20628	0.00389803	0.0836435	1128
ZBTB18	-0.922197	4.92727	9.15907	0.00398403	0.0849469	14454
TIFA	-0.907484	5.71254	9.17483	0.00398543	0.0849469	8652
TBC1D2	-0.576801	5.75378	9.13886	0.00402003	0.0852887	2028
BCL6	-1.02737	9.49839	9.1344	0.00402823	0.0852887	4229
ZNF276	-0.509297	6.23319	9.10546	0.00408194	0.0861398	10219
ZNF333	-0.729712	4.222	9.09229	0.00410664	0.086375	10508
MGAT4A	-0.756668	4.52901	9.07982	0.00413018	0.0864393	1145
BAG6	0.742732	6.91093	9.07631	0.00413682	0.0864393	17691
EPG5	-0.7109	4.99628	9.00933	0.00426586	0.0884977	9464
UBE2H	0.810382	6.75975	9.00649	0.00427246	0.0884977	15890
OLFM4	1.60666	5.20777	9.11589	0.00427699	0.0884977	2704
TNS1	1.71041	6.36248	9.11593	0.00429294	0.0885402	1459
TVP23B	-0.669215	4.2422	8.96733	0.00434893	0.0894056	13086
DUSP3	-0.761108	5.14828	8.94022	0.00440347	0.0899073	3598
TBX21	0.844791	6.4702	8.94551	0.00441893	0.0899073	1247
WNK1	1.09621	8.60144	8.95437	0.00442659	0.0899073	812
TPM1	1.04632	4.70303	8.94483	0.00442977	0.0899073	7926
NUDT4	1.18289	5.65503	8.98048	0.00447883	0.0904756	13440
DUS3L	0.979484	5.59179	8.93004	0.00449281	0.0904756	8156
NRGN	1.0489	6.54474	8.94626	0.00450957	0.0904756	9686
PPME1	0.748832	4.82358	8.88399	0.00451889	0.0904756	18478
COX7A2L	-0.507012	5.22571	8.87926	0.00452875	0.0904756	4493
C16orf74	0.91556	6.20667	8.89431	0.00455724	0.0907603	9676
PIP4K2A	0.637083	6.79141	8.84605	0.00459858	0.0912983	9296
TRAF2	-0.777005	4.7362	8.80727	0.00468156	0.0926571	5866
RIOK3	1.10466	7.43394	8.84608	0.00472015	0.0931303	2566
KLHL18	0.785033	6.19325	8.78418	0.00473469	0.0931303	4297
DLGAP4	-0.388911	5.12306	8.77375	0.00475457	0.0931522	1514
MAN2A1	-0.610349	4.57224	8.76139	0.00478177	0.0931522	4110
SAR1A	-0.451407	5.73318	8.75347	0.00479932	0.0931522	1461
AKT1S1	0.89668	5.48196	8.76464	0.00480884	0.0931522	17776
PPP1R15B	-0.85829	4.54698	8.74915	0.00480889	0.0931522	10197
CPEB4	0.89213	5.96932	8.75752	0.00483384	0.0933518	4214
ENSG00000263264	0.602857	6.74158	8.72562	0.0048615	0.09341	25125
HLA-DPB1	0.812646	7.49321	8.71717	0.00488053	0.09341	18868
S1PR5	0.896424	4.69009	8.71704	0.00488083	0.09341	14638
HTATIP2	-0.67963	5.18017	8.6688	0.00499101	0.0949634	3704
AP2B1	0.499893	6.81337	8.66846	0.0049918	0.0949634	127
ZNF777	0.77555	4.39176	8.65404	0.00502525	0.0953152	16616
ANXA1	-0.609675	7.89866	8.6373	0.00506439	0.0957726	6963
MAP2K7	0.57086	6.15068	8.62329	0.00509738	0.0960423	1364
ARRDC2	0.778373	6.67638	8.61847	0.00510879	0.0960423	3144
ELOB	0.773062	7.4681	8.60084	0.00515074	0.0961464	2804
TALDO1	0.625402	8.10057	8.5976	0.0051585	0.0961464	14065
NDRG1	-0.551138	5.38548	8.59714	0.00515959	0.0961464	2913
KLHDC4	0.755808	5.60604	8.59036	0.00517584	0.096168	2946
SRSF11	0.747499	7.94262	8.57612	0.00521018	0.0963062	4606
MAPK13	-0.654588	4.68504	8.57474	0.0052135	0.0963062	9972
DMTN	1.69705	9.05804	8.66049	0.00524911	0.0966837	10227
TPR	0.960107	8.92568	8.54325	0.00529033	0.0968667	621
PHOSPHO1	1.77993	7.67306	8.65202	0.00529191	0.0968667	13489
STOML2	0.739442	6.87334	8.53738	0.00530476	0.0968667	11507
MCM7	0.562089	6.12453	8.53128	0.00531984	0.0968667	11813
TRIB1	-0.95293	4.48413	8.51108	0.00537292	0.0971325	13387
CCNDBP1	0.772378	7.01648	8.50762	0.00537868	0.0971325	11918
FBXO7	1.22042	7.99554	8.56871	0.005391	0.0971325	2222
BLOC1S2	-0.642187	4.78976	8.50094	0.0053954	0.0971325	16489
SARAF	-0.55247	7.5417	8.48982	0.00542341	0.0973616	6767
CHMP5	-0.53632	5.45865	8.47808	0.00545311	0.097576	1686
ENSG00000265401	1.79365	6.06128	8.58079	0.00546597	0.097576	25334
SNX29	0.670596	5.61689	8.44664	0.00553354	0.0985063	643
MARCHF2	0.648277	6.60351	8.43357	0.00556733	0.0988317	2110
ABTB1	0.99524	9.7159	8.39422	0.00567043	0.100382	4293
LEMD2	-0.40914	6.32868	8.36419	0.00575045	0.101299	10595
HDAC9	0.968444	5.11309	8.39099	0.00575408	0.101299	636
SNAP23	-0.667237	5.75443	8.35398	0.00577794	0.101299	1979
THSD4	1.82901	5.77215	8.45599	0.00578581	0.101299	16105
GYPC	1.26432	9.46723	8.38213	0.00580244	0.101312	7289
RNF10	1.02643	8.69283	8.33951	0.00585924	0.101821	420
CCNL1	-0.628233	6.2958	8.3225	0.00586356	0.101821	11035
SETBP1	0.689393	5.55146	8.31405	0.00588676	0.101867	9462
PHF1	-0.53513	5.11759	8.30234	0.00591909	0.101867	4061
MRPL33	-0.605672	4.60605	8.2975	0.00593251	0.101867	21759
CASP7	-0.695874	4.44799	8.29099	0.0059506	0.101867	11630
APOL2	-0.562341	7.2847	8.29093	0.00595078	0.101867	5984
CAMKK2	-0.681141	6.9944	8.28686	0.00596212	0.101867	3822
CAPN1	0.654096	6.87742	8.27405	0.00599795	0.102054	349
GNA13	-0.723403	5.36367	8.27152	0.00600506	0.102054	4988
SPARC	1.28352	7.09776	8.35174	0.00602778	0.102153	4132
AP2S1	0.644698	6.09367	8.25809	0.00604294	0.102153	589
FAM120A	-0.560811	5.94514	8.24295	0.00608594	0.102354	650
MS4A4A	-0.983714	4.66987	8.25247	0.00610197	0.102354	3736
CNOT11	-0.489059	4.6416	8.23602	0.00610573	0.102354	10169
MICAL2	1.06478	6.24005	8.28979	0.00612968	0.102354	6762
AP2A1	0.718758	6.79175	8.22577	0.00613513	0.102354	16767
PMPCA	0.603025	4.73646	8.18289	0.00625973	0.10416	11602
ZMYND8	0.484442	6.15535	8.15598	0.00633931	0.105209	2425
UIMC1	0.553212	5.6753	8.14771	0.00636399	0.105345	1731
POLR3G	1.58005	5.92147	8.23788	0.00639351	0.105559	4161
OR2W3	1.74182	6.6516	8.22057	0.00644457	0.106127	21406
BTN2A1	-0.659426	5.57651	8.08584	0.0065518	0.107615	4095
SNX8	0.625076	5.08164	8.07939	0.00657171	0.107665	3267
TRAPPC9	0.60279	5.8036	8.06383	0.00662	0.108079	12072
ARIH1	0.868759	6.89399	8.07406	0.0066389	0.108079	11738
MARCHF8	1.15736	6.69445	8.13027	0.00665011	0.108079	11528
ZDHHC6	-0.670512	4.34291	8.04658	0.00667401	0.108079	422
ZBP1	-0.683053	6.48434	8.04411	0.00668178	0.108079	5478
C9orf16	0.57678	5.89681	8.03774	0.00670185	0.108129	12900
FNBP4	0.493789	6.64411	8.00702	0.00679958	0.109335	3711
ADAR	-0.469235	7.92971	8.00349	0.00681091	0.109335	10466
YBX3	1.43732	10.0926	8.043	0.00684524	0.109564	810
FBXO9	0.825383	6.01709	8.00271	0.00685956	0.109564	3999
CNOT8	-0.67592	5.39968	7.97679	0.00689726	0.109713	9830
SAMHD1	-0.463975	7.67994	7.97492	0.00690333	0.109713	2503
PEX16	0.565879	5.43318	7.96216	0.00694504	0.110087	5168
TRIM22	-0.691599	8.01776	7.95718	0.00696139	0.110087	6521
SLC6A8	1.85272	6.40818	8.03325	0.00702567	0.110488	6321
POLR3C	0.536778	4.99516	7.93761	0.00702604	0.110488	15788
EIF4E3	-0.744785	5.80747	7.93186	0.00704517	0.110488	10943
SLC66A2	0.842853	8.09207	7.92856	0.00705613	0.110488	5253
STAB1	-0.803913	6.26102	7.92194	0.00711763	0.111178	262
PELP1	1.03461	7.26359	7.95098	0.00713706	0.111209	8080
ENSG00000249592	-0.630944	4.88013	7.89123	0.00718178	0.111633	22281
RNF138	-0.812828	4.22025	7.88142	0.0072152	0.11188	6915
OTUD5	0.676821	6.75733	7.85886	0.00729267	0.112806	1036
GABARAPL2	0.831264	7.10932	7.86243	0.00731574	0.112889	515
TNRC6C	0.90522	7.23456	7.85099	0.00740338	0.113797	1436
TCL1A	0.970293	6.63744	7.86623	0.00741806	0.113797	2371
GPR65	-0.685819	4.60782	7.82001	0.00742814	0.113797	7877
ARRDC5	0.707906	4.79762	7.81044	0.00746191	0.114001	18009
XPO1	-0.58934	6.0756	7.79785	0.0075066	0.114001	1581
SRSF6	-0.481158	6.08581	7.79781	0.00750673	0.114001	5450
MXI1	1.30027	6.93901	7.88054	0.007513	0.114001	4972
CEMIP2	-0.599176	5.9152	7.77026	0.00760551	0.114904	6965
STK16	0.572714	5.12458	7.76595	0.00762108	0.114904	4458
ALAS2	1.90373	11.3684	7.83847	0.00762661	0.114904	10195
TRAPPC6B	-0.755568	4.01342	7.73683	0.00772723	0.116145	14928
CHPT1	0.770281	6.15661	7.73804	0.00775481	0.116286	3914
MCM6	1.28425	7.00091	7.80238	0.00779143	0.116561	1334
VPS4A	0.504495	5.45582	7.70429	0.0078477	0.117127	6588
ENSG00000136653	-0.572214	6.4276	7.69863	0.00786885	0.117169	7272
NXF1	-0.529768	6.84704	7.6862	0.0079155	0.117588	10644
ATG9A	0.715662	5.71538	7.66117	0.0080104	0.118452	17400
HNRNPUL1	0.809749	8.95024	7.66106	0.0080108	0.118452	3067
PRPF6	0.489703	6.65269	7.65561	0.00803161	0.118485	2449
FDFT1	0.569869	6.69104	7.63376	0.00811566	0.119448	1469
GALNT6	0.704585	4.4277	7.62063	0.00816661	0.119921	7817
CCDC124	1.0707	7.51912	7.65875	0.00821541	0.120113	168
CDK11A	0.537867	5.24738	7.60764	0.00821735	0.120113	204
UBALD1	0.797257	5.55134	7.59885	0.00827799	0.120214	9612
PRRG4	-0.873868	4.78893	7.59386	0.00828427	0.120214	7028
GLS	-0.620562	5.34651	7.58329	0.00831337	0.120214	4414
RBCK1	-0.440287	7.11132	7.58008	0.00832611	0.120214	5699
CD79B	0.763101	7.42262	7.577	0.00833836	0.120214	179
IRF1-AS1	-0.586576	6.32403	7.5769	0.00833878	0.120214	16925
STK17B	-0.523487	7.35342	7.56816	0.00837364	0.120214	1536
SH3KBP1	0.421878	6.74098	7.56513	0.00838577	0.120214	8864
ADCY7	-0.477853	6.24913	7.56306	0.00839407	0.120214	5131
C16orf54	-0.615028	5.904	7.55726	0.00841735	0.120278	15722
TMED1	0.990369	6.8042	7.55873	0.00859751	0.122577	2079
APTX	-0.594679	4.24188	7.48262	0.00872315	0.124091	7364
TUG1	-0.69281	5.7936	7.47651	0.0087487	0.124099	22713
SNX10	-0.679006	5.358	7.46196	0.00880989	0.124099	1695
VAMP3	-0.648416	5.76549	7.46006	0.00881791	0.124099	657
TOR1B	-0.528553	5.68703	7.45965	0.00881964	0.124099	7301
VTI1B	0.689917	5.39822	7.4593	0.00882112	0.124099	2338
MBNL3	0.720301	5.14948	7.44877	0.00886574	0.124452	1358
POU2F2	0.485379	8.40117	7.43483	0.00892514	0.124988	471
WASF2	0.521604	7.90916	7.43063	0.00894314	0.124988	10146
SSR3	-0.632095	5.85054	7.40053	0.0090732	0.126528	4323
PDXK	-0.376734	6.71893	7.38842	0.00912607	0.126988	10395
SEPHS2	-0.589596	5.73787	7.36503	0.00922913	0.128142	14519
NUP85	-0.554075	4.62905	7.34701	0.00930939	0.128951	5627
MIA3	-0.47059	5.12376	7.34289	0.00932785	0.128951	9707
BATF2	-0.929739	5.0214	7.34342	0.0094087	0.129787	12201
INPP5K	0.707323	5.88929	7.3181	0.0094397	0.129933	6540
ZFP36	-0.713259	7.18825	7.30649	0.00949256	0.13038	5949
HECTD3	0.572604	4.98986	7.28575	0.00958781	0.131404	5764
ABCF1	0.589558	6.27684	7.26237	0.00969635	0.132572	17738
DUS1L	0.613558	6.81017	7.25848	0.00971458	0.132572	12575
EIF2AK4	0.657421	4.79322	7.24104	0.00979658	0.133405	6043
ENSG00000161570	0.842158	7.5719	7.24827	0.00981876	0.133422	10558
HFM1	1.45835	11.3944	7.24955	0.00988881	0.133911	10743
ATF5	0.935654	5.74106	7.25314	0.00991651	0.133911	12447
SLC38A5	0.844225	5.23938	7.22372	0.00993723	0.133911	376
SPON2	0.767068	5.66458	7.21718	0.00993881	0.133911	10328
SARS1	0.782072	7.94741	7.20395	0.00997341	0.13407	491
RETREG2	0.716844	6.44618	7.19693	0.010014	0.13407	8544
CTNNBL1	0.483886	5.4074	7.19009	0.0100404	0.13407	6625
FBXO3	-0.536145	4.32518	7.18527	0.0100638	0.13407	3769
SMARCA4	0.628302	7.08868	7.17874	0.0100956	0.13407	5915
ARFGAP2	0.433169	6.47942	7.17868	0.0100958	0.13407	9134
CYTH1	-0.394268	7.4153	7.17827	0.0100978	0.13407	3562
DAPP1	-0.750125	5.31599	7.17326	0.0101223	0.134115	1103
ALDOA	0.505657	8.9284	7.1499	0.0102372	0.135086	9225
SOX12	1.06234	4.8986	7.18388	0.010271	0.135086	14180
HSPA9	0.773869	6.81476	7.15164	0.0102713	0.135086	4122
KCTD12	-0.768228	4.94116	7.1391	0.0102908	0.135086	14319
ADGRG1	1.38085	8.58196	7.20156	0.0103152	0.135086	17935
R3HDM4	0.83129	8.61415	7.13177	0.0103274	0.135086	17363
GCH1	-0.675059	6.05406	7.12846	0.0103439	0.135086	6488
UQCRC2	0.417465	6.96435	7.12052	0.0103837	0.135092	7976
CEP250	0.784385	6.91935	7.12959	0.0103868	0.135092	5752
IFI44	-1.21846	5.30499	7.17823	0.0104302	0.135366	7538
DSTN	-0.701293	4.456	7.10732	0.0104503	0.135366	5715
SIPA1L3	0.478002	6.67545	7.0781	0.0105992	0.136881	3177
MAP2K3	0.760587	7.43751	7.07717	0.0106102	0.136881	509
EIF3B	0.556102	6.34186	7.06067	0.0106891	0.13762	3266
TUBA4A	0.483195	7.28686	7.04941	0.0107477	0.138095	5923
KLHL6	-0.493769	5.16266	7.02152	0.0108941	0.138944	13239
EBP	0.65433	5.37036	7.01963	0.0109041	0.138944	8890
C20orf27	0.783125	4.69605	7.01929	0.0109059	0.138944	2471
JAK3	-0.503216	8.80601	7.01575	0.0109246	0.138944	3140
ZNF671	-0.687518	3.95074	7.0117	0.0109461	0.138944	1609
MIIP	0.525285	6.25585	7.00602	0.0109763	0.138944	4589
HLA-DPA1	0.696162	7.53371	7.00149	0.0110005	0.138944	20184
ENSG00000182500	0.590647	5.85328	7.00103	0.011003	0.138944	14942
ILF3	0.686044	7.77183	6.99693	0.0110249	0.138944	6103
ARPC5	-0.503825	8.03332	6.99564	0.0110318	0.138944	10752
SPECC1	0.767693	4.67489	6.98948	0.0110649	0.139086	5994
PQBP1	0.556661	5.89379	6.97201	0.0111592	0.139856	2625
DDX17	-0.562092	8.70524	6.97001	0.0111701	0.139856	2212
MRTFA	1.04485	9.25536	6.98171	0.0111953	0.139897	16661
TOP1	0.454924	7.24388	6.95468	0.0112537	0.140351	17386
GPRIN3	-0.645597	5.29214	6.94887	0.0112855	0.140473	15620
CHD9	0.656968	5.51632	6.9387	0.0113414	0.140895	14074
GLG1	0.362844	6.70222	6.93224	0.0113772	0.141064	1900
MT-CO3	0.585451	8.12867	6.91948	0.0114481	0.14151	17408
LTF	1.29368	6.88136	6.98373	0.0114677	0.14151	316
TREX1	0.730965	4.95178	6.91339	0.0114821	0.14151	18358
GNAS	0.583365	9.15661	6.90982	0.011502	0.14151	1748
PTMS	1.23654	10.6723	6.91858	0.0115544	0.141881	10289
ATP2C1	0.630757	6.1924	6.87668	0.0116893	0.143175	373
TRAPPC8	-0.677602	4.49185	6.87398	0.0117047	0.143175	9606
GPN2	-0.567144	4.92792	6.86815	0.011738	0.143307	8245
CDS2	-0.465691	5.56473	6.86349	0.0117647	0.143359	2485
AKIRIN2	-0.600179	5.2878	6.84778	0.0118552	0.144186	7016
CD99	0.839823	8.79884	6.83041	0.0119562	0.145136	23
CYLD	-0.476976	5.97463	6.81758	0.0120314	0.145476	1606
ULK1	0.509136	5.94971	6.81082	0.0120711	0.145476	14066
PPP6C	0.639202	6.82802	6.80825	0.0120863	0.145476	4888
SNX1	-0.337193	6.59297	6.80722	0.0120924	0.145476	473
TMEM167A	-0.57375	5.20748	6.80563	0.0121018	0.145476	13627
SNX14	-0.552891	4.7397	6.8021	0.0121226	0.145476	7012
PF4	0.959669	6.07004	6.83879	0.0121642	0.145476	11060
ELF4	-0.434436	5.91278	6.79468	0.0121667	0.145476	2610
RAC1	0.451187	7.51842	6.78886	0.0122014	0.145617	7206
DDB1	0.57783	6.13498	6.77642	0.0122758	0.146231	12178
MAPK1IP1L	-0.537634	5.07571	6.77075	0.0123099	0.146364	12228
YY1AP1	0.471911	6.47597	6.76495	0.0123449	0.146384	10930
MTG2	-0.423142	5.62426	6.76181	0.0123638	0.146384	2453
DDX41	0.581097	5.7438	6.75907	0.0123805	0.146384	15110
NONO	0.993484	10.3555	6.75192	0.0124239	0.146625	8887
ALDH2	0.890196	4.98825	6.76326	0.0124588	0.146765	3865
WWOX	0.785447	5.72548	6.7518	0.0124935	0.146902	15792
VPS51	0.543206	6.93873	6.7257	0.0125844	0.147108	9222
FOXO4	0.954186	5.82766	6.76301	0.0126022	0.147108	15395
TAP1	-0.525708	8.17371	6.72145	0.0126106	0.147108	12277
ATP6V0A1	-0.456618	5.57445	6.71892	0.0126263	0.147108	505
ITGB1BP1	-0.451882	5.24984	6.7189	0.0126264	0.147108	4864
B4GALT3	0.755594	5.70744	6.72139	0.0126583	0.14721	10226
CASP10	-0.59302	5.40474	6.69769	0.0127583	0.148103	38
DNAJC4	0.49023	4.82161	6.67751	0.0128853	0.149084	3720
ORAI2	0.385755	7.22095	6.67683	0.0128896	0.149084	10511
CLK1	-0.790881	5.55248	6.67585	0.0129608	0.149636	335
GTF2F1	0.820234	6.00732	6.6807	0.0130136	0.149974	5658
PCGF5	0.699182	6.17129	6.64823	0.0130973	0.150504	14627
FAM32A	-0.447278	5.60249	6.64278	0.0131068	0.150504	3020
PRKCSH	0.470888	7.36521	6.63855	0.0131341	0.150546	6188
SNCA	1.54989	8.20914	6.67921	0.0133133	0.151676	8645
TBC1D14	0.979711	8.19559	6.63339	0.0133324	0.151676	6546
MORC2	0.615533	5.07902	6.60693	0.0133397	0.151676	6722
PARP9	-0.559163	7.498	6.60555	0.0133488	0.151676	7645
HBA2	1.7091	14.7677	6.60844	0.0133733	0.151676	16293
PKN1	0.503395	8.19796	6.6015	0.0133754	0.151676	5331
DRAP1	0.923838	8.22239	6.59915	0.0135229	0.152846	13787
IFRD1	-0.748736	4.90551	6.57865	0.0135266	0.152846	150
APLP2	1.0568	9.19725	6.59627	0.0135513	0.152854	1628
CLEC2B	-0.613223	5.74772	6.57029	0.0135824	0.152934	3809
LMO2	-0.49202	5.56533	6.55345	0.0136955	0.153752	7023
RCOR3	0.51776	4.75476	6.5523	0.0137033	0.153752	4734
CAPNS1	0.49476	7.11642	6.53909	0.0137928	0.154197	5775
ARMC10	-0.559562	4.11545	6.53779	0.0138016	0.154197	12782
MHENCR	0.623393	4.53941	6.53209	0.0138405	0.154197	20367
POU2F1	0.483064	5.38648	6.52784	0.0138695	0.154197	8301
UBA52	0.956484	10.9039	6.52502	0.0138887	0.154197	18756
PDCD2	-0.572509	4.3577	6.52026	0.0139214	0.154197	1171
FAM107B	-0.486414	6.20764	6.5189	0.0139307	0.154197	947
FAS	-0.811803	5.04928	6.52534	0.0139365	0.154197	455
FGFBP2	0.848954	4.7444	6.51797	0.0139995	0.154439	7431
FLNA	0.562298	9.08315	6.50618	0.0140184	0.154439	16754
HERPUD1	-0.595773	5.81906	6.50434	0.0140311	0.154439	689
CHFR	0.603937	6.21658	6.49768	0.0140773	0.154657	1199
SF3A1	0.518073	5.7156	6.49288	0.0141107	0.154657	2153
RNF123	0.95302	5.26392	6.52226	0.0141363	0.154657	11169
CCAR1	0.49732	6.38482	6.48753	0.014148	0.154657	813
WDTC1	0.492434	6.50995	6.48349	0.0141763	0.154701	8247
CREG1	0.702531	7.10972	6.46711	0.0142934	0.155557	8292
SRPK2	0.424468	6.71798	6.46539	0.0143035	0.155557	7002
IDH2	0.616725	6.26066	6.46159	0.0143304	0.155584	14846
WDR26	0.729037	7.33972	6.45509	0.0143935	0.156003	10811
UBA1	0.441686	7.683	6.43912	0.0144905	0.156094	6342
KBTBD2	-0.654024	4.65182	6.43361	0.01453	0.156094	12821
CIAO2A	-0.544342	4.70046	6.43234	0.0145391	0.156094	11867
FAM214B	0.873426	5.6172	6.45481	0.0145499	0.156094	87
GADD45A	0.969976	4.77876	6.44563	0.0146157	0.156094	4595
ARL8A	-0.430359	5.88915	6.41736	0.0146472	0.156094	8446
TM7SF3	0.517071	5.23706	6.41657	0.014653	0.156094	872
DUSP18	-0.457229	5.55351	6.41599	0.0146572	0.156094	11941
PFKL	0.496987	6.75096	6.4112	0.014692	0.156094	8149
FTH1	0.740686	11.8837	6.40883	0.0147092	0.156094	12183
MT-RNR1	0.754402	8.79034	6.40711	0.0147217	0.156094	18110
SCMH1	0.732319	4.4435	6.39975	0.0147755	0.156094	272
MITD1	-0.581665	4.99808	6.39012	0.0148461	0.156094	10164
PPP2R5B	0.618987	4.8784	6.38795	0.014862	0.156094	1060
AIFM1	0.820901	5.14625	6.39736	0.0148705	0.156094	9971
TEP1	-0.416279	5.56357	6.38476	0.0148856	0.156094	6130
POLR2E	0.687319	6.13754	6.38915	0.0148871	0.156094	2118
ZNF428	0.838982	5.66856	6.40605	0.014893	0.156094	6372
DTX3L	-0.487538	6.15438	6.38351	0.0148948	0.156094	11095
MKI67	0.791253	4.69638	6.38563	0.0148965	0.156094	9090
RNF213	-0.45284	8.70164	6.3806	0.0149163	0.156094	13481
BCL2L1-AS1	0.756883	4.46873	6.37126	0.0149855	0.156353	21129
C22orf34	0.520676	5.49556	6.37064	0.0149901	0.156353	16287
MGMT	0.722361	4.39647	6.35135	0.0151341	0.157495	12731
MEF2C	0.667949	6.35763	6.35006	0.0151521	0.157495	1531
EHMT1	0.346894	6.0446	6.34608	0.0151737	0.157495	14710
GSTP1	0.56854	6.39479	6.34195	0.0152048	0.157524	1627
ANAPC2	0.41667	5.10829	6.33201	0.01528	0.157524	13905
ENSG00000258486	0.797196	7.45909	6.3407	0.0152872	0.157524	23978
TELO2	0.516706	4.66604	6.33054	0.0152912	0.157524	2373
PTPN2	-0.467011	5.90064	6.32451	0.015337	0.157524	13756
MEAF6	-0.642678	4.37599	6.32183	0.0153574	0.157524	11104
PURB	-0.519645	4.93855	6.32175	0.015358	0.157524	8829
UBE4B	0.36285	6.10132	6.31962	0.0153742	0.157524	6333
TFRC	0.693089	5.48455	6.2957	0.0155584	0.158482	1187
HBA1	1.48769	12.7434	6.30927	0.015581	0.158482	18068
ATG4D	0.607532	4.81463	6.29245	0.0155831	0.158482	6297
RNF114	-0.485788	5.22585	6.29054	0.0155979	0.158482	5468
NUDT1	0.695703	4.70908	6.28981	0.0156035	0.158482	3268
MTX1	-0.707813	4.98061	6.28542	0.0156376	0.158482	13351
SLCO5A1	1.21859	8.66332	6.33311	0.0156418	0.158482	7457
SNN	-0.521761	6.24093	6.27781	0.0156969	0.158788	15421
POLD4	0.419892	6.47895	6.27061	0.0157532	0.15902	13774
UHMK1	-0.511893	5.45315	6.26849	0.0157698	0.15902	9478
UFM1	-0.575275	4.49669	6.2358	0.0160283	0.161372	5063
ZNF740	-0.521271	4.80515	6.22636	0.0161039	0.161672	7825
CLEC5A	-1.09754	4.54075	6.25963	0.016118	0.161672	23908
NUCB1	0.634515	8.4487	6.22258	0.0161342	0.161672	2956
EDEM3	-0.57183	4.28691	6.19548	0.0163535	0.163612	4557
KDM2B	0.449592	5.59242	6.19035	0.0163955	0.163775	1817
TMEM50B	-0.488526	4.63669	6.18197	0.0164641	0.164203	8174
FOXP1	0.581219	7.5476	6.17819	0.0164951	0.164255	4328
UPP1	-0.576016	7.30647	6.1691	0.0165701	0.164745	15217
TANGO2	0.582715	6.8861	6.15804	0.0166618	0.165297	15182
TPD52L2	-0.358562	6.69354	6.15615	0.0166776	0.165297	2445
TBC1D2B	-0.428252	5.70693	6.14084	0.0168055	0.166306	11979
ITPRID2	-0.799385	4.52232	6.12494	0.0169492	0.167468	7632
ZNF8-ERVK3-1	-0.510086	4.97873	6.11421	0.0170306	0.168012	25596
NFKBIZ	-0.752755	5.36287	6.09106	0.0172998	0.170404	8581
TREML1	1.13416	5.38883	6.12807	0.017343	0.170404	10597
C1orf43	-0.383703	6.56284	6.07669	0.0173532	0.170404	8401
RIN3	0.333687	7.64025	6.0686	0.0174236	0.170832	2348
DNAJA4	-1.20016	5.41989	6.10221	0.017594	0.172123	7924
LPIN2	0.68676	5.77763	6.05066	0.0176094	0.172123	2549
ACO2	0.415446	6.08127	6.04315	0.0176472	0.172229	2297
RSL24D1	-0.553585	5.54554	6.03624	0.0177084	0.172308	7524
KAT6B	0.575314	5.20496	6.03613	0.0177093	0.172308	9965
SKP1	0.417445	6.09442	6.03264	0.0177404	0.172347	4186
FAM160B1	-0.588972	4.38052	6.02792	0.0177824	0.172492	9377
HEATR1	0.585169	4.36119	6.0184	0.0178675	0.172804	4871
SUSD6	-0.53802	5.88232	6.01734	0.017877	0.172804	2362
HSPA1A	-1.24718	7.04955	6.06868	0.0178959	0.172804	17666
CNOT7	-0.41398	4.7745	6.00683	0.0179715	0.173271	17320
H2AZ1	1.05285	10.2466	6.00933	0.0180279	0.173522	11151
HDAC5	0.609408	6.83293	5.99442	0.0180837	0.173522	3592
DEFA4	1.48795	6.62199	6.04565	0.0181358	0.173522	11389
PHF14	0.898265	6.75471	6.01868	0.0181598	0.173522	3298
POLR2A	0.401172	6.36043	5.98432	0.0181757	0.173522	14726
SF3A2	0.5477	5.87406	5.98362	0.0181821	0.173522	2988
MT-CO1	0.548662	9.46122	5.98026	0.0182128	0.173522	17329
PPDPF	0.44777	5.9911	5.97998	0.0182153	0.173522	5646
TUBB2A	1.56086	5.75819	6.03192	0.0182591	0.173679	7406
IER5	-0.697338	5.1689	5.96084	0.0183914	0.174229	10782
ISCU	0.523475	6.48327	5.95846	0.0184133	0.174229	7160
HLA-A	0.684654	10.6414	5.95466	0.0184485	0.174229	18086
MICB	-0.571353	4.14254	5.95456	0.0184495	0.174229	17714
EIF3J	0.451284	6.54259	5.95412	0.0184535	0.174229	2870
ORMDL1	-0.585569	4.51932	5.94767	0.0185135	0.174323	6030
NAF1	1.00205	4.63136	5.97479	0.0185182	0.174323	8659
CPSF7	-0.450369	5.57189	5.938	0.0186037	0.174869	9182
UBALD2	0.835189	9.50461	5.92955	0.018683	0.175356	15576
MARCO	-1.00816	5.26258	5.95053	0.0188503	0.176666	390
TRIM69	-0.514837	5.82521	5.89945	0.0189682	0.17751	15713
NFKBID	-0.500615	4.68124	5.88938	0.0190646	0.178007	12062
TCF7	-0.499522	7.04077	5.88808	0.0190772	0.178007	1524
CD74	0.689164	10.2619	5.87756	0.0191785	0.178455	395
LRCH1	0.575803	4.5247	5.87728	0.0191812	0.178455	7183
ENSG00000176274	-0.515882	5.24885	5.87246	0.0192279	0.178629	13911
MDM4	-0.477563	5.96062	5.86464	0.0193039	0.178767	17254
RAB14	-0.545488	5.25602	5.86422	0.019308	0.178767	4881
RGS14	-0.439727	6.02607	5.86227	0.0193269	0.178767	12466
KAT2A	-0.540462	4.48389	5.84286	0.0195171	0.180005	3574
NADK	-0.475118	7.72906	5.84284	0.0195173	0.180005	205
ESF1	0.816148	7.54583	5.85217	0.0195881	0.180248	1810
EIF4E2	-0.400298	5.91302	5.83445	0.0196001	0.180248	7143
STT3B	-0.41931	5.98358	5.81879	0.0197557	0.181417	10983
DGKQ	0.708278	4.56818	5.79016	0.0200436	0.183417	8627
TRAPPC4	-0.465913	4.64771	5.78876	0.0200579	0.183417	16681
FBRS	1.14661	11.1609	5.7963	0.0200644	0.183417	9983
MYC	-0.73392	5.83509	5.7946	0.0200887	0.183417	7355
PPP3CA	0.508942	6.17906	5.77398	0.0202084	0.18405	7714
USO1	-0.436478	4.89824	5.77325	0.0202158	0.18405	7698
TUT7	0.539028	7.1916	5.76656	0.0202844	0.184281	1590
ACADVL	0.445689	7.05244	5.76352	0.0203156	0.184281	1205
ARRB1	0.507482	5.83027	5.76232	0.0203279	0.184281	7439
HHEX	-0.688426	4.57768	5.75218	0.0204325	0.184879	9542
USP19	0.801727	6.4748	5.77161	0.0204518	0.184879	13115
SH3BP2	-0.412127	7.52302	5.73839	0.0205757	0.185735	1738
PIH1D1	0.364013	5.82301	5.73402	0.0206213	0.185884	2976
IRF1	-0.449448	8.46886	5.72269	0.0207401	0.186594	5607
PPP6R1	0.783559	8.29737	5.72663	0.0207586	0.186594	3021
PSMC1	0.581245	6.87552	5.71603	0.0208102	0.186793	2378
PPP2R2D	-0.515558	4.22457	5.70603	0.020916	0.187249	13772
STX7	-0.418226	6.17932	5.70568	0.0209197	0.187249	1482
RAPGEF2	0.6595	4.80846	5.69365	0.0210477	0.187714	3690
HLA-DRA	0.543572	9.21064	5.69328	0.0210517	0.187714	17623
PGS1	-0.614109	7.16698	5.6925	0.02106	0.187714	1729
APOBEC3A	-0.781102	8.03825	5.69149	0.0211488	0.188242	5988
ENSG00000255031	-0.597654	4.6095	5.67283	0.0212713	0.188852	23284
SIRT1	0.996885	5.89775	5.7118	0.0213038	0.188852	2067
PRDX3	-0.628555	4.70207	5.66959	0.0213063	0.188852	11596
CPD	-0.64557	5.75737	5.65492	0.0214662	0.189715	3547
ANKRD36	0.741349	4.6066	5.65256	0.021492	0.189715	7157
NEK9	-0.393983	5.77269	5.65043	0.0215147	0.189715	4914
CD37	0.392326	8.48442	5.64643	0.0215585	0.189715	2987
ANKRD17	0.408024	5.89552	5.64488	0.0215755	0.189715	6559
SYPL1	-0.530338	4.18814	5.64029	0.0216259	0.189715	211
NAPA	0.520367	6.96042	5.63789	0.0216522	0.189715	3093
HSD17B11	-0.5194	5.83677	5.63602	0.0216729	0.189715	17140
DDX3X	-0.569493	6.56681	5.63453	0.0216893	0.189715	18581
MTHFD2	-0.562433	5.37909	5.63141	0.0217237	0.189715	951
ZC3H12A	-0.696219	5.14399	5.63169	0.0217311	0.189715	11103
MEPCE	0.762728	7.57831	5.62714	0.0218677	0.190647	8846
DMTF1	-0.609502	4.59299	5.61234	0.0219356	0.190977	6988
FAM98A	1.19625	9.4488	5.64177	0.0219758	0.191067	4950
UBTF	1.10603	11.1946	5.61031	0.0220359	0.191079	3505
SLC9A3R1	0.407864	6.76969	5.60315	0.0220383	0.191079	3615
RIT1	-0.674306	4.9257	5.6002	0.0220715	0.191079	8404
ADD1	0.334912	7.31848	5.59791	0.0220972	0.191079	1740
CLUAP1	0.751824	4.6245	5.58904	0.0222206	0.191886	2800
SLC25A29	-0.665612	4.71204	5.58196	0.0222774	0.192116	16811
SRRM1	0.375619	5.80874	5.56522	0.0224683	0.193501	6702
AIM2	-0.614755	5.1544	5.55871	0.022543	0.193882	10998
RTCA	-0.485562	4.67523	5.54505	0.0227006	0.194974	7543
YIPF2	0.662682	4.53054	5.5368	0.0227963	0.19527	6296
DPP7	0.444639	6.15731	5.53442	0.022824	0.19527	14031
EIF1B	0.918877	6.79901	5.56642	0.0228269	0.19527	4316
OGDH	0.318706	6.90287	5.51294	0.0230758	0.197134	3213
RILP	1.1251	5.6126	5.54973	0.0231689	0.197601	12101
SRGN	-0.601074	9.76105	5.49741	0.0232596	0.197601	5302
POLR2B	0.659929	6.40608	5.50241	0.0232636	0.197601	618
C18orf25	-0.596918	4.24152	5.49688	0.0232659	0.197601	9468
SNRPD1	0.590336	6.06705	5.49283	0.023314	0.197601	11948
CHST2	0.572118	5.13492	5.49008	0.0233469	0.197601	13691
ANP32E	0.73661	7.29012	5.49838	0.0233475	0.197601	8353
TRAM1	-0.460243	5.96295	5.48088	0.023457	0.198264	1000
AP1B1	0.346074	5.98648	5.46852	0.0236057	0.199257	2239
OAZ1	0.780844	10.8908	5.46304	0.023672	0.199299	2992
TTC38	0.535278	5.53794	5.46294	0.0236732	0.199299	1296
NDFIP1	-0.442971	5.81591	5.45621	0.0237548	0.199665	6431
SNX20	-0.488755	6.24125	5.4542	0.0237794	0.199665	11981
ANKRD11	0.27307	7.78991	5.44764	0.0238594	0.199877	12036
CHD7	0.41222	5.77368	5.44699	0.0238673	0.199877	12938
PAXX	0.630458	5.65369	5.44245	0.0239228	0.199895	9043
SULF2	0.807998	5.01096	5.4544	0.0239543	0.199895	16651
UBE2J1	-0.437922	6.62744	5.43913	0.0239636	0.199895	17345
RPS6KB2	0.60627	6.02599	5.4347	0.024018	0.200087	13803
CDC42SE1	-0.414898	8.47511	5.42623	0.0241225	0.200695	16955
EIF2S1	-0.501338	4.96072	5.41136	0.024307	0.201622	6782
RNF7	-0.472572	4.92805	5.41028	0.0243205	0.201622	4248
MARCHF6	0.456516	5.82768	5.40509	0.0243853	0.201622	8670
ENSG00000188206	-0.649795	5.02278	5.40321	0.0244088	0.201622	16220
SLC35B1	-0.477838	4.23207	5.40186	0.0244257	0.201622	5120
CSAD	-0.80605	5.82061	5.41904	0.0244485	0.201622	7818
RPA1	0.56944	5.13352	5.3995	0.0244553	0.201622	6542
IGLV3-1	0.977219	6.48486	5.43068	0.0245707	0.202048	18164
ARID5A	-0.450831	6.32019	5.38607	0.0246244	0.202048	16734
RANBP2	-0.506017	5.11647	5.38572	0.0246288	0.202048	9587
RNF40	0.408916	5.85214	5.38533	0.0246338	0.202048	2832
TM9SF3	-0.453064	5.66997	5.37738	0.0247345	0.202613	1371
PDE3A	1.20072	5.84185	5.4138	0.0248283	0.20312	13237
EIF5B	0.609888	6.70249	5.36548	0.0248861	0.203332	10165
RAD50	0.485106	4.90923	5.34876	0.0251008	0.204647	4181
SIMC1	0.494768	4.40512	5.34668	0.0251276	0.204647	12654
KCNE3	-0.646032	4.84254	5.34547	0.0251433	0.204647	13784
ENSG00000143466	0.423602	5.65495	5.3403	0.0252102	0.204877	8368
RORC	1.17013	4.44361	5.37511	0.0252445	0.204877	8338
C3orf38	-0.554544	4.23311	5.33376	0.0252951	0.204877	14377
CCR2	-0.583153	4.77178	5.33186	0.0253199	0.204877	5183
RPL13A	0.821085	12.7541	5.32729	0.0253794	0.204877	8211
SPTLC1	-0.51045	4.31569	5.32288	0.0254371	0.204877	1863
MT-ATP6	0.583137	7.69619	5.32257	0.0254411	0.204877	17385
SEPTIN9	0.381151	7.91018	5.32064	0.0254664	0.204877	15428
TOX	0.653457	5.10936	5.31904	0.0254874	0.204877	17356
ARHGAP24	0.760971	5.84474	5.33552	0.0254931	0.204877	7661
FRAT2	-0.602578	6.80274	5.30993	0.0256071	0.205534	14731
AGO2	0.504429	5.14938	5.30254	0.0257048	0.20597	5411
PRPF31	0.614989	6.06112	5.30231	0.0257261	0.20597	3138
HDAC2	0.508858	5.22522	5.29822	0.025762	0.205999	16662
OSTM1	-0.485108	5.28815	5.28559	0.0259301	0.207084	1525
ACSL1	-0.849772	9.77987	5.28265	0.025976	0.20719	9405
GOLT1B	-0.616389	4.11492	5.27542	0.0260663	0.207651	3929
FNTA	-0.57948	4.25009	5.26585	0.0261954	0.208418	12310
HDGFL2	0.730964	5.48406	5.2727	0.026252	0.208608	12090
TUBB	0.556354	7.37745	5.25869	0.0262923	0.208668	16541
FARSA	0.533466	5.97796	5.25208	0.0263821	0.209031	14400
RBM5	-0.395388	6.88978	5.2505	0.0264036	0.209031	42
ASB8	-0.399323	5.07437	5.23778	0.0265774	0.210146	14209
SAMD9L	-0.590648	6.91361	5.23128	0.0266667	0.210337	14107
APOL6	-0.546924	6.63753	5.23122	0.0266676	0.210337	18750
PARP14	-0.544334	7.25327	5.22515	0.0267513	0.210736	13353
SAR1B	-0.529868	4.63947	5.22044	0.0268164	0.210989	9528
PRKCH	0.529083	5.86791	5.20461	0.0270366	0.212123	463
SPEN	-0.437973	5.44835	5.20326	0.0270555	0.212123	933
KPNB1	0.698512	9.57908	5.20291	0.0270604	0.212123	3522
PTRHD1	0.676854	5.12068	5.19704	0.0271743	0.212444	15489
XRCC1	0.559964	4.61617	5.19362	0.0271907	0.212444	1219
CCNT1	-0.547463	4.15906	5.19097	0.0272281	0.212444	6100
EMC7	-0.336114	5.06971	5.19013	0.0272399	0.212444	6808
RGS3	-0.370112	5.30606	5.1862	0.0272953	0.212444	7719
IFI27	1.64697	8.10317	5.22798	0.027324	0.212444	11663
TOR3A	-0.442142	5.3085	5.18341	0.0273347	0.212444	15820
ENSG00000260017	-2.04815	9.27922	5.21871	0.0274533	0.212966	24445
TNK2	0.324012	6.64247	5.17396	0.0274687	0.212966	835
PLCL2	0.409425	6.12568	5.17152	0.0275034	0.212967	9765
CD46	-0.505878	6.36124	5.16925	0.0275357	0.212967	4686
BTG2	-0.509799	6.25356	5.16035	0.0276629	0.213068	10299
ECSIT	0.578838	5.23936	5.15932	0.0276775	0.213068	6183
CALCOCO1	0.561511	5.8298	5.15755	0.027703	0.213068	322
ITK	-0.470509	5.63819	5.15485	0.0277417	0.213068	4147
CRKL	-0.435378	5.51288	5.15254	0.027775	0.213068	2137
CLSTN1	0.493706	5.74982	5.15219	0.02778	0.213068	13010
NDUFB3	-0.44554	5.39851	5.15199	0.0277828	0.213068	4855
ZC3HAV1	-0.467111	7.13607	5.14585	0.0278714	0.213491	3211
TRIO	0.524044	5.14826	5.14153	0.0279338	0.213623	551
H1-10	0.589022	6.53964	5.14002	0.0279557	0.213623	15478
ADIPOR1	0.998318	8.53502	5.16005	0.0280456	0.214053	10292
CLEC12A	-0.862836	5.99531	5.1528	0.0281838	0.214557	13174
TAF7	-0.366583	5.96257	5.11837	0.0282712	0.214557	14352
HDLBP	0.367377	6.6965	5.11807	0.0282756	0.214557	4460
DEF8	-0.379597	6.05141	5.11806	0.0282758	0.214557	8015
COMT	0.749422	7.90023	5.125	0.0282799	0.214557	1996
SCAF4	0.477293	5.24393	5.11336	0.0283447	0.21461	9926
JPT2	-0.538084	4.21175	5.11231	0.0283602	0.21461	18056
KLC1	-0.442498	5.43687	5.10918	0.0284063	0.21461	5765
SELENOF	-0.347678	6.99358	5.10814	0.0284216	0.21461	15117
NDUFV3	0.415383	4.78865	5.10208	0.0285112	0.215032	10388
CSF1R	0.757063	5.9248	5.11653	0.0285508	0.215076	14961
WASHC4	-0.514523	5.12409	5.08816	0.0287179	0.216079	7170
PPP1R8	-0.420599	4.65793	5.08032	0.0288351	0.216705	4747
HIP1	-0.441728	6.58633	5.07268	0.0289497	0.21731	5935
CYTIP	-0.373581	6.66233	5.06805	0.0290195	0.217578	4363
ASH2L	0.464143	6.29188	5.06553	0.0290574	0.217587	6143
MZT2B	0.525347	6.39909	5.06107	0.029125	0.217587	9444
STRADB	1.12401	6.358	5.10025	0.0291295	0.217587	1558
G6PD	0.42062	6.24475	5.05894	0.0291573	0.217587	10396
ZXDC	-0.403452	5.64044	5.0417	0.0294197	0.219289	1115
PCBP2	0.366415	7.87355	5.03245	0.0295617	0.22009	16809
CYB561D1	-0.435467	5.04262	5.02744	0.0296389	0.220407	13538
CLEC16A	0.345087	5.80265	5.01695	0.0298013	0.221104	553
TMED10	-0.352573	6.16042	5.01295	0.0298635	0.221104	12710
RALY	0.552055	8.02877	5.01278	0.029866	0.221104	5744
TPRG1L	0.608971	5.17207	5.01244	0.0298714	0.221104	10135
QRICH1	0.365987	6.10644	4.99918	0.0300784	0.222377	17147
CHAF1A	0.63533	4.90691	4.99199	0.0301914	0.222955	12088
SLC25A45	0.532813	4.34117	4.97534	0.0304546	0.224638	10646
DYNLT1	-0.392796	6.73067	4.96394	0.0306362	0.225566	8806
EIF3K	0.368727	7.22758	4.96301	0.0306512	0.225566	14369
APOL3	0.547824	7.563	4.95807	0.0307303	0.225888	5975
ALKBH1	0.461026	4.30709	4.95397	0.0307961	0.22611	2350
LDLR	-0.559865	4.29589	4.95013	0.0308579	0.226139	6184
H2AC6	-0.534302	7.30223	4.94932	0.030871	0.226139	14619
STX3	-0.715026	6.79778	4.95499	0.0309731	0.226576	11902
ARL15	0.610129	5.66049	4.94186	0.0310018	0.226576	15590
GK	-0.828775	5.88531	4.96002	0.0310932	0.226708	17333
PTAR1	-0.625059	4.85098	4.93438	0.0311129	0.226708	16317
RGS10	0.489124	5.67916	4.93354	0.0311265	0.226708	9106
SEPTIN2	0.545455	8.06002	4.93086	0.0311702	0.226767	12273
RAP2C	-0.570288	4.52828	4.91344	0.0314553	0.228389	5401
POLD1	0.627327	4.63392	4.9107	0.0315004	0.228389	849
VHL	-0.413617	5.45209	4.90781	0.031548	0.228389	6799
HIPK1	-0.582028	4.98667	4.90486	0.0315968	0.228389	10924
SEPTIN11	0.702957	4.90225	4.90775	0.0316205	0.228389	7693
DMAP1	-0.430831	4.85076	4.90238	0.0316379	0.228389	14219
ENSG00000108270	0.477866	6.10121	4.90201	0.0316441	0.228389	3496
ENAM	-0.989679	5.70514	4.92923	0.0317816	0.229123	6557
LAPTM4A	-0.331434	5.76508	4.88623	0.0319064	0.229762	1048
SH3GLB1	-0.536999	6.54512	4.88249	0.031969	0.229953	2074
C6orf62	-0.460924	7.08844	4.87566	0.0320835	0.230304	4036
HUWE1	0.57566	7.2133	4.87508	0.0320933	0.230304	1710
DHRS12	-0.650602	4.66887	4.87312	0.0321262	0.230304	2700
SRP9	-0.491182	5.46017	4.86576	0.0322503	0.23073	8419
OGT	-0.467116	6.92072	4.86531	0.032258	0.23073	8892
ADARB1	0.646275	6.20334	4.86862	0.032303	0.230793	16881
CMTM6	-0.417017	7.39459	4.84333	0.0326319	0.232494	1925
MAEA	-0.372461	6.08967	4.83857	0.0327135	0.232494	1872
DRG1	0.541401	6.34577	4.83673	0.032745	0.232494	15674
C7orf50	0.434193	5.14407	4.83587	0.0327597	0.232494	8818
SCARB1	0.556579	4.32897	4.83546	0.0327669	0.232494	1220
SGSM2	-0.362238	5.12462	4.83368	0.0327974	0.232494	8045
MIEF1	-0.503668	4.36651	4.83345	0.0328015	0.232494	2265
G3BP2	-0.435952	5.16269	4.83009	0.0328594	0.232494	7692
GUSB	0.361866	5.5162	4.82883	0.032881	0.232494	12622
GPS1	0.523821	5.34594	4.82739	0.032906	0.232494	12576
AGPAT3	0.391302	6.04384	4.8211	0.0330147	0.233004	10399
PIM2	-0.387776	7.19362	4.81603	0.0331027	0.233366	2622
IST1	-0.421757	5.94528	4.81308	0.033154	0.23347	14863
NSUN3	0.638057	4.35891	4.8109	0.033192	0.23348	14318
MRFAP1L1	-0.512392	4.89708	4.80786	0.0332451	0.233596	14370
PSME3	-0.358513	5.1246	4.80286	0.0333325	0.233808	6418
BACH2	0.660853	6.91698	4.80605	0.033379	0.233808	4005
VPS9D1	-0.497013	6.58392	4.79973	0.0333873	0.233808	1307
FOSL2	-0.600404	6.10303	4.80006	0.033422	0.233808	1312
CARM1	0.692157	5.10126	4.80054	0.0334652	0.233853	8197
ARL11	-0.498201	4.89297	4.79266	0.0335117	0.233921	9460
UBL7	0.679145	5.09258	4.79223	0.0335923	0.2341	7660
DUSP6	-0.583001	5.26373	4.78704	0.0336108	0.2341	7771
GALNT1	-0.376632	5.00834	4.77873	0.033758	0.234757	8069
OGA	-0.413748	7.53134	4.77736	0.0337824	0.234757	17192
CRBN	-0.393656	4.59625	4.77549	0.0338156	0.234757	4226
PAG1	-0.440779	7.06888	4.77246	0.0338696	0.234876	1352
ZBTB17	0.570393	6.46547	4.76886	0.0339338	0.235065	4615
CALHM2	-0.557666	4.82757	4.76516	0.0339999	0.235215	7588
AXIN1	0.84555	8.0594	4.78122	0.0340293	0.235215	2759
MYO1G	0.369654	7.5882	4.75952	0.0341011	0.235456	7221
MTURN	0.762434	4.46772	4.76075	0.0341737	0.2355	14587
HVCN1	0.469685	5.65468	4.75247	0.0342278	0.2355	5316
LINC01619	0.733662	4.3668	4.75481	0.0342421	0.2355	23740
DNAJB6	-0.535815	5.71452	4.74929	0.0342851	0.2355	3225
PRDX5	0.505717	7.54708	4.7489	0.0342921	0.2355	5790
FCRL5	-0.548947	6.07424	4.74315	0.0343962	0.235874	8320
GOLGA3	-0.418095	5.15843	4.7418	0.0344206	0.235874	1891
VAMP7	-0.558676	4.15247	4.73297	0.0345812	0.236267	5486
DHRS13	0.638221	5.18612	4.73108	0.0346503	0.236267	12044
DNAJC8	-0.487136	5.1585	4.729	0.0346537	0.236267	5812
BST1	-0.62835	5.77893	4.73193	0.034674	0.236267	3689
UTP18	-0.502755	4.28022	4.72687	0.0346926	0.236267	290
CARD11	0.35238	7.39815	4.72531	0.0347211	0.236267	17161
SREK1	0.499388	5.26487	4.72441	0.0347375	0.236267	9651
SLC39A8	-0.830647	5.74312	4.74219	0.0348405	0.236714	7715
APEX1	0.40649	6.11741	4.71636	0.0348854	0.236748	2388
DCAF8	0.464768	4.75596	4.7145	0.0349196	0.236748	6614
CRACR2A	-0.487277	4.33441	4.70825	0.035035	0.237277	6173
QTRT1	0.658741	4.68253	4.70514	0.0350924	0.237414	18316
SMC4	0.4295	5.86871	4.70113	0.0351667	0.237652	4221
RNF181	0.465407	5.85882	4.69745	0.0352351	0.237652	12389
CHMP3	0.493585	4.53596	4.69576	0.0352665	0.237652	4441
RNF19B	-0.577175	5.94686	4.69524	0.0352768	0.237652	4564
SLC6A6	-0.59562	6.77363	4.69129	0.0353711	0.238036	6408
KCNN4	-0.393237	4.9054	4.68704	0.0354292	0.238176	2954
RNF126	0.601418	5.97686	4.68192	0.0355998	0.23907	1113
SINHCAF	-0.530745	4.37647	4.67116	0.0357277	0.239498	7736
TOR4A	-0.526717	5.4417	4.67058	0.0357387	0.239498	17115
MVP	-0.302145	8.22842	4.66303	0.0358816	0.240072	331
CBX8	1.00891	5.51768	4.69515	0.0358996	0.240072	8108
MACO1	0.411997	4.8837	4.65578	0.0360194	0.240422	17596
PRAM1	0.459835	7.83099	4.65532	0.0360281	0.240422	6704
ELMO1	0.439928	6.49699	4.65337	0.0360652	0.240422	9860
CAPRIN1	-0.437823	5.57038	4.65085	0.0361134	0.240492	7029
RMND5A	0.539585	5.01296	4.64443	0.0362363	0.240804	9622
YBEY	0.529123	4.4138	4.64237	0.0362758	0.240804	14920
MAP4K1	0.408216	6.22668	4.64069	0.0363079	0.240804	2959
XKR8	-0.547089	5.09559	4.64051	0.0363114	0.240804	10139
RABL6	0.441808	6.90205	4.63766	0.0363662	0.240916	16675
PLEKHF1	0.75793	4.68862	4.64211	0.0364292	0.241083	11752
NRAS	-0.465493	4.64244	4.62704	0.0365712	0.241772	18312
EBF1	0.727246	5.23259	4.61435	0.0370366	0.244191	11271
GNG7	0.450278	5.78055	4.60235	0.0370527	0.244191	13950
CHD3	-0.406766	7.02465	4.60106	0.037078	0.244191	12641
LCN2	0.971734	6.13037	4.63273	0.0370904	0.244191	9039
ST3GAL3	0.466953	5.12915	4.59153	0.0372658	0.244905	5762
BTBD6	-0.457347	4.77754	4.59103	0.0372757	0.244905	15476
RYK	-0.554701	4.15945	4.58652	0.0373651	0.244935	11071
TFEB	0.36385	6.51362	4.58623	0.0373707	0.244935	4068
ATF2	-0.53268	4.13464	4.58497	0.0373956	0.244935	4498
KLF6	-0.377225	8.22012	4.56795	0.037735	0.24681	997
UBE2Z	-0.331001	6.25951	4.56674	0.0377592	0.24681	10267
PHKB	0.349017	5.53073	4.56373	0.0378195	0.246937	2715
JCHAIN	-0.8523	9.6882	4.56548	0.0378881	0.246937	6558
LRRC37B	-0.511187	4.49168	4.55998	0.037895	0.246937	15552
HIF1AN	-0.335541	5.65522	4.553	0.0380357	0.247601	11703
AGPAT1	0.437757	5.42617	4.54479	0.0382019	0.248429	17634
ENSG00000108292	-0.366317	7.05271	4.54175	0.0382637	0.248577	3499
TNFSF13B	-0.613014	6.18425	4.54218	0.0383537	0.248908	2675
OS9	0.585345	9.05184	4.53018	0.0384998	0.249602	7061
GIMAP6	-0.549904	5.79789	4.52545	0.0385966	0.249976	6731
PSMG2	-0.550754	4.34384	4.52045	0.0386995	0.250074	6038
TSPAN14	-0.323634	7.3036	4.51864	0.0387368	0.250074	3487
GIPC1	0.642733	4.61645	4.51725	0.0387654	0.250074	5335
TUBGCP3	0.898076	5.63571	4.54089	0.0388345	0.250074	5767
PMPCB	0.465868	5.95748	4.5108	0.0388986	0.250074	3188
ZBTB20	0.667795	6.81679	4.51983	0.0389032	0.250074	14791
STK35	-0.54451	4.40179	4.50994	0.0389166	0.250074	5702
PYGB	0.626493	7.15282	4.51254	0.0389395	0.250074	2418
DCAF12	0.998661	7.86498	4.53455	0.0390118	0.250074	17371
PSME4	0.506114	5.29882	4.50413	0.039037	0.250074	1056
IRF3	0.346538	7.05221	4.50128	0.0390964	0.250074	5792
EMILIN2	-0.47639	5.35594	4.50116	0.0390987	0.250074	6516
RPP38	-0.496849	4.55441	4.49915	0.0391406	0.250074	9497
SH3BGRL3	0.436848	8.46391	4.49817	0.0391612	0.250074	8232
DAPK1	0.654539	4.46054	4.48742	0.039386	0.251047	16701
AZI2	-0.556771	4.65215	4.48712	0.0393922	0.251047	10974
PRKCE	0.654898	5.03485	4.48227	0.0395711	0.25189	12893
ACTN4	0.400786	7.02805	4.47707	0.0396037	0.25189	6233
PUF60	0.449668	6.14279	4.47466	0.0396546	0.251963	14529
CALM3	0.475234	7.88236	4.47084	0.0397356	0.252226	10359
PHF23	0.61785	6.59968	4.47238	0.0398082	0.252436	571
LMTK2	-0.511256	5.37618	4.46505	0.0398584	0.252503	11365
SUPT7L	-0.409482	4.65211	4.4588	0.0399915	0.252801	4942
PDIA6	-0.483715	6.54212	4.45812	0.0400059	0.252801	8449
VPS4B	-0.425185	4.78122	4.45725	0.0400245	0.252801	4902
LYRM1	-0.46205	4.7361	4.45388	0.0400965	0.253005	2716
SSR1	-0.366538	5.84038	4.45127	0.0401525	0.253023	5560
CENPT	0.499131	5.1172	4.45004	0.0401787	0.253023	2719
DESI1	-0.404165	5.04107	4.44732	0.0402373	0.253042	2301
AHSA1	-0.603109	5.79014	4.44982	0.0402612	0.253042	2344
LIMD2	0.380312	8.51648	4.44265	0.0403376	0.253134	7248
IGHV3-23	0.952844	6.56941	4.47216	0.0403552	0.253134	18205
IRS2	0.54907	5.48802	4.43919	0.0404122	0.253242	15736
CFLAR	-0.411988	8.75329	4.43146	0.0405793	0.253932	39
TMEM184B	-0.456862	5.32476	4.43042	0.040602	0.253932	17321
TCTA	-0.352294	5.25693	4.42696	0.0406769	0.254151	8611
SERINC1	-0.447312	6.00734	4.41458	0.0409471	0.255588	3969
PDCD6IP	-0.437258	5.49878	4.41259	0.0409905	0.255609	12683
DTX1	0.562466	4.63584	4.40954	0.0410575	0.255776	6986
SSBP3	0.506815	5.50038	4.40618	0.0411313	0.255986	10030
ABRACL	-0.504474	5.22676	4.40069	0.0412523	0.256176	8799
IDI1	-0.613587	5.69554	4.40309	0.0412777	0.256176	995
ZNF213	0.592701	4.4541	4.39932	0.0412823	0.256176	1666
NARF	0.415411	7.41739	4.39203	0.0414438	0.256927	8104
ADGRL1-AS1	-0.420383	4.96573	4.38811	0.0415308	0.257084	25579
GAR1	0.61956	4.64623	4.38726	0.0415497	0.257084	3668
NSFL1C	-0.416755	6.47052	4.38225	0.0416612	0.257524	1793
RRAGA	0.504057	4.62785	4.37906	0.0417324	0.257714	9865
UTP3	0.6096	5.55093	4.38008	0.0417788	0.257751	6560
ZFAS1	-0.357823	6.55579	4.37157	0.0419001	0.258153	14108
PER1	0.616558	5.28791	4.37154	0.0419441	0.258153	14396
SUCLG1	-0.326983	5.4712	4.36866	0.0419655	0.258153	10991
ARAF	0.337439	5.82012	4.36684	0.0420065	0.258156	1409
HBG2	1.59662	11.509	4.3874	0.0422037	0.258904	16652
EFTUD2	0.732698	7.40523	4.36832	0.0422404	0.258904	3600
TCP11L2	0.522494	5.6016	4.35604	0.0422502	0.258904	11686
NMI	-0.442187	6.15348	4.35178	0.0423468	0.259247	5392
ABL1	0.495048	4.31401	4.34529	0.0424944	0.259901	2072
MAP1LC3B	0.492883	6.36034	4.33698	0.0426841	0.260811	8000
TDP2	-0.551082	5.08604	4.33079	0.0428263	0.261086	3950
DPM2	0.748274	5.70274	4.34591	0.0428598	0.261086	7333
TNIP2	-0.348571	5.97818	4.32931	0.0428603	0.261086	12386
KMT2A	0.372086	6.23253	4.32693	0.0429151	0.261086	4764
CCT4	-0.371873	6.17798	4.32555	0.0429469	0.261086	4425
ZNF609	0.368459	5.44356	4.32273	0.043012	0.261086	14588
JMJD6	-0.463935	5.22214	4.32256	0.0430158	0.261086	1116
HNRNPD	0.268242	7.22497	4.31978	0.0430799	0.261226	7671
ZNF200	-0.564923	4.05337	4.31375	0.0432196	0.261648	267
APOL1	-0.474118	6.20698	4.31203	0.0432597	0.261648	2268
FUS	0.664972	9.80169	4.30968	0.0433143	0.261648	1835
CD68	0.722195	9.33422	4.30962	0.0433189	0.261648	6089
ADGRG5	0.468447	4.70788	4.30502	0.0434229	0.261648	10322
TSG101	0.320847	5.9106	4.30428	0.0434401	0.261648	1261
NINJ2	0.674279	6.53168	4.31361	0.0434773	0.261648	13064
CHCHD10	0.57474	4.55922	4.30193	0.0434951	0.261648	22439
RECQL5	0.440317	4.26186	4.3009	0.0435191	0.261648	3529
IGLV4-69	-1.22112	5.66111	4.32671	0.043646	0.262164	18129
COX4I1	0.447374	8.46973	4.29038	0.0437659	0.262601	6376
CLEC4D	-0.897307	5.80441	4.31561	0.0438012	0.262601	11818
NRDC	0.509031	9.19515	4.28271	0.0439466	0.263225	1433
YPEL1	0.548335	4.26726	4.27946	0.0440237	0.26344	2161
PAX5	0.483902	6.00456	4.27315	0.0441734	0.263975	16495
BBC3	0.615406	4.45019	4.27219	0.0441961	0.263975	3069
ARL8B	-0.444049	5.25092	4.26596	0.0443446	0.264614	6801
ELOC	-0.418549	4.54791	4.26218	0.044435	0.264663	9736
COPG1	-0.326347	5.55289	4.26214	0.0444357	0.264663	14805
PRCC	0.334502	5.56708	4.25705	0.0445578	0.26504	8319
PCNP	-0.429836	5.68673	4.25603	0.0445822	0.26504	1528
FGD5-AS1	-0.454569	4.58968	4.25347	0.0446437	0.265158	19200
RABGAP1L	0.464055	7.05826	4.24724	0.0447938	0.265253	9441
HNRNPU	0.493623	7.04768	4.24671	0.0448067	0.265253	9586
RCC1	-0.440704	5.16994	4.24608	0.0448218	0.265253	14561
GNA12	0.465203	5.07289	4.24455	0.0448588	0.265253	8817
PSTPIP1	-0.307294	6.91847	4.24418	0.0448678	0.265253	7914
CLPTM1	0.594207	7.08538	4.23873	0.0450707	0.266205	2970
DYNC2I2	0.546549	4.70638	4.23201	0.0451629	0.266503	4877
PHC3	0.537705	7.56798	4.22991	0.0452141	0.266558	13492
GPI	0.465279	5.53608	4.22295	0.0453841	0.267313	3046
ERGIC3	0.412684	7.17278	4.2101	0.0456998	0.268837	5748
ADPGK	-0.316299	6.43393	4.20663	0.0457856	0.268837	10288
CCT6A	-0.472928	5.55814	4.20452	0.0458377	0.268837	8835
LCP2	-0.368695	7.54615	4.20435	0.0458419	0.268837	598
TNFAIP2	-0.619912	7.58059	4.20676	0.0458537	0.268837	15562
DR1	-0.548727	5.01729	4.19372	0.0461058	0.269829	4711
MMADHC	-0.426829	5.4965	4.19365	0.0461076	0.269829	12255
SS18	-0.425268	4.34031	4.19012	0.0461955	0.270095	8060
SRSF4	0.319219	7.07349	4.18437	0.0463394	0.270688	4554
ENSG00000160844	-0.391409	5.39359	4.17621	0.0465441	0.271635	10488
SLC17A9	-0.590812	4.55185	4.16428	0.0468453	0.273143	2461
AKT2	0.384233	7.01022	4.16184	0.0469072	0.273254	3047
TBC1D10A	0.534451	5.6827	4.15858	0.04699	0.273486	2151
PTGES3	-0.389355	7.10476	4.15676	0.0470361	0.273505	3826
PDCD1	0.759007	4.56475	4.1612	0.0471482	0.273906	16264
IVNS1ABP	-0.655786	7.08282	4.15781	0.047212	0.27399	4585
EML4	-0.421846	6.14951	4.14844	0.0472485	0.27399	8456
CTBP2	0.495411	5.84086	4.14387	0.0473656	0.274419	13690
RAB29	-0.305967	5.87059	4.13863	0.0475001	0.274948	4678
POLR2C	-0.452351	4.56038	4.13168	0.0476793	0.275077	2733
C3orf62	-0.50058	4.91385	4.13083	0.0477012	0.275077	16246
CAPZA2	-0.398516	6.39563	4.13014	0.047719	0.275077	17384
[truncated: 5,258 more rows]

[truncated: 6 more sheets: Figure 5, Suppl Figure 1, Suppl Figure 2, Suppl Figure 3, Suppl Figure 4, Suppl Figure 5]
